# Supplementary material for: Cellular and molecular organization of the Drosophila foregut
Source: Proc Natl Acad Sci U S A. 2024 Mar 5;121(11):e2318760121. doi: 10.1073/pnas.2318760121 (PMC10945768; doi:10.1073/pnas.2318760121)
Supplement: Supplementary file 2 — Dataset S1 (XLSX) [file pnas.2318760121.sd01.xlsx]

## Sheet: Dataset S1
Dataset S1. PV cell types and numbers
Sample \ Cell type	PV1	PV2	PV3	PV4	PV5	PV5.5	PV6	Eso	Unit
IMARIS_1	500	532	397	180	1443	159	642	495	Cell count
IMARIS_2	504	633	440	193	1634	194	747	497	Cell count
IMARIS_3	509	633	422	186	1713	185	741	504	Cell count
IMARIS_4	505	636	460	235	1812	202	663	470	Cell count
IMARIS_5	506	655	465	197	1704	191	774	511	Cell count
IMARIS_avg	504.8	617.8	436.8	198.2	1661.2	186.2	713.4	495.4	Cell count
IMARIS_sd	3.27109	48.8334	28.0482	21.5801	137.483	16.3921	57.4482	15.5338	Cell count
IMARIS_%_avg	10.5119	12.8202	9.07363	4.11616	34.4733	3.86317	14.8226	10.3191	%
SC_1	566	180	123	365	2648	336	1388	1102	Cell count
SC_2	362	106	45	191	2925	272	2320	865	Cell count
SC_3	75	32	15	145	1894	194	1069	608	Cell count
SC_avg	334.333	106	61	233.667	2489	267.333	1592.33	858.333	Cell count
SC_sd	246.666	74	55.7494	116.04	533.574	71.1149	650.049	247.067	Cell count
SC_%_avg	5.13549	1.65764	0.946903	3.91098	42.576	4.553	26.6484	14.5716	%
