# Supplementary material for: Cellular and molecular organization of the Drosophila foregut
Source: Proc Natl Acad Sci U S A. 2024 Mar 5;121(11):e2318760121. doi: 10.1073/pnas.2318760121 (PMC10945768; doi:10.1073/pnas.2318760121)
Supplement: Supplementary file 3 — Dataset S2 (XLSX) [file pnas.2318760121.sd02.xlsx]

## Sheet: Dataset S2
Dataset S2. Reporter lines used to refine foregut cell types
Stock ID	Stock origin	Genotype	Targeted gene	Type
6762	BDSC	w[*]; P{GAL4E69}puc[GAL4E69]/TM3, Sb[1]	puc	Gal4
6978	BDSC	w[1118]; P{w[+mW.hs]=GawB}path[c135]	path	Gal4
7098	BDSC	w[1118]; P{w[+mC]=drm-GAL4.7.1}1.1/TM3, Sb[1]	drm	Gal4
12761	BDSC	w[1118]; P{w[+mGT]=GT1}nrv3[BG01034]	nrv3	Gal4
22750	BDSC	y[1] w[67c23]; Mi{GFP[E.3xP3]=ET1}cpx[MB00267]	cpx	GDP_Gal4
23355	BDSC	y[1] w[67c23]; Mi{GFP[E.3xP3]=ET1}AstC-R2[MB01754]	AstC-R2	GDP_Gal4
23446	BDSC	w[1118]; Mi{GFP[E.3xP3]=ET1}CG14830[MB02495]	CG14830	GDP_Gal4
23455	BDSC	w[1118]; Mi{GFP[E.3xP3]=ET1}Jhbp12[MB02652]	Jhbp12	GDP_Gal4
23795	BDSC	w[1118]; Mi{GFP[E.3xP3]=ET1}sprt[MB02257]	sprt	GDP_Gal4
23953	BDSC	y[1] w[67c23]; Mi{GFP[E.3xP3]=ET1}CG8180[MB01013]	CG8180	GDP_Gal4
24226	BDSC	w[1118]; Mi{GFP[E.3xP3]=ET1}Jhbp14[MB04780]	Jhbp14	GDP_Gal4
24278	BDSC	w[1118]; Mi{GFP[E.3xP3]=ET1}Cpr51A[MB03837]	Cpr51A	GDP_Gal4
24573	BDSC	w[1118] Mi{GFP[E.3xP3]=ET1}CG15043[MB04204]	CG15043	GDP_Gal4
24601	BDSC	w[1118] Mi{GFP[E.3xP3]=ET1}CG32694[MB05037]	CG32694	GDP_Gal4
24694	BDSC	w[1118]; Mi{GFP[E.3xP3]=ET1}Npc2b[MB04347]	Npc2b	GDP_Gal4
24731	BDSC	w[1118]; Mi{GFP[E.3xP3]=ET1}CG14125[MB04957]	CG14125	GDP_Gal4
24790	BDSC	w[1118]; Mi{GFP[E.3xP3]=ET1}Pgant4[MB04930]/SM6a	Pgant4	GDP_Gal4
25231	BDSC	w[1118]; Mi{GFP[E.3xP3]=ET1}cpx[MB05709]	cpx	GDP_Gal4
25556	BDSC	w[1118]; Mi{GFP[E.3xP3]=ET1}CG15236[MB07522] CG34215[MB07522]	CG15236	GDP_Gal4
26451	BDSC	w[1118]; Mi{GFP[E.3xP3]=ET1}Amy-d[MB09212]	Amy-d	GDP_Gal4
27867	BDSC	w[1118]; Mi{GFP[E.3xP3]=ET1}CG34045[MB11449]	CG34045	GDP_Gal4
29063	BDSC	w[1118]; Mi{GFP[E.3xP3]=ET1}CG1299[MB09811]	CG1299	GDP_Gal4
30137	BDSC	w[*]; P{w[+mW.hs]=GawB}Aug21/CyO	N/A	Gal4
39080	BDSC	w[1118]; P{y[+t7.7] w[+mC]=GMR54F05-GAL4}attP2	nrv3	Janelia_Gal4
39182	BDSC	w[1118]; P{y[+t7.7] w[+mC]=GMR58E05-GAL4}attP2	Cipc	Janelia_Gal4
39199	BDSC	w[1118]; P{y[+t7.7] w[+mC]=GMR58H06-GAL4}attP2	Cipc	Janelia_Gal4
39385	BDSC	w[1118]; P{y[+t7.7] w[+mC]=GMR66A07-GAL4}attP2	Atpalpha	Janelia_Gal4
41296	BDSC	w[1118]; P{y[+t7.7] w[+mC]=GMR66A12-GAL4}attP2	Atpalpha	Janelia_Gal4
42673	BDSC	w[1118]; PBac{y[+mDint2] w[+mC]=Dif-GFP.FPTB}VK00033	Dif	Protein_trap
48490	BDSC	w[1118]; P{y[+t7.7] w[+mC]=GMR12B10-GAL4}attP2	Mnt	Janelia_Gal4
48493	BDSC	w[1118]; P{y[+t7.7] w[+mC]=GMR12C02-GAL4}attP2	Ggamma30A	Janelia_Gal4
48503	BDSC	w[1118]; P{y[+t7.7] w[+mC]=GMR12D09-GAL4}attP2	Ggamma30A	Janelia_Gal4
48537	BDSC	w[1118]; P{y[+t7.7] w[+mC]=GMR13A04-GAL4}attP2	Ggamma30A	Janelia_Gal4
48541	BDSC	w[1118]; P{y[+t7.7] w[+mC]=GMR13B01-GAL4}attP2	Ggamma30A	Janelia_Gal4
48561	BDSC	w[1118]; P{y[+t7.7] w[+mC]=GMR13D09-GAL4}attP2	Ggamma30A	Janelia_Gal4
48562	BDSC	w[1118]; P{y[+t7.7] w[+mC]=GMR13D11-GAL4}attP2	Ggamma30A	Janelia_Gal4
48579	BDSC	w[1118]; P{y[+t7.7] w[+mC]=GMR13F11-GAL4}attP2	Ggamma30A	Janelia_Gal4
48580	BDSC	w[1118]; P{y[+t7.7] w[+mC]=GMR13G01-GAL4}attP2	Ggamma30A	Janelia_Gal4
49615	BDSC	w[1118]; P{y[+t7.7] w[+mC]=GMR66A03-GAL4}attP2	Atpalpha	Janelia_Gal4
51537	BDSC	w[*]; P{w[+mC]=PTT-GC}Tm1[CC00578]/TM3, Ser[1] Sb[1]	Tm1	Carnegie_protein_trap
56153	BDSC	y[1] w[*]; PBac{y[+mDint2] w[+mC]=repo-GFP.FPTB}VK00037/CyO	repo	modERN_protein_trap
59410	BDSC	y[1] w[*] Mi{PT-GFSTF.1}rst[MI04842-GFSTF.1] kirre[MI04842-GFSTF.1]/FM7j, Bar[1]	rst	RMCE_protein_trap
59759	BDSC	y[1] w[*]; Mi{PT-GFSTF.1}nkd[MI00209-GFSTF.1]/TM3, Sb[1] Ser[1]	nkd	RMCE_protein_trap
59763	BDSC	y[1] w[*]; Mi{PT-GFSTF.1}Eip63E[MI00413-GFSTF.1]/TM6C, Sb[1] Tb[1]	Eip63E	RMCE_protein_trap
59782	BDSC	y[1] w[*]; Mi{PT-GFSTF.0}Dys[MI01893-GFSTF.0]/TM3, Sb[1] Ser[1]	Dys	RMCE_protein_trap
59788	BDSC	y[1] w[67c23]; Mi{PT-GFSTF.0}Syt1[MI02197-GFSTF.0]/CyO	Syt1	RMCE_protein_trap
59796	BDSC	y[1] w[*]; Mi{PT-GFSTF.0}Rdl[MI02620-GFSTF.0]/TM6C, Sb[1] Tb[1]	Rdl	RMCE_protein_trap
60156	BDSC	y[1] w[*]; Mi{PT-GFSTF.2}Jupiter[MI00919-GFSTF.2]	Jupiter	RMCE_protein_trap
60191	BDSC	y[1] w[67c23]; Mi{PT-GFSTF.1}meng[MI03008-GFSTF.1] CG44271[MI03008-GFSTF.1-X]	meng	RMCE_protein_trap
60208	BDSC	y[1] w[*]; Mi{PT-GFSTF.0}CG10226[MI04110-GFSTF.0]/TM6C, Sb[1] Tb[1]	CG10226	RMCE_protein_trap
60276	BDSC	y[1] w[*] Mi{PT-GFSTF.0}Dop2R[MI09401-GFSTF.0]	Dop2R	RMCE_protein_trap
60506	BDSC	y[1] w[67c23]; Mi{PT-GFSTF.1}Dif[MI05295-GFSTF.1]/CyO	Dif	RMCE_protein_trap
60550	BDSC	y[1] w[*]; Mi{PT-GFSTF.1}tok[MI06118-GFSTF.1]/TM6C, Sb[1] Tb[1]	tok	RMCE_protein_trap
61774	BDSC	y[1] w[67c23]; Mi{PT-GFSTF.1}robo2[MI04295-GFSTF.1]	robo2	RMCE_protein_trap
61798	BDSC	y[1] w[67c23]; Mi{PT-GFSTF.1}CG34045[MI08022-GFSTF.1] Rgk1[MI08022-GFSTF.1-X]	CG34045	RMCE_protein_trap
62603	BDSC	w[1118]; PBac{w[+mC]=IT.GAL4}Ae2[0056-G4]	Ae2	InSITE_enhancer_trap
62655	BDSC	w[1118]; PBac{w[+mC]=IT.GAL4}CG14830[0131-G4]	CG14830	InSITE_enhancer_trap
62672	BDSC	w[1118]; PBac{w[+mC]=IT.GAL4}galectin[0154-G4] asRNA:CR44987[0154-G4]	galectin/asRNA:CR44987	InSITE_enhancer_trap
62760	BDSC	w[1118] PBac{w[+mC]=IT.GAL4}Evi5[0291-G4]	Evi5	InSITE_enhancer_trap
63204	BDSC	y[1] w[*]; Mi{PT-GFSTF.2}mfas[MI11275-GFSTF.2]	mfas	RMCE_protein_trap
63331	BDSC	w[1118]; PBac{w[+mC]=IT.GAL4}0456-G4	path/CG3408	InSITE_enhancer_trap
63358	BDSC	w[1118]; PBac{w[+mC]=IT.GAL4}0495-G4	Patsas/ThrRS	InSITE_enhancer_trap
63422	BDSC	w[1118]; PBac{w[+mC]=IT.GAL4}galectin[0580-G4] asRNA:CR44987[0580-G4]	galectin/asRNA:CR44987	InSITE_enhancer_trap
63486	BDSC	w[1118]; PBac{w[+mC]=IT.GAL4}Atpalpha[0712-G4]/TM6B, Tb[1]	Atpalpha	InSITE_enhancer_trap
63509	BDSC	w[1118]; PBac{w[+mC]=IT.GAL4}puc[0769-G4]/TM6B, Tb[1]	puc	InSITE_enhancer_trap
63927	BDSC	w[1118]; PBac{w[+mC]=IT.GAL4}0959-G4/TM6B, Tb[1]	Ae2/lncRNA:CR45407	InSITE_enhancer_trap
64471	BDSC	y[1] w[*]; Mi{PT-GFSTF.1}rols[MI02479-GFSTF.1]	rols	RMCE_protein_trap
64715	BDSC	w[1118]; PBac{w[+mC]=IT.GAL4}Atpalpha[0359-G4]/TM6B, Tb[1]	Atpalpha	InSITE_enhancer_trap
65524	BDSC	w[1118]; PBac{w[+mC]=IT.GAL4}Cipc[1261-G4]	Cipc	InSITE_enhancer_trap
65640	BDSC	w[1118]; PBac{w[+mC]=IT.GAL4}lbm[1252-G4]	lbm	InSITE_enhancer_trap
65650	BDSC	w[1118]; PBac{w[+mC]=IT.GAL4}vir-1[1293-G4]	vir-1	InSITE_enhancer_trap
65697	BDSC	w[1118]; PBac{w[+mC]=IT.GAL4}bond[1385-G4]	bond	InSITE_enhancer_trap
66773	BDSC	y[1] w[*]; Mi{PT-GFSTF.2}CG14515[MI02540-GFSTF.2]	CG14515	RMCE_protein_trap
76154	BDSC	y[1] w[*]; Mi{Trojan-GAL4.1}Tsp[MI02751-TG4.1]/SM6a	Tsp	RMCE_Gal4
76174	BDSC	y[1] w[*]; Mi{Trojan-GAL4.2}CG7997[MI05592-TG4.2]	CG7997	RMCE_Gal4
76624	BDSC	y[1] w[*]; Mi{Trojan-GAL4.0}sprt[MI01099-TG4.0]/SM6a	sprt	RMCE_Gal4
76692	BDSC	y[1] w[*]; Mi{Trojan-GAL4.0}CG32444[MI08006-TG4.0]/TM3, Sb[1] Ser[1]	CG32444	RMCE_Gal4
77525	BDSC	w[1118]; PBac{w[+mC]=IT.GAL4}Ae2[0178-G4]/TM6B, Tb[1]	Ae2	InSITE_enhancer_trap
77733	BDSC	y[1] w[*]; Mi{Trojan-GAL4.0}Ppn[MI03189-TG4.0]/TM3, Sb[1] Ser[1]	Ppn	RMCE_Gal4
77780	BDSC	y[1] w[*]; Mi{Trojan-GAL4.0}qua[MI07365-TG4.0]	qua	RMCE_Gal4
77781	BDSC	y[1] w[*]; Mi{Trojan-GAL4.0}Ae2[MI07482-TG4.0]/TM3, Sb[1] Ser[1]	Ae2	RMCE_Gal4
77796	BDSC	y[1] w[*] Mi{Trojan-GAL4.2}fne[MI09399-TG4.2]	fne	RMCE_Gal4
77817	BDSC	y[1] w[*]; Mi{Trojan-GAL4.0}Gfat1[MI11277-TG4.0]/TM3, Sb[1] Ser[1]	Gfat1	RMCE_Gal4
77845	BDSC	y[*] w[*] P{w[+mC]=UAS-2xEYFP}AX; Mi{Trojan-GAL4.1}cpx[MI09455-TG4.1] Nepl11[MI09455-TG4.1-X]	cpx	RMCE_Gal4
78867	BDSC	y[1] w[*]; TI{GFP[3xP3.cLa]=CRIMIC.GT14}ATPCL[CR00023]	ATPCL	CRIMIC_Gal4
78880	BDSC	y[1] w[*]; TI{GFP[3xP3.cLa]=CRIMIC.GT36}Ass[CR00189]/TM3, Sb[1] Ser[1]	Aas	CRIMIC_Gal4
78896	BDSC	y[1] w[*]; TI{GFP[3xP3.cLa]=CRIMIC.TG4.2}CG16758[CR00351-TG4.2]/TM3, Sb[1] Ser[1]	CG16758	CRIMIC_Gal4
78904	BDSC	y[1] w[*]; TI{GFP[3xP3.cLa]=CRIMIC.TG4.1}Taldo[CR00404-TG4.1]	Taldo	CRIMIC_Gal4
78938	BDSC	y[1] w[*] TI{GFP[3xP3.cLa]=CRIMIC.TG4.1}vanin-like[CR00524-TG4.1]/FM7h	vanin-like	CRIMIC_Gal4
78988	BDSC	y[1] w[*]; TI{GFP[3xP3.cLa]=CRIMIC.TG4.0}Nox[CR00693-TG4.0]/SM6a	Nox	CRIMIC_Gal4
78990	BDSC	y[1] w[*]; TI{GFP[3xP3.cLa]=CRIMIC.TG4.0}retn[CR00697-TG4.0]/SM6a	retn	CRIMIC_Gal4
79234	BDSC	y[1] w[*]; TI{GFP[3xP3.cLa]=CRIMIC.TG4.0}Agps[CR00286-TG4.0]/SM6a	ADPS	CRIMIC_Gal4
79255	BDSC	y[1] w[*]; TI{GFP[3xP3.cLa]=CRIMIC.TG4.1}Tg[CR00407-TG4.1]	Tg	CRIMIC_Gal4
79295	BDSC	y[1] w[*]; TI{GFP[3xP3.cLa]=CRIMIC.TG4.1}levy[CR00806-TG4.1]	levy	CRIMIC_Gal4
80604	BDSC	y[1] w[*] TI{GFP[3xP3.cLa]=CRIMIC.TG4.0}CG34325[CR00600-TG4.0]	CG34325	CRIMIC_Gal4
80673	BDSC	y[1] w[*]; TI{GFP[3xP3.cLa]=CRIMIC.TG4.1}CG8321[CR00803-TG4.1]/SM6a	CG8321	CRIMIC_Gal4
80938	BDSC	w[1118]; P{w[+mC]=to-GAL4.D}36.9	to	Enhancer_trap
81185	BDSC	y[1] w[*]; TI{GFP[3xP3.cLa]=CRIMIC.TG4.0}Men[CR01134-TG4.0]/TM3, Sb[1] Ser[1]	Men	CRIMIC_Gal4
83169	BDSC	y[1] w[*]; TI{GFP[3xP3.cLa]=CRIMIC.TG4.0}Rnf146[CR00320-TG4.0]	Rnf146	CRIMIC_Gal4
83171	BDSC	y[1] w[*]; TI{GFP[3xP3.cLa]=CRIMIC.TG4.2}CG5938[CR00346-TG4.2]	CG5938	CRIMIC_Gal4
83197	BDSC	y[1] w[*]; TI{GFP[3xP3.cLa]=CRIMIC.TG4.0}Inos[CR00890-TG4.0]/SM6a	Inos	CRIMIC_Gal4
83247	BDSC	y[1] w[*]; TI{GFP[3xP3.cLa]=CRIMIC.TG4.2}sob[CR01007-TG4.2]/SM6a	sob	CRIMIC_Gal4
83255	BDSC	y[1] w[*]; TI{GFP[3xP3.cLa]=CRIMIC.TG4.0}sut2[CR01187-TG4.0]	stu2	CRIMIC_Gal4
83290	BDSC	y[1] w[*]; TI{GFP[3xP3.cLa]=CRIMIC.TG4.0}pio[CR01367-TG4.0]/SM6a	pio	CRIMIC_Gal4
86339	BDSC	y[1] w[*]; TI{GFP[3xP3.cLa]=CRIMIC.TG4.0}magu[CR01196-TG4.0]/SM6a	magu	CRIMIC_Gal4
86347	BDSC	y[1] w[*]; TI{GFP[3xP3.cLa]=CRIMIC.TG4.0}Cpr49Ae[CR01372-TG4.0]	Cpr49Ae	CRIMIC_Gal4
86362	BDSC	y[1] w[*]; TI{GFP[3xP3.cLa]=CRIMIC.TG4.1}nahoda[CR01402-TG4.1]	nahoda	CRIMIC_Gal4
86370	BDSC	y[1] w[*]; TI{GFP[3xP3.cLa]=CRIMIC.TG4.1}CG8180[CR01414-TG4.1]	CG8180	CRIMIC_Gal4
86382	BDSC	y[1] w[*]; TI{GFP[3xP3.cLa]=CRIMIC.TG4.2}CG4267[CR01431-TG4.2]	C4267	CRIMIC_Gal4
86388	BDSC	y[1] w[*]; TI{GFP[3xP3.cLa]=CRIMIC.TG4.2}CG8306[CR01439-TG4.2]	CG8306	CRIMIC_Gal4
86425	BDSC	y[1] w[*]; TI{GFP[3xP3.cLa]=CRIMIC.TG4.0}CG15120[CR01507-TG4.0]	CG15120	CRIMIC_Gal4
86427	BDSC	y[1] w[*]; TI{GFP[3xP3.cLa]=CRIMIC.TG4.0}CG8785[CR01511-TG4.0]	CG8785	CRIMIC_Gal4
86452	BDSC	y[1] w[*]; TI{GFP[3xP3.cLa]=CRIMIC.TG4.1}PMP34[CR01574-TG4.1]	PMP34	CRIMIC_Gal4
86474	BDSC	y[1] w[*] TI{GFP[3xP3.cLa]=CRIMIC.TG4.2}Ggt-1[CR01626-TG4.2]	Ggt-1	CRIMIC_Gal4
91267	BDSC	y[1] w[*] TI{GFP[3xP3.cLa]=CRIMIC.TG4.2}CG6048[CR01625-TG4.2]	CG6048	CRIMIC_Gal4
91280	BDSC	y[1] w[*]; TI{GFP[3xP3.cLa]=CRIMIC.TG4.0}Ssk[CR01714-TG4.0] CG42674[CR01714-TG4.0-X]/TM3, Sb[1] Ser[1]	Ssk	CRIMIC_Gal4
91285	BDSC	y[1] w[*]; TI{GFP[3xP3.cLa]=CRIMIC.TG4.0}Msr-110[CR01724-TG4.0]/TM3, Sb[1] Ser[1]	Msr-110	CRIMIC_Gal4
91422	BDSC	y[1] w[*]; TI{GFP[3xP3.cLa]=CRIMIC.TG4.2}CG8560[CR01873-TG4.2]/TM3, Sb[1] Ser[1]	CG8560	CRIMIC_Gal4
91442	BDSC	y[1] w[*]; TI{GFP[3xP3.cLa]=CRIMIC.TG4.1}Jhbp12[CR02124-TG4.1]	Jhbp12	CRIMIC_Gal4
91451	BDSC	y[1] w[*]; TI{GFP[3xP3.cLa]=CRIMIC.TG4.1}elm[CR02138-TG4.1]	elm	CRIMIC_Gal4
91493	BDSC	y[1] w[*]; TI{GFP[3xP3.cLa]=CRIMIC.TG4.0}yellow-h[CR02253-TG4.0]	yellow-h	CRIMIC_Gal4
91522	BDSC	y[1] w[*]; TI{GFP[3xP3.cLa]=CRIMIC.TG4.0}Tsp42Er[CR02398-TG4.0]/SM6a	Tsp42Er	CRIMIC_Gal4
92254	BDSC	y[1] w[*]; TI{GFP[3xP3.cLa]=CRIMIC.TG4.1}CG30197[CR02408-TG4.1] Cpr51A[CR02408-TG4.1-X]/SM6a	CG30197	CRIMIC_Gal4
92282	BDSC	y[1] w[*]; TI{GFP[3xP3.cLa]=CRIMIC.TG4.1}Jhbp14[CR02482-TG4.1]/SM6a	Jhbp14	CRIMIC_Gal4
92369	BDSC	y[1] w[*]; P{y[+t7.7] w[+mC]=Drgx-GFP.FPTB}attP40	Drgx	Protein_trap
92628	BDSC	y[1] w[*]; PBac{y[+mDint2] w[+mC]=zfh1-GFP.FPTB}VK00037	zfh1	Protein_trap
92664	BDSC	y[1] w[*]; TI{GFP[3xP3.cLa]=CRIMIC.TG4.1}Idgf6[CR02424-TG4.1] Pgant9[CR02424-TG4.1-X]/SM6a	Idgf6	CRIMIC_Gal4
92671	BDSC	y[1] w[*]; TI{GFP[3xP3.cLa]=CRIMIC.TG4.1}CG17549[CR02452-TG4.1]/SM6a	CG17549	CRIMIC_Gal4
92675	BDSC	y[1] w[*]; TI{GFP[3xP3.cLa]=CRIMIC.TG4.1}CG30371[CR02459-TG4.1]/SM6a	CG30371	CRIMIC_Gal4
92712	BDSC	y[1] w[*]; TI{GFP[3xP3.cLa]=CRIMIC.TG4.1}Mfe2[CR70121-TG4.1] kat80[CR70121-TG4.1-X]/FM7h	Mfe2	CRIMIC_Gal4
93295	BDSC	w[*]; TI{GFP[3xP3.cLa]=CRIMIC.TG4.2}Cpr49Ae[CR60007-TG4.2]/CyO	Cpr49Ae	CRIMIC_Gal4
93374	BDSC	y[1] w[*]; TI{GFP[3xP3.cLa]=CRIMIC.TG4.1}wat[CR70197-TG4.1]/TM3, Sb[1] Ser[1]	wat	CRIMIC_Gal4
93470	BDSC	w[*]; TI{GFP[3xP3.cLa]=CRIMIC.TG4.0}CG9649[CR60129-TG4.0]/TM3, Sb[1]	CG9649	CRIMIC_Gal4
93542	BDSC	y[1] w[*] TI{GFP[3xP3.cLa]=CRIMIC.TG4.1}CG3823[CR60225-TG4.1]/FM6, w[1] Myc[+]	CG3823	CRIMIC_Gal4
93543	BDSC	y[1] w[*] TI{GFP[3xP3.cLa]=CRIMIC.TG4.1}CG6067[CR60226-TG4.1]/FM6, w[1] Myc[+]	CG6067	CRIMIC_Gal4
93800	BDSC	y[1] w[*]; TI{GFP[3xP3.cLa]=CRIMIC.TG4.0}Vha68-2[CR70212-TG4.0]/SM6a	Vha68-2	CRIMIC_Gal4
93923	BDSC	y[1] w[*] TI{GFP[3xP3.cLa]=CRIMIC.TG4.0}ogre[CR02576-TG4.0]/FM7h	ogre	CRIMIC_Gal4
93927	BDSC	y[1] w[*] TI{GFP[3xP3.cLa]=CRIMIC.TG4.0}CG4928[CR02584-TG4.0]	CG4928	CRIMIC_Gal4
94372	BDSC	w[*] TI{GFP[3xP3.cLa]=CRIMIC.TG4.2}CG13003[CR60302-TG4.2]/FM7c	CG13003	CRIMIC_Gal4
94380	BDSC	w[*]; TI{GFP[3xP3.cLa]=CRIMIC.TG4.1}CG3819[CR60333-TG4.1]/TM3, Sb[1] Ser[1]	CG3819	CRIMIC_Gal4
94395	BDSC	y[1] w[*] TI{GFP[3xP3.cLa]=CRIMIC.TG4.1}spirit[CR60353-TG4.1]	spirit	CRIMIC_Gal4
94396	BDSC	w[*] TI{GFP[3xP3.cLa]=CRIMIC.TG4.1}CG15347[CR60354-TG4.1]	CG15347	CRIMIC_Gal4
94402	BDSC	w[*]; TI{GFP[3xP3.cLa]=CRIMIC.TG4.1}wls[CR60365-TG4.1]/TM3, Sb[1] Ser[1]	wls	CRIMIC_Gal4
94408	BDSC	w[*] TI{GFP[3xP3.cLa]=CRIMIC.TG4.1}CG43673[CR60378-TG4.1]	CG43673	CRIMIC_Gal4
94413	BDSC	w[*]; TI{GFP[3xP3.cLa]=CRIMIC.TG4.1}Srg2[CR60387-TG4.1] dpr6[CR60387-TG4.1-X]/TM3, Sb[1] Ser[1]	Srg2	CRIMIC_Gal4
94438	BDSC	w[*]; TI{GFP[3xP3.cLa]=CRIMIC.TG4.0}CG3104[CR60420-TG4.0]/CyO	CG3104	CRIMIC_Gal4
95006	BDSC	TI{GFP[3xP3.cLa]=KozakGAL4}CG5254[CR70245-KO-kG4] w[*]/FM7h	CG5254	CRIMIC_Gal4
95043	BDSC	y[1] w[*]; TI{GFP[3xP3.cLa]=CRIMIC.TG4.1}Dif[CR70340-TG4.1]/SM6a	Dif	CRIMIC_Gal4
97159	BDSC	y[1] w[*] TI{GFP[3xP3.cLa]=CRIMIC.TG4.1}ldd[CR70313-TG4.1]	ldd	CRIMIC_Gal4
97162	BDSC	y[1] w[*]; TI{GFP[3xP3.cLa]=CRIMIC.TG4.0}Cyt-b5[CR70361-TG4.0]/SM6a	Cyt-b5	CRIMIC_Gal4
97198	BDSC	y[1] w[*]; TI{GFP[3xP3.cLa]=CRIMIC.TG4.1}dve[CR70543-TG4.1]/SM6a	dve	CRIMIC_Gal4
97356	BDSC	y[1] w[*]; TI{GFP[3xP3.cLa]=CRIMIC.TG4.0}Pka-R1[CR70548-KO-TG4.0]	Pka-R1	CRIMIC_Gal4
97360	BDSC	y[1] w[*]; TI{GFP[3xP3.cLa]=SA-KozakGAL4}porin[CR70553-KO-kG4]/SM6a	porin	CRIMIC_Gal4
651	ACS	yw; P{w[+mC]=pPGB}Df31[CB02104]	Df31	Carnegie_protein_trap
712	ACS	yw; P{w[+mC]=pPGC}sm[CC00233]	sm	Carnegie_protein_trap
722	ACS	yw; P{w[+mC]=pPGC}pum[CC00479]	pum	Carnegie_protein_trap
730	ACS	yw; P{w[+mC]=pPGC}Zasp66[CC00858]	Zasp66	Carnegie_protein_trap
745	ACS	yw; P{w[+mC]=pPGC}Vha26[CC01380]	Vha26	Carnegie_protein_trap
