# Supplementary material for: Cellular and molecular organization of the Drosophila foregut
Source: Proc Natl Acad Sci U S A. 2024 Mar 5;121(11):e2318760121. doi: 10.1073/pnas.2318760121 (PMC10945768; doi:10.1073/pnas.2318760121)
Supplement: Supplementary file 4 — Dataset S3 (XLSX) [file pnas.2318760121.sd03.xlsx]

## Sheet: Dataset S3
Dataset S3. Gene expression of 19 foregut cell clusters by scRNAseq
Gene \ Cell type	Visceral muscle	Esophagus	PV1	PV2	PV3	PV4	PV5	PV5.5	PV6-1	PV6-2	PV6-3	PV6-4	Growing cell	CA	CC	Neuronal-1	Neuronal-2	Garland cell	Hemocyte-like
Myo81F	0.000109136	0.000465424	0	0	0	0	0.000416038	0.00214204	0	0.00351247	0.00155924	0	0.00207547	0	0.455528	0	0.0536613	0	0
lncRNA:CR46123	0	0	0	0	0	0	0	0	0	0	0	0	0.0655059	0.00385249	0.0153785	0.0502854	0	0	0.00345403
lncRNA:CR46122	0	0	0	0	0	0	0	0	0	0	0	0	0	0	0.00204093	0	0	0	0
Pzl	0	0	0	0.000440428	0	0	0	0	0	0	0.00075829	0	0	0	0	0	0	0	0
lncRNA:CR45220	0	0	0	0	0	0	0	0	0	0	0	0	0	0	0	0	0	0	0
spok	0	0	0	0	0	0	0.000394819	0	0	0	0.00211256	0	0	0	0	0	0	0	0
Parp	0.24258	0.2566	0.24132	0.223523	0.283914	0.154363	0.216045	0.303417	0.156193	0.21447	0.178318	0.122602	0.989148	0.305799	0.642243	0.931497	0.480508	0.142121	0.871437
Alg-2	0.666864	1.0266	1.13602	1.01824	0.952716	1.13274	0.686136	0.842869	0.961547	1.09075	0.693608	0.602603	0.839888	1.36038	1.32443	2.1061	0.944978	0.689236	0.968847
lncRNA:CR46141	0	0	0	0	0	0	0	0	0	0	0	0	0	0	0	0	0	0	0
Tim17b	1.45055	1.9105	3.44614	2.04465	1.84735	1.38865	1.0424	1.48788	1.51319	1.74192	1.1661	1.02693	1.57978	3.40594	1.48115	1.94412	2.52371	1.35811	1.81286
CG41128	1.43227	1.06779	1.38033	0.961053	1.01562	1.4049	0.572558	0.96561	1.09925	2.1686	0.882463	0.408011	1.11444	2.18057	1.20538	2.40067	1.33318	0.625592	0.843562
CG41099	0.190906	0.208688	0.185371	0.215332	0.395895	0.157705	0.15354	0.208921	0.181719	0.216123	0.211887	0.0317418	0.335784	0.345825	0.380752	0.398268	0.0767925	0.120885	0.198553
CG42402	0.0283848	0.0296573	0.0325726	0.00940061	0.00519437	0.0184846	0.0437995	0.00918027	0.00934752	0.0122281	0.0106817	0.0354716	0.0104684	0	0.498314	0	0	0.0179576	0
Gfat1	2.49177	2.66875	2.89537	4.75397	2.02831	3.34095	4.78103	2.41381	1.47685	1.55505	2.11148	1.8138	0.571765	0.36131	1.95595	0.362403	1.29601	3.0882	1.25444
lncRNA:CR41601	0	0	0.00469402	0	0	0	0	0	0	0.00308521	0	0	0	0	0	0	0	0	0
CG40198	0.0241697	0.43351	0.059953	0.0900045	0.0961113	0.024412	0.0305262	0.0101467	0.0342984	0.0273027	0.0220646	0.0241464	0.00856994	0.00741928	0.0435424	0	0	0.0200293	0.0971326
CG12581	0.0818758	1.01936	0.866068	1.11213	0.602025	0.0498035	0.0357103	0.0448923	0.0573212	0.0487695	0.0658164	0.0946703	0.0378854	0.0285877	0.0935488	0.0290325	0.0158969	0.0318592	0.120397
Dsk	0.000422165	0	0	0.000968331	0	0	0	0	0	0	0	0	0	0	0	0	0	0	0
beta-Man	0.21943	0.149879	0.142439	0.156996	0.133028	0.210659	0.173681	1.08213	0.671579	0.270749	0.217907	0.257042	0.389785	0.158098	0.20162	0.00927862	0.148635	1.15497	0.819649
CG14636	0.00193674	0.00135743	0	0	0	0	0.00109561	0.000940965	0.00273656	0	0	0.0196807	0.010391	0	0.0138919	0	0	0.0567693	0
aux	0.10354	0.126664	0.106115	0.0591009	0.138302	0.0884455	0.136314	0.201536	0.160354	0.111341	0.123123	0.0414589	0.162375	0.108898	0.112229	0.385414	0.187471	0.931906	0.117184
CG31516	0	0.00382546	0	0	0	0	0	0	0	0	0	0.0841504	0	0	0.00381554	0	0	0	0
DhpD	0.0441498	0.131805	0.103503	0.129264	0.128358	0.0771035	0.047391	0.0551181	0.0304503	0.0687755	0.0605276	0.0414589	0.0707533	0.135008	0.0438835	0.0491814	0	0.0340084	0.125886
CG14641	0.126124	0.241248	0.195205	0.243857	0.158418	0.107438	0.0741196	0.147118	0.127384	0.112772	0.0947106	0.0437364	0.312491	0.252355	0.188892	0.210209	0.222267	0.0766743	0.12148
abs	0.0167619	0.0276753	0.0273026	0.0226423	0.0318109	0.0194879	0.0177311	0.0305487	0.0395745	0.0251376	0.00712493	0	0.0687178	0.0555994	0.0546055	0	0.098604	0.0258835	0.0939723
Gel	0.651804	0.238861	0.122856	0.235107	0.26106	0.457443	0.283321	0.47205	0.310428	0.245637	0.197584	0.0749093	0.357001	1.30399	0.507898	0.147987	0.465675	0.283548	6.50742
asRNA:CR46255	0	0	0	0	0	0	0	0	0.000341303	0	0.00108765	0	0	0	0	0	0	0	0
CG14642	0	0.00308864	0	0	0	0	0.000562265	0.00181075	0	0	0.000796458	0	0	0	0.000947344	0.0444939	0	0.00693677	0.150469
CG34305	0	0.00190554	0	0	0	0	0.00152998	0	0	0.0030479	0	0	0	0	0	0	0	0.00315418	0
TwdlF	0.000374151	4.66189e-05	0	0	0	0.000685013	0.000925753	0	0	0.000819842	0.000295251	0	0	0	0.0192051	0	0	0	0.0129651
TwdlG	0	0	0	0	0	0	7.85885e-05	0	0	0	0	0	0	0	0.00185767	0	0	0	0
CG14644	0	0	0	0	0	0	0.00011727	0	0	0	0	0	0	0	0	0	0	0	0.0254978
TwdlV	0	0	0	0	0	0	0	0	0	0	0	0	0	0	0	0	0	0	0
Or82a	0	0	0	0	0	0	0	0	0	0	0	0	0	0	0	0	0	0	0
CG1092	0	0.00141578	0.000132897	0.0184762	0	0	0.00396409	0.00392216	0	0.00405974	0.0113093	0	0	0	0	0	0	0.00881057	7.40185
CG9766	0	0	0	0	0	0	0	0	0	0	0	0	0	0	0	0	0	0	0.010289
lncRNA:CR45597	0	0	0	0	0	0	0	0	0	0	0	0	0	0	0.000845487	0	0	0	0
cpx	0.0106876	0.00407286	0.0149551	0.000472177	0	0.00668498	0.010401	0.00362849	0.00444593	0.00425262	0.0108389	0	0.0045503	0	3.88901	2.33593	0.0272264	0.00922339	3.69726
CG9780	0	0	0	0	0	0	4.52808e-05	0	0	0	0.00595243	0	0	0	0	0	0	0	0.00529198
Vps24	0.633896	0.749554	0.950265	0.846858	0.709964	0.481234	0.352707	0.524671	0.442974	0.472012	0.264967	0.226046	0.816682	1.36088	1.18617	0.779035	1.73903	0.504934	0.548146
MP1	0.0225572	0.320115	0.752708	0.651516	0.169274	0.113178	0.0300866	0.0618459	0.0344179	0.0547753	0.0500431	0.0262007	0.345956	0.200804	0.0318465	0.0329135	0.0243078	0.106714	0.897563
asRNA:CR46140	0	0.00164485	0.000652792	0	0	0.000730712	0.00126273	0	0.00021329	0	0.00164265	0	0.00584763	0.00675333	0	0	0	0	0.0322074
Suv3	0.0221854	0.0301888	0.026142	0.0230303	0	0.0322138	0.0339923	0.0235977	0.0243385	0.0446004	0.0431413	0.0294052	0.10823	0.0603716	0.0471345	0.0725399	0	0.0301087	0.0181689
Syt14	0.00254962	0.000204115	0.000611737	0	0	0	0.00124285	0	0.00044768	0	0.00227763	0	0.00852087	0	0.147897	0.0716168	0.0637937	0	0.00695529
CG9795	0.112729	0.0777276	0.0546028	0.102345	0.0678104	0.0551198	0.0419759	0.0585068	0.0531614	0.0472046	0.0451859	0.0246291	0.162912	0.153488	0.246743	0.0440211	0.239268	0.128392	0.15708
CG9776	0.242982	0.189342	0.133521	0.220129	0.213109	0.143853	0.140694	0.198228	0.170885	0.184943	0.148096	0.076954	0.495522	0.271893	0.232207	0.577138	0.415432	0.21309	0.389908
Skp2	0.915818	1.09498	0.610313	0.723217	1.04719	0.808285	1.14891	0.891032	0.575357	0.707419	0.957446	0.558016	0.40416	0.092313	0.889556	0.298137	1.17321	1.24274	0.608612
CG14645	2011.81	1922.1	1228.99	1023.83	1896.89	2274.45	3098.98	2104.68	1220.34	1298.77	1697.21	1882.43	601.259	391.885	1587.46	499.171	1364.39	2391.88	1266.33
CG1103	0.0241069	0.0541316	0.0656691	0.0900313	0.028809	0.0243819	0.0294755	0.0341291	0.0354833	0.0247072	0.0353049	0	0.116353	0.127399	0.061397	0.0300131	0.180956	0.0720962	0.0912937
hkb	0	0	0	0	0	0	0.000239811	0	0	0	0	0	0	0	0	0	0	0	0
CG1090	0.00366513	0.000117593	0	0	0	0	0.00151428	4.8549e-05	0.00335218	0.00739173	0.00607197	0	0	0	0.646722	0	0.0141761	0.00103389	0.0244731
lncRNA:CR44922	0.00369087	0.00629303	0.000977843	0	0	0	0.00126344	0.000554318	0	0.00636976	0.0147041	0	0	0	0.311385	0.120991	0	0.00188437	0.00385677
Sfxn1-3	0.069122	0.119604	0.0757251	0.0463462	0.0674516	0.119721	0.102098	0.114137	0.129554	0.362467	0.274551	0.0373868	0.14314	0.0358933	0.116546	0.211142	0.0929131	0.353878	0.784635
Cont	0.0804267	0.221644	0.124549	0.381277	0.155543	0.0215018	0.0289693	0.0254579	0.0240608	0.0196149	0.0513874	0.0208963	0.190835	0.0708314	0.293042	0.211821	0.46353	0.0187378	0.159833
tub	0.0831669	0.18904	0.168261	0.186791	0.104082	0.0774947	0.0556518	0.11799	0.0702754	0.115059	0.0963092	0	0.171463	0.263791	0.196218	0.0524928	0.277623	0.112653	0.101539
CG14646	0.0528482	0.0610167	0.0353155	0.0671963	0.0527115	0.0522735	0.0401899	0.0614498	0.0706839	0.0482141	0.0344964	0.0287181	0.0422315	0.0258821	0.0704504	0.128685	0.13908	0.055686	0.0990258
CG34112	0.178738	0.18424	0.0838993	0.0961028	0.131222	0.268179	0.373977	0.31088	0.234348	0.293243	0.30181	0.154305	0.0864943	0.0234006	0.144	0.390035	0.0486157	0.246209	0.138254
asRNA:CR46139	0	0.00411669	0.0129418	0.00395106	0	0.00880243	0.00945347	0.0098092	0.00584005	0.0349052	0.00838955	0	0.0123182	0	0.00696047	0	0	0.0184028	0
asRNA:CR45999	0.00692921	0.0108777	0.0161499	0.0450548	0.0452453	0.0390319	0.0509583	0.0204711	0.0660421	0.102688	0.0321711	0.013291	0.00799737	0	0.021868	0.375654	0.0336649	0.0143874	0
CG9855	0.17178	0.175327	0.234653	0.275254	0.143295	0.0665919	0.114933	0.102908	0.102961	0.12143	0.121367	0.0676454	0.135757	0.134461	0.148633	0.197528	0.19795	0.132554	0.159898
CG9853	0.214932	0.230499	0.253322	0.198445	0.326275	0.263054	0.170733	0.22519	0.194097	0.23826	0.157685	0.136957	0.185312	0.288364	0.264296	0.629569	0.557223	0.165751	0.262678
CG14647	0.133707	0.0957862	0.142793	0.186954	0.101756	0.117941	0.104979	0.128288	0.157447	0.15329	0.0763285	0.0589607	0.151685	0.144353	0.243345	0.205774	0.19348	0.128461	0.270432
lncRNA:CR45187	0.0158933	0.00491929	0.0125986	0.00206165	0	0.00710585	0.000336654	0.000669076	0.00428252	0.00440867	0.00199837	0	0.00698331	0.0280894	0.00182815	0	0	0	0.00301372
lost	3.43662	3.23477	1.98355	2.64595	1.99624	1.11375	0.771569	1.73064	1.25952	1.62765	1.02554	0.618659	3.76559	2.62529	3.44357	1.45252	10.0637	0.993492	1.81459
CG32944	0.00555805	4.25915e-05	0	0	0	0	0.000333639	0	0	0	0.002049	0	0.00424018	0	0.141449	0	0	0	0.00385677
CG31528	0	0	0	0	0	0	0	0	0	0	0	0	0	0	0	0	0	0	0
srl	0.060373	0.0437326	0.0257734	0.0176473	0.0937084	0.0386196	0.0808625	0.0898734	0.0482658	0.0407249	0.131461	0.0455291	0.444349	0.0234169	0.0870368	0.137134	0.0272264	0.015953	0.154895
CG31525	0	0	0	0	0	0	0	0	0	0	0	0	0	0	0	0	0	0	0
eIF3a	0.392475	0.508	0.276707	0.328495	0.337538	0.271046	0.310177	0.489341	0.384418	0.383077	0.423166	0.380287	1.47336	0.931333	0.476735	0.718961	0.510353	0.482997	0.585894
CG1074	0.0687937	0.069642	0.0447559	0.0723576	0.0329414	0.0399407	0.0389904	0.102692	0.0645488	0.0402003	0.0520052	0.000945512	0.141111	0.0523784	0.102261	0.139051	0.189152	0.0214203	0.0233066
asRNA:CR46138	0	0	0.0048823	0.0208569	0	0	0	0	0	0.00265861	0	0	0	0	0	0	0	0.00166867	0
CG9804	0.119072	0.143389	0.234324	0.116218	0.106358	0.138667	0.0760326	0.0789891	0.188425	0.20603	0.0753313	0.113397	0.143625	0.252237	0.188635	0.564745	0.186155	0.172536	0.0851832
asRNA:CR44134	0	0	0	0	0	0	0	0	0	0	0	0	0	0	0	0	0	0	0
CG14650	0.0808658	0.0354286	0.0349433	0.0348196	0.103413	0.0495113	0.0576356	0.0918945	0.0825479	0.0703093	0.0629956	0.0378448	0.226946	0.0453101	0.103861	0.0336719	0.332854	0.058466	0.157234
CG31522	1.35057	8.80102	30.4807	55.3634	9.15984	0.864505	0.675342	1.0026	0.772535	0.95244	1.60964	0.765073	0.582248	0.361638	1.53023	1.84443	1.25894	0.593734	0.646129
asRNA:CR43629	0.00794789	0.00395667	0.00128111	0.00225714	0.00140899	0.00335981	0.000508155	0.0005675	0.000343764	0.00923597	0.0170355	0.000945512	0.00725797	0.00722881	0.0151059	0	0.0984238	0.00213751	0.00553644
CG31523	1.7604	8.0194	50.5987	41.966	37.3608	1.10383	0.968043	1.40525	1.29727	1.37313	2.13632	1.56235	0.857126	0.170482	1.5015	1.36443	1.1831	0.764482	0.985339
CG14651	0	0	0.00074061	0.00348014	0	0	0	0	0	0	0	0	0	0	0	0	0	0	0
Fip1	0.115409	0.185334	0.14488	0.213319	0.253473	0.0823326	0.0460821	0.10406	0.0990107	0.0951746	0.0842201	0.0488428	0.327764	0.166293	0.173795	0.367271	0.232945	0.0418348	0.195913
CG34357	0	0	0	0	0	0	0.000175907	0	0.000147796	0	0	0	0	0	0.0132717	0	0	0	0.00529198
CG34425	0	0	0	0	0	0	0	0	0	0	0	0	0	0	0	0	0	0	0
lncRNA:CR31526	0	0	0	0	0	0	0	0	0	0	0	0	0	0	0	0	0	0	0
Mur82C	0	0	0	0	0	0	0.000129808	0	0	0	0	0	0	0	0	0	0	0	0
CG32945	0	0	0	0	0	0	0	0	0	0	0	0	0	0	0	0	0	0	0
lncRNA:CR45558	0	0	0	0	0	0	0	0	0	0	0	0	0	0	0	0	0	0	0
lncRNA:CR44317	0.0093295	0.000332491	0	0	0	0	0	0.00261566	0	0	0	0.0225335	0.00272492	0	0.00977979	0	0.0184014	0	0
5-HT2A	0.102737	0.00462874	0.0149079	0.00686906	0	0.414341	0.00458587	0.00553097	0.000920786	0.00139186	0.00851387	0.650684	0	0.0140846	0.0623627	0	0.356988	0.0027866	0
lncRNA:CR45673	0.00047659	0	0	0	0	0	6.88194e-05	0	0	0.00198871	0	0	0	0	0	0	0	0	0
CG9775	0.451169	0.405079	0.448361	0.426557	0.341378	0.358945	0.271434	0.453148	0.372643	0.349935	0.26158	0.111	0.518095	0.567794	0.66999	0.77412	1.54934	0.312593	0.520594
sisRNA:CR46358	0	0	0	0	0	0	0	0	0	0	0	0	0	0	0	0	0	0	0
slx1	0.0191616	0.0124299	0.00309335	0.00741653	0.0125591	0.00541813	0.00236978	0.00922929	0.00498674	0.0079996	0.00101965	0.0259415	0.0198465	0.0314364	0.0196081	0.0284112	0.100208	0.00531011	0.0190672
MED31	0.180469	0.145185	0.244967	0.17149	0.106713	0.164293	0.0968353	0.238449	0.208732	0.237774	0.139623	0.0417204	0.337279	0.351298	0.182213	0.746616	0.341575	0.113734	0.178365
Dlip2	0.0928323	0.115099	0.120044	0.0329629	0.0401599	0.042926	0.0162203	0.0325371	0.0371727	0.100684	0.0560172	0.0371887	0.0432385	0.271873	0.0791501	0.147127	0.0769679	0.0579956	0.207451
rpk	0	0	0	0	0	0.000101528	0	0	0	0	0	0	0	0	0	0	0	0	0
asRNA:CR44155	0	0	0	0	0	0	0	0	0	0	0	0	0	0	0	0	0	0	0
Karybeta3	1.28335	0.948289	0.423237	0.682974	0.721392	0.444225	0.48053	0.686372	0.559344	0.707927	0.679388	0.400165	1.38192	1.36852	1.04845	0.902672	1.91107	0.722622	0.895941
spartin	0.0237593	0.0868323	0.256384	0.173075	0.189147	0.0232892	0.0135641	0.028983	0.0219674	0.0272959	0.021293	0	0.0182586	0.0621404	0.0787348	0	0	0.0811531	0.0455335
CG43427	1.4966	0.42962	0.217335	0.451955	0.543464	0.303464	0.350208	0.446742	0.364749	0.343515	0.260012	0.225063	3.20903	0.18609	0.395522	1.84875	1.17135	0.533744	0.264646
lncRNA:CR44156	0	0	0	0	0	0	0	0	0	0	0	0	0	0	0	0	0	0	0
lncRNA:CR44157	0.0189456	0.000621709	0.00166862	0.00805802	0	0.00426084	0.00968011	0.00487337	0.00852754	0.00277726	0.00883575	0	0.00528922	0.00810399	0	0	0.0244426	0.003431	0.0272467
CG33927	0	0.000915255	0	0	0	0.00012202	0.00163006	0.00856782	0.0577448	0.000430371	0.0024169	0.0818188	0	0	0	0	0	0	0
eIF3f1	1.54596	1.54076	2.17027	2.1561	1.61751	1.27535	1.13584	1.48138	1.45845	1.3756	1.00047	1.02743	4.64682	2.48781	1.65894	1.63561	2.84987	1.34067	2.00995
lncRNA:CR44923	0	0.000581623	0.000258674	0	0	0	0	0	0	0	0	0.00132399	0	0	0.0137276	0	0	0	0
Nep2	0.0469029	0.0575596	0.0265167	0.0391311	0.0323517	0.0768725	0.00699281	0.00511013	0.0085158	0.00702079	0.00361605	0.463653	0.00906827	0	0.377224	0	0.0175625	0.0272027	0.011975
tacc	0.743586	0.331441	0.387486	0.238408	0.26085	0.351185	0.346135	0.501399	0.399045	0.36518	0.232672	0.243431	1.09669	0.996922	1.00133	0.542672	0.537146	0.673944	0.769042
asRNA:CR46137	0	0.000656534	0.00117034	0	0	0	0.000859029	0.00650165	0.000500028	0	0.00151247	0	0.00752866	0	0	0	0	0	0
atms	0.110746	0.088122	0.0659074	0.0351575	0.100578	0.0436326	0.0280402	0.045548	0.0625097	0.0545426	0.0327621	0	0.187199	0.172164	0.117183	0.0290325	0.0601152	0.0411076	0.221507
CG44098	0.000289565	0.00166843	0.00165502	0.000472177	0	0.0134781	0.00317169	0.00661276	0.00127154	0.00201779	0.00364606	0	0.00644971	0	0.0309697	0	0	0.000375187	0.00526753
CG44088	0.000289163	0	0	0	0	0	0	0	0	0	0	0	0	0	0	0	0.0478968	0	0
CG14655	0.235022	0.00366789	0.0048849	0	0	0.000468484	0.00142624	0.000984511	0.000875832	0.000630462	0.000290215	0	0	0	0	0	0	0.00142058	0
CG17387	0	0	0	0	0	0	0	0	0	0.000808635	0	0	0	0	0	0	0	0	0
ctrip	0.431311	0.271576	0.163127	0.230735	0.356208	0.243081	0.257179	0.242382	0.196859	0.230077	0.217782	0.0393839	0.65947	0.49963	0.500397	0.789159	0.714545	0.500578	0.420263
Hus1-like	0.0285009	0.0203143	0.0271142	0.0374966	0.0481878	0.0350285	0.0226293	0.048027	0.0239265	0.0289744	0.0178186	0.031783	0.112459	0.0944298	0.0443182	0.0444939	0.0733843	0.00179147	0.0423082
CG1129	0.44443	0.535854	0.475328	0.325135	0.567872	1.25607	0.853658	1.31668	1.39146	0.708039	0.580988	0.354365	0.596534	0.323559	0.452086	0.700327	0.147941	0.592869	0.581168
CG1126	0	0	0	0	0	6.12688e-05	0.000653421	0	0	0	0.000350988	0	0	0	0.00955028	0	0	0	0
CG14657	0.061945	0.0636184	0.0509973	0.0834794	0.0807496	0.0272149	0.0474034	0.0885335	0.0675503	0.0713307	0.0684313	0.0377499	0.192271	0.117708	0.0703382	0.205616	0.259629	0.105594	0.183093
CG14658	0	0	0	0	0	0	0.000443306	0	0	0	0	0	0	0	0	0	0	0	0
CG14659	0	0	0	0	0	0	0	0	0	0	0	0	0	0	0	0	0	0	0
opa	0.0116146	0.0131723	0.019943	0.00258454	0.0242285	0.00327115	0.00710153	0.0254657	0.0215391	0.0245679	0.0194226	0	0.0218392	0.00847861	0.00623866	0	0	0.0440141	0
laf	0	0	0	0	0	0	0.000432706	0	0	0	0	0	0	0	0	0	0	0	0
lncRNA:CR45580	0	0	0	0	0	0	0	0	0	0	0	0	0	0	0	0	0	0	0
Gnf1	0.0883407	0.0674025	0.0608838	0.0397357	0.185921	0.014429	0.0387327	0.0435548	0.0624241	0.0568634	0.0228837	0	0.151137	0.153416	0.0667235	0.14901	0.247379	0.0977295	0.0794089
Cdep	0.318369	0.344274	0.297739	0.261459	0.278091	0.460004	0.46967	0.407114	0.369366	0.407895	0.26272	0.103284	0.858506	0.215458	0.842654	1.26478	0.744338	0.273449	0.607679
lncRNA:CR45188	0.00639604	0.0025034	0.000454081	0	0	0.000959337	0.00963286	0.0042393	0.000352076	0.00096812	0	0	0.0261498	0	0	0.0425344	0	0	0.00384317
Ubc6	1.12226	0.837777	0.873738	0.589873	0.936358	0.737583	0.535335	0.739335	0.546088	0.75674	0.478179	0.32578	0.814082	1.42141	0.938758	0.42011	1.43926	0.600698	0.89704
CG14661	0.0285389	0.201364	0.792864	0.277348	0.393905	0.00672116	0.00446358	0.0235322	0.0200948	0.0102847	0.016769	0	0.00610735	0.0205279	0.0132357	0	0.124837	0.0120008	0
CG2016	0	0.000214736	0.002985	0	0	0	0	0	0	0	0	0	0	0	0.00879391	0	0	0	0
CG1124	0.56978	1.60704	0.738732	87.7406	37.2181	0.307252	0.292868	0.450925	0.335289	0.427279	0.358366	0.68329	0.282283	10.0589	0.573936	0	1.05692	0.18337	0.377383
CG14662	0.0252254	0	0.00566523	0	0	0	0.00100174	0	6.73121e-05	0.00280324	0.0115428	0	0	0	0	5.7325	0.0629133	0	0
asRNA:CR43478	0	0	0	0	0	0	0	0	0	0	0	0	0	0	0	0	0	0	0
lncRNA:CR43424	0.00434906	0	0	0	0	0	0	0	0	0	0	0	0	0	0	0	0	0	0
plh	0.149944	0.00626435	0	0	0	0	0.00240352	0	0.00715235	0.00657653	0.00385145	0	0	0	0	0	0.0579728	0.00198515	0
lncRNA:CR45585	0	0	0	0.000782019	0	0	0	0.00119137	0	0	0	0.0057219	0	0	0	0	0	0	0
lncRNA:CR46352	0.000109136	0.00354938	0.00607162	0	0	0.0214409	0.00200799	0	0.000346915	0.000506164	0.000113297	0.0123711	0	0	0	0	0	0	0
lncRNA:CR43635	0.00111153	0.000724803	0	0	0	0	0.0018	0	0	0	0	0	0.0112436	0	0	0	0	0	0
lncRNA:CR45588	0	0	0	0	0	0	7.8894e-05	0	0	0	0.00199493	0	0	0	0	0	0	0	0
corto	0.446525	1.47306	1.36809	1.32031	1.95783	1.05182	0.650303	0.262813	0.232872	0.655586	0.3693	0.394693	1.66121	1.69133	0.930625	1.90655	3.02259	0.87166	1.12815
CG43131	0	0	0	0.00076682	0.00432967	0.00437613	0.00164997	0	0.000171628	0.0055823	0.000405839	0	0	0	0	0	0	0	0
CG12007	0.111822	0.154616	0.15959	0.156806	0.0831325	0.270542	0.11773	0.166766	0.140449	0.151345	0.127141	0.139339	0.288908	0.283838	0.199772	0.45399	0.271447	0.194215	0.201931
CG12589	0	0	0	0	0	0	0	0	0	0	0	0	0	0	0	0	0	0	0
dpr16	0	0	0	0	0	0	0	0	0	0	0	0	0	0	0.0377223	0	0	0	0
CG12590	0	0	0	0	0	0	0	0	0	0	0	0	0	0	0	0	0	0	0
cno	0.230373	0.280167	0.140894	0.195684	0.249534	0.174226	0.397772	0.22369	0.198343	0.195687	0.196448	0.120891	0.415301	0.0853359	0.609991	0.345928	0.28753	1.03024	0.751166
Prosbeta2R2	0	0.00328746	0	0	0	0	8.43288e-05	0	0	0	0	0	0.00241165	0	0.000435531	0	0	0	0
CG1116	0.0401774	0.284781	0.113296	0.0485022	0.101459	0.0516625	0.0398584	0.0596131	0.0514353	0.0766095	0.0444514	0.0841437	0.0718122	0.0589167	0.123478	0.163025	0.0988569	0.057128	0.0623328
CG2604	0.641339	14.2583	2.22783	1.78004	0.991098	0.412262	0.349178	0.447086	0.486704	0.64023	0.60189	0.646743	0.316962	0.845753	0.748962	0.323151	0.454917	0.564314	0.67088
CG14664	0	0.000188803	0	0	0	0	0	0	0	0	0	0	0.00114474	0	0	0	0	0	0
Vps37B	0.136303	0.201647	0.240704	0.196065	0.201603	0.137296	0.0819659	0.162653	0.0957381	0.114251	0.0895642	0.0457627	0.341104	0.443927	0.200029	0.202695	0.270561	0.236745	0.432353
Kat60	0.0626615	0.0630503	0.0361447	0.0436446	0.0147778	0.0447857	0.0420805	0.0273045	0.066138	0.0560686	0.0510413	0	0.295884	0.0732275	0.0863384	0.214699	0.138972	0.135473	0.064085
Mms19	0.0526463	0.0663521	0.0570884	0.112863	0.084291	0.0715173	0.0327277	0.0665031	0.0525847	0.0340274	0.0702065	0.0071884	0.0872373	0.0204493	0.104843	0.19195	0	0.0907865	0.105366
rtp	0	0.000331158	0	0.0009708	0	0	0.0013158	0	0.00108942	0.00299632	0.000447008	0	0	0	0.0649809	0.0444939	0	0	0
CG12163	0.884765	0.471246	0.332518	1.4464	0.440184	0.640169	0.348132	0.6122	0.579763	0.538271	0.472029	0.23949	0.538581	5.03814	1.10956	1.75871	1.06742	1.0168	5.48441
CG33293	0.00529954	0.00738569	0.00203181	0.00661814	0	0	0.00330146	0.000213584	0.000368778	0.00223826	0.00355993	0	0.00376	0.057725	0	0	0	0	0
asRNA:CR44019	0.00225388	0.00174094	0.00448901	0.00084676	0	0	0.00128111	0	0	0.000487972	0.0024749	0	0	0.0121055	0	0	0	0	0
CG1113	0.000958684	0	0	0.00598582	0	0	0	0	0	0	0.00153945	0	0	0.00572498	0.0060632	0	0	0	0
CG12173	0.0812755	0.225833	0.241695	0.252932	0.145563	0.127035	0.0718529	0.111655	0.13626	0.214417	0.113652	0.0708482	0.100566	0.515896	0.186156	0.384522	0.0876076	0.199564	0.186423
Hph	0.206752	0.274122	0.139456	0.113828	0.128813	0.0521029	0.0541807	0.134687	0.209497	0.153406	0.0923466	0.0483005	0.468382	1.1995	0.0872775	0.14232	0.367393	0.0569859	0.168992
Tim17a2	0.000337262	0.00327003	0	0	0	0	0.000654165	0.000137357	0.0117446	0.00442715	0.00430313	0	0	0.00376708	0	0	0	0	0
lncRNA:CR45793	0.00106924	0.0116292	0.00110082	0	0	0.00341964	0	0	0.0047125	0.00625619	0.00322353	0	0.00303372	0.0200545	0	0	0	0	0
mtd	1.1098	3.37308	4.82541	7.14704	4.62747	0.827678	0.861226	0.870587	1.21327	2.09719	0.825683	1.28216	2.55272	3.98393	2.46638	2.66359	1.05321	0.924903	1.81089
CG31538	0.00202787	0.00791044	0.00286934	0.0160035	0.040373	0	0.00727736	0	0.00307641	0.00330319	0.000650648	0	0.00714755	0	0.0197704	0	0	0.00277624	0
Tim17b1	0.000487148	0	0	0	0	0	0	0	0	0.000510398	0	0	0	0	0	0.00463931	0	0	0
CG11999	0.182412	0.188543	0.177858	0.315626	0.125738	0.428046	0.169963	0.384287	0.309394	0.341956	0.269672	0.043995	0.108867	0.880872	0.253601	0.740597	0.23208	0.280829	0.379691
CG1161	0.282458	0.385823	0.457755	0.666619	0.337949	0.35629	0.181547	0.461113	0.397101	0.641358	0.317792	0.16382	0.238076	0.736705	0.709002	1.58245	1.01787	0.417602	0.646523
Prosbeta7	0.436907	0.694711	0.813441	0.653919	0.76703	0.406337	0.25146	0.53755	0.509279	0.504445	0.313451	0.0353141	0.399962	1.65996	0.337332	1.37756	0.512463	0.266259	0.749134
Cerk	0.219128	0.446141	1.07038	1.14023	0.413098	0.292554	0.358798	0.163592	0.146893	0.176736	0.241686	0.196955	0.0935809	0.234545	0.139441	0.0919016	0.145371	0.426656	0.341679
lncRNA:CR44103	0	0	0.000946378	0	0.00882934	0.000133678	0.000213104	0	0	0	0	0	0	0	0	0	0	0	0
CG34277	0	0	0	0	0	0	0	0	0	0	0	0	0	0	0	0	0	0	0
CG31542	0	0	0	0	0	0	0	0	0	0	0	0	0	0	0	0	0	0	0
RpII18	0.511441	0.60416	0.687206	0.464001	0.588044	0.600938	0.535085	0.61245	0.772487	0.615109	0.453385	0.323027	0.811084	0.965866	0.363435	0.509915	0.762299	0.481022	0.93894
hd	0.0021094	0.00020438	0.0037188	0	0.0166195	0	0.000849589	0.00429869	0.0014327	0.0008134	0	0	0.0104622	0	0.00776531	0	0	0	0.00503462
CG14667	0.0477943	0.0821913	0.0857604	0.113569	0.144244	0.0408968	0.0310369	0.042838	0.0596303	0.060155	0.0460743	0.0241464	0.0819244	0.0434163	0.0951697	0.200894	0.102311	0.0319029	0.0240289
7B2	0.0191714	0.0135046	0.0133696	0.0102181	0.0407645	0.0101067	0.0134761	0.090792	0.0103006	0.0191337	0.120398	0.0230837	0.00953058	0	2.98688	33.6059	0	0.0083115	0.0647551
kkv	0	0.00274135	0.000920564	0.034529	0	0	0	0.00364479	0	0	0.00143822	0	0	0	0	0	0	0	0
CG14668	0	0	0	0	0	0	0	0	0	0	0	0	0	0	0	0	0	0	0
CG1172	0.0733127	0.133783	0.133127	0.200734	0.163969	0.1053	0.0471089	0.0866441	0.0672866	0.0648022	0.0428343	0.0127172	0.123025	0.115434	0.107811	0.218241	0.133914	0.0427084	0.16763
Or83a	0	0	0	0	0	0	0	0	0	0	0	0	0	0	0	0	0	0	0
CG2663	0	0.00409983	0	0.00383597	0.121918	0.00161346	0.000776766	0	0	0	0	0	0	0	0	0	0	0.0104471	0
Orco	0	0	0	0	0	0	0	0	0	0	0	0	0	0	0	0	0	0	0
CG14669	0	0	0	0	0	0	0	0	0	0	0	0	0	0	0.0791524	0	0	0	0
CG12147	0	0	0	0	0	0	0	0	0	0	0	0	0	0	0	0	0	0	0
PEK	0.0796756	0.0702302	0.0603809	0.0873373	0.142197	0.0574158	0.0710151	0.102407	0.0628221	0.0716982	0.0724291	0.0227845	0.0722096	0.0890277	0.132784	0.130972	0.0554807	0.0974887	0.218532
RpL35A	12.8363	14.5697	17.6308	16.5721	11.4207	10.2793	9.81485	14.0985	12.3517	12.5075	10.753	7.82608	33.2853	25.1756	11.0431	11.2419	14.4321	9.23259	19.3424
POLDIP2	0.173416	0.136964	0.235264	0.292265	0.198351	0.0838943	0.0694626	0.098216	0.0940787	0.168621	0.108997	0.033651	0.155498	0.681769	0.19243	0.239347	0.138055	0.0586591	0.0443975
mRpL44	0.0975892	0.0559729	0.0489375	0.0422387	0.0798688	0.0335044	0.0352675	0.0530816	0.0522812	0.0958582	0.0914901	0	0.242717	0.179184	0.139944	0.10779	0.0881345	0.0599043	0.0194531
Snr1	0.128582	0.0918106	0.130715	0.103028	0.127791	0.113923	0.0710649	0.15481	0.145027	0.129469	0.0950203	0.121682	0.262434	0.23692	0.221511	0.311314	0.446919	0.145773	0.182461
CG45100	0	0	0	0	0	0	0	0	0	0	0	0	0	0	0	0	0	0	0
HDAC3	0	0	0	0	0	0	0	0	0	0	0	0	0	0	0	0	0	0	0
Hcs	0.0357528	0.042792	0.00939144	0.0427619	0.00140899	0.0154987	0.0202725	0.0219101	0.0282157	0.0216497	0.0442785	0.0135456	0.0746151	0.0682476	0.0843554	0.0718282	0.198097	0.0083248	0.0885379
ksr	0.0435582	0.0236415	0.0466054	0.0255986	0.0520005	0.02421	0.0209171	0.0377882	0.0265676	0.0390361	0.0148543	0.00852478	0.0321906	0.0180928	0.107293	0	0.12145	0.0548241	0.025506
CG31550	0.172822	0.0971308	0.0819375	0.0710126	0.086382	0.0998752	0.057257	0.0940949	0.0829181	0.0943466	0.0935101	0.0287181	0.109401	0.0935822	0.143749	0.188413	0.303883	0.0754227	0.145528
NKCC	0.477145	0.0137472	0.00882774	0.00875054	0.0414788	0	0.0045088	0.0191053	0.0051693	0.00108927	0.00844481	0.0142601	0.00939322	0	0.123523	0	0.104809	0	0
Nmdar1	0.00199433	0	0	0	0	0	0.000113359	0	0	0	0.00162018	0	0	0	0.125679	0.0290325	0	0	0
Itp-r83A	0.166008	0.15883	0.0809012	0.182983	0.268645	0.114468	0.120427	0.118115	0.0755992	0.0864456	0.0980547	0.00253313	0.143556	0.269466	0.172599	0.397732	0.151061	0.192735	0.289581
CG43845	0	0	0	0	0	0	0	0	0	0.00112543	0	0	0	0	0	0	0	0	0
CG2519	0.195896	0.0921261	0.0537921	0.0877685	0.148287	0.0435173	0.0567357	0.0608521	0.0504346	0.0608639	0.0582761	0.00132399	0.452547	0.179955	0.612048	0.420553	0.615037	0.143699	0.153843
mia	0.0398698	0.0319488	0.032933	0.0123638	0.00960535	0.00658873	0.0224883	0.0805934	0.0276505	0.104595	0.305785	0.0141738	0.0665139	0	0.035488	0.241302	0.0554225	0.0934985	0.113367
Pcmt	0.758234	0.475796	0.713487	0.509201	0.381317	0.322859	0.191262	0.387499	0.334143	0.388077	0.200621	0.131758	0.68742	0.777164	0.573437	0.686396	1.36095	0.471239	0.48597
Snm1	0.00821521	0.0107655	0.018524	0.0231765	0	0.000774658	0.00638169	0.0035831	0.00763547	0.0181658	0.00699359	0	0.029377	0.0228864	0.0088788	0	0	0.0202184	0.0110463
Pi4KIIalpha	0.0777891	0.06548	0.0910285	0.178792	0.0886789	0.0891288	0.0664104	0.0791929	0.0416927	0.106708	0.0698582	0	0.0785644	0.146942	0.0980793	0.224972	0.20529	0.168109	0.131159
asRNA:CR46136	0	0	0.00176337	0.00934177	0	0	0.000777963	0	0	0	0.000405921	0	0	0	0	0	0	0	0
CG14671	0.207503	0.304767	0.355121	0.187724	0.452664	0.27135	0.18874	0.254488	0.376079	0.476009	0.254162	0.0564108	0.104574	0.352419	0.367165	0.829036	0.318608	0.187558	0.174321
CG12746	0.226811	1.04829	2.55441	1.87378	0.967378	0.228582	0.147183	0.25648	0.279297	0.44136	0.290684	0.201856	0.0869427	0.344288	0.280635	1.39108	0.399357	0.20309	0.240135
CG2931	0.0775956	0.0863759	0.0781064	0.0764373	0.171678	0.100106	0.0668885	0.0668928	0.0900378	0.0984853	0.0610083	0.0587202	0.0723771	0.0746494	0.0974515	0.287961	0.189315	0.0219371	0.0650693
Rheb	0.512467	0.775711	0.836099	0.689055	0.730242	0.748108	0.328102	0.697312	0.680464	0.79431	0.584955	0.163288	0.709221	1.43565	0.657883	1.29676	0.466537	0.782231	0.562093
CRMP	0.118714	0.0564356	0.00702407	0.00423017	0	0.000295214	0.00640833	0.00366988	0.00432188	0.00592742	0.00117037	0.00944151	0.00462593	0.00572498	0.193671	0.27436	0.175159	0.00208177	0
CG2926	0.323198	0.392592	0.320302	0.371613	0.472371	0.232583	0.255588	0.295756	0.262845	0.199517	0.242524	0.179287	0.738052	0.636346	0.393654	0.731878	0.648509	0.228651	0.499135
rev7	0.0493294	0.0906799	0.219865	0.0474549	0.0852115	0.0873798	0.0298592	0.023797	0.0695443	0.060104	0.0368987	0.0123239	0.0537496	0.254199	0.0751252	0.178809	0.0369397	0.0984325	0.118339
noi	0.0461741	0.0297177	0.0404939	0.060282	0.0443858	0.0528335	0.0347979	0.0559612	0.0450936	0.045037	0.0280609	0.0648418	0.0287365	0.0423036	0.0645272	0.0731123	0.151689	0.103515	0.0474663
Vha26	1.39106	2.66934	2.12294	2.02593	2.03691	1.34776	1.02565	2.1011	3.51312	12.4966	5.0683	1.72879	2.4547	2.33263	3.6747	7.10185	2.44002	3.03804	3.05874
kra	1.34252	1.91062	2.84837	2.16754	2.05364	0.874075	0.733678	1.11271	1.15963	1.51539	1.05243	0.60853	3.34512	3.62443	1.50713	2.55737	2.07798	1.25014	1.7115
CG1427	0.130747	0.395449	0.536343	0.317605	0.39887	0.113695	0.0454502	0.0962705	0.121684	0.14712	0.0588746	0.0609938	0.140016	0.167344	0.201539	0.343207	0.20273	0.0907042	0.0779014
asl	0.00715693	0.0125367	0.0104984	0.0215576	0.0338585	0.00314631	0.00422554	0.0076937	0.00717926	0.00300434	0.00710811	0	0.0367623	0	0.0247125	0	0.341864	0.0513065	0
Rga	0.217948	0.250563	0.213232	0.252792	0.305959	0.222536	0.17462	0.252974	0.251744	0.223389	0.17205	0.11906	0.459783	0.257613	0.268909	0.759102	0.515848	0.202094	0.475156
asRNA:ASTR	0.000195242	0.000682512	0	0	0	0	0.00228027	0.000330649	0.000122595	0.000336122	0.000111965	0	0.00235408	0	0	0	0	0.0056123	0.00301372
sisRNA:1	0.00397272	0.00117017	0.00325157	0	0	0	0.00200392	0	0.000364228	0.00118453	0.000299178	0	0	0.00385249	0.00172066	0	0	0.00881057	0.0154171
asRNA:CR46135	0.000897961	0.000276071	0.000258674	0	0	0	0.00102628	0.000134976	0.00131015	0.00207302	0.00159652	0	0.00108662	0	0.00864999	0	0	0	0
Atu	0.0952428	0.0999656	0.0451868	0.0728023	0.138326	0.0551737	0.0472901	0.0604008	0.0696874	0.096226	0.0588734	0.0287181	0.184233	0.0798827	0.0968753	0.200653	0.346801	0.119067	0.125851
Spec2	0.0846815	0.0516007	0.0959643	0.142238	0.112279	0.0132936	0.0282452	0.0312696	0.0516841	0.0590307	0.0174491	0.00944151	0.0190654	0.0216502	0.0554412	0	0.0227635	0.0315893	0.0842223
CG2911	0.0386932	0.108509	0.0674779	0.12642	0.0121056	0.0561783	0.0361315	0.0677202	0.0406925	0.0645397	0.0397326	0.0531997	0.0614558	0.0359604	0.0910893	0.138631	0.129058	0.0900872	0.0962717
RpL13A	16.7242	20.9687	27.5107	25.9558	17.4643	14.7229	14.0637	19.3347	16.0624	15.9193	14.9146	10.3221	45.703	36.17	16.6247	15.2315	17.5497	14.8512	26.0494
CG31551	0	0.000277602	0	0.00042338	0	0	0	0.00657292	0	0	0	0	0.00362056	0	0	0	0	0	0
CG31549	0.280236	0.372585	0.415057	0.362267	0.395867	0.320591	0.168567	0.271813	0.29839	0.366382	0.20959	0.150266	0.20345	0.173572	0.407205	0.481989	0.500175	0.426326	0.428991
CG12171	0.198213	0.487187	0.68202	0.549894	0.510223	0.38367	0.213787	0.409871	0.330488	0.404053	0.977056	0.313613	0.31624	0.867395	0.343609	0.757246	0.402168	0.468741	0.436405
CG31546	0	0.000467952	0	0	0	0	6.96751e-05	0	0	0.00201702	0	0	0	0	0	0	0	0	0
CG31548	0.267249	0.639604	0.853841	0.926861	0.780671	0.250492	0.170761	0.239173	0.245214	0.787051	0.377707	0.153306	0.283598	0.750126	0.449183	0.490151	0.547078	0.124459	0.444469
CG12170	0.0874975	0.107508	0.0913094	0.110981	0.0632001	0.0459474	0.0370557	0.0443592	0.0874219	0.225571	0.0977018	0.0411742	0.0326203	0.393029	0.142792	0.270664	0.102926	0.147539	0.0517693
MTA1-like	0.157623	0.178959	0.148472	0.124998	0.157243	0.145249	0.133445	0.139621	0.136526	0.0978087	0.131456	0.0302346	0.399329	0.125832	0.202316	0.347562	0.337862	0.169379	0.275727
Sec23	0.522715	0.715457	0.644123	0.679837	0.717711	0.757611	0.772459	1.08596	0.835647	0.818045	0.607492	0.607424	0.426824	0.701311	0.571675	0.831698	0.665203	0.722263	0.685652
elm	0.663125	1.22727	4.73227	1.97134	1.58081	0.391446	0.246323	0.380153	0.63995	0.661046	0.76049	0.371167	0.635315	1.1384	1.09743	2.99475	1.55283	0.842466	1.52507
MED27	0.0564094	0.0228693	0.046784	0.00666941	0.08243	0.0136788	0.0137326	0.025341	0.0377479	0.0317431	0.021354	0	0.044513	0.143943	0.0281619	0.0847867	0.0591014	0.0152993	0.0581723
CG2182	0.43833	0.39562	0.338542	0.345397	0.291073	0.202608	0.243914	0.309502	0.314485	0.340408	0.264794	0.0693567	0.750704	0.632151	0.577571	0.390712	1.4511	0.316346	0.560278
asRNA:CR44093	0.0132657	0.0221669	0.0348943	0.00390296	0	0.010523	0.00960035	0.00929734	0.0322241	0.00518454	0.0124226	0	0.00263071	0.00286217	0.0274425	0	0.179457	0	0
Wdr33	0.0625144	0.0611504	0.0875374	0.0482219	0.0445709	0.0243236	0.0377492	0.0527021	0.0405809	0.0525812	0.050133	0.0160992	0.126457	0.101012	0.0539968	0.106681	0.0554807	0.112215	0.0120499
asRNA:CR46134	0	0	8.88798e-05	0	0	0	0	0	0	0	0.000257239	0	0	0	0	0	0	0	0
Xe7	0.22098	0.187654	0.140146	0.170601	0.164438	0.148522	0.162984	0.192578	0.172291	0.171389	0.168896	0.0388776	0.525592	0.271578	0.319137	0.816878	0.335692	0.257629	0.403133
Atg17	0.511302	0.538541	0.389068	0.422704	0.537671	0.324521	0.421466	0.440431	0.363355	0.505404	0.331267	0.39138	1.12077	0.470967	0.582273	1.7596	1.16028	0.553601	0.798703
Rab23	0	0.00330752	0.000576339	0.00219952	0	0.000318494	0	0.00206917	4.91241e-05	0	0	0.00963394	0	0.194083	0.008081	0	0	0.0104534	0
plx	0.0759918	0.0554609	0.0222048	0.0313297	0.0494073	0.00839816	0.00366135	0.00123185	0.00345602	0.00428439	0.0103531	0	0.0258287	0.023547	0.281804	0	0	0.0928427	0.00385677
CG2104	0	0.000111071	0	0	0	0	0	0	0	0	0	0	0	0	0	0	0	0	0
cas	0	0	0	0	0	0	0	0	0	0	0	0	0	0	0	0	0	0	0
lncRNA:CR44924	0	0	0	0	0	0	0	0	0	0	0	0	0	0	0	0	0	0	0
CG1239	0.00699407	0.0266481	0.0240568	0.022651	0.00433311	0.00538839	0.00515733	0.0177134	0.00824485	0.0183666	0.00478196	0.00132399	0.0175623	0.0301171	0.0148286	0.088076	0.0831581	0.00485801	0.0287176
CG2100	0.0387416	0.0682309	0.0597202	0.0546826	0.0140584	0.0349189	0.0186935	0.0548624	0.0267849	0.044009	0.0275032	0.0764282	0.0755788	0.144824	0.0399361	0.102831	0.0422042	0.0854215	0.0441786
CG1236	0.0763645	0.154175	0.208922	0.229099	0.250056	0.144559	0.0713296	0.105891	0.107271	0.0998907	0.0949189	0.0840815	0.0965759	0.162176	0.136966	0.148447	0.31614	0.114162	0.214429
Sym	0.0370699	0.0307906	0.0136971	0.0463365	0.00433311	0.0238306	0.0175593	0.0374881	0.0215922	0.020973	0.0165907	0	0.0890303	0.031699	0.019726	0.0508321	0.0628025	0.00781055	0.0129033
Madm	0.194263	0.16767	0.131285	0.428978	0.341203	0.270822	0.0917056	0.130172	0.128701	0.125171	0.102098	0.11975	0.147226	0.155859	0.261692	0.104132	0.0853241	0.200349	0.404339
CG2091	0.0411008	0.040018	0.0748621	0.0920797	0.061791	0.0879194	0.0537714	0.0779237	0.0782942	0.0539452	0.034229	0	0.0842948	0.148526	0.0751262	0.14422	0.0216313	0.0534902	0.122167
Sec8	0.0984809	0.123558	0.0746482	0.110247	0.150043	0.0619257	0.0824831	0.12997	0.0763909	0.107947	0.0869718	0.0294675	0.262259	0.076165	0.270185	0.215571	0.311799	0.327013	0.144718
CG2082	0.054937	0.0118043	0.00610214	0.00164918	0.0655214	0	0.00340922	0.00628541	0.000146974	0.00197322	0.00986174	0	0.0126112	0	1.59586	0	0.0175625	0	0.00873712
jagn	0.32387	0.271602	0.33902	0.396461	0.486645	0.162075	0.165916	0.162847	0.197224	0.25238	0.242008	0.076666	0.143028	0.474581	0.376595	0.213393	0.175437	0.310498	0.180064
kat-60L1	0	0	0	0	0	0	0	0	0	0	0.000187421	0	0.00511246	0	0.0123592	0	0	0	0
Hat1	0.0473341	0.049138	0.0532169	0.0989329	0.100228	0.0545854	0.0271129	0.0492221	0.0613747	0.0513169	0.0254895	0	0.1196	0.0945703	0.0697673	0.228037	0.115023	0.0713901	0.0804427
Rpn5	0.513418	0.585702	0.577647	0.48112	0.687462	0.528669	0.439617	0.46016	0.503276	0.441805	0.383607	0.332354	0.565605	0.829582	0.42327	1.00267	0.803499	0.597772	0.717564
CG1218	0.0380794	0.0703304	0.0438602	0.0480415	0.0994494	0.0381012	0.0358688	0.0678475	0.0632482	0.07258	0.0306736	0.12227	0.0618885	0.028753	0.0766593	0.0333107	0.0693218	0.118269	0.0562872
CG2046	0.177393	0.486749	0.70076	0.539777	0.55798	0.200523	0.10763	0.137794	0.204094	0.190796	0.112693	0.0427551	0.1359	0.844178	0.112421	0.525515	0.413787	0.142501	0.387729
CG10979	0.0757829	0.0780459	0.032611	0.0947503	0.0352961	0.0306555	0.0378555	0.0614664	0.0507223	0.0548087	0.048605	0.0638856	0.0858322	0.0396237	0.0687204	0.0989474	0.0670836	0.102622	0.166421
CG11000	0.00433242	0.00166174	0.0027827	0.000472177	0	8.28965e-05	0.00146378	0.00027719	0	0	0.00354546	0.000945512	0.00733492	0	0.412407	0.136273	0	0	0.0451378
CG42675	0.00264267	0.0419651	0.0200311	0.00885144	0.0120595	0	0.00394628	0	0	0.00316608	0.00512314	0.0275247	0	0	0.0770698	0	0	0.0202184	0.0536994
Hpr1	0.0587818	0.0407161	0.0226375	0.0235445	0.0599456	0.0501026	0.0321172	0.0868137	0.0558034	0.0313989	0.030176	0	0.0473074	0.0382613	0.0460429	0.0284112	0.0613002	0.088002	0.115236
CG46303	0.00901879	0.00356615	0.00423898	0	0	0.0017485	0.00561907	0.0379281	0.00763987	0.00219285	0.00355595	0	0	0	0	0	0.0629133	0	0
CG2023	0.0630253	0.0556882	0.071265	0.0616333	0.0430653	0.085576	0.0872681	0.0649452	0.0776451	0.0475791	0.044238	0.0838944	0.0089236	0.033256	0.0238249	0.15819	0.0786182	0.010345	0.011401
dgrn	0.023086	0.0415198	0.012265	0.0478717	0.0200605	0.0217763	0.0137944	0.0770769	0.0176291	0.043799	0.0289032	0	0.0157499	0.0105461	0.0268381	0	0.0272264	0.0621872	0.0508771
glob3	0	0.00013017	0.000258674	0	0	0	0	0	0	0	0	0	0	0	0	0	0	0	0
CG1208	0.0252312	0.00751729	0	0.0131661	0	0	0.00255634	0.00183635	0.00489653	0	0.119194	0	0.000759901	0	0.000900332	0	0	0.020817	0.27004
asRNA:CR45192	0	0	0	0	0	0.00684189	0.000468588	0	0.00464284	0	0.00816646	0.00253313	0	0	0	0	0	0	0.0254978
CG1213	0.0886001	1.22155	0.0843685	0.0491024	0.114955	0.0937678	0.050514	0.104731	0.0565641	0.0813828	1.18753	0.918192	0.0584459	0	0.0919033	0.251725	0.106234	1.84781	0.093308
CG14676	0	0.00070925	0	0.00125185	0	0	0	0	0	0	0.000769507	0	0	0	0	0	0	0.00633553	0
disp	0.0613068	0.0540277	0.0383551	0.0768745	0.0543742	0.0381132	0.0331387	0.0850539	0.036649	0.0302816	0.0251601	0.00934261	0.101638	0.0677179	0.108014	0.183643	0.123198	0.0439414	0.0887252
CG34287	0.00131443	0	0	0	0	0	0	0	0	0	0.00311838	0	0	0	0	0	0	0	0
ECSIT	0.0636171	0.0602284	0.0610696	0.0256856	0.0883708	0.0410626	0.0177791	0.0279809	0.0491418	0.0625485	0.0396287	0	0.0284834	0.206185	0.0750836	0.263073	0.0486157	0.0307876	0.066789
CG2017	0.270848	0.254916	0.308966	0.200478	0.312494	0.202225	0.217948	0.250518	0.211574	0.236357	0.132954	0.0628337	0.211735	0.223595	0.165937	0.710352	0.629771	0.27562	0.644844
asRNA:CR46133	0	0	0	0	0	0	6.07496e-05	0	0	0	0	0	0	0.00492689	0	0	0	0	0
side-III	0	0	0.00256961	0	0	0	0	0	0	0	0.000617376	0	0	0	0.207773	0	0	0	0
lncRNA:CR45761	0	0	0	0	0	0	0	0	0	0	0	0	0	0	0	0	0	0	0
lncRNA:CR45762	0	0	0	0	0	0	0	0	0	0	0	0	0	0	0	0	0	0	0
CG11373	0	0	0	0	0	0	0	0	0	0	0	0	0	0	0	0	0	0	0
lncRNA:CR44925	0	0	0	0	0	0	0	0	0	0	0	0	0	0	0	0	0	0	0
lncRNA:CR44926	0	0	0	0	0	0	0	0	0	0	0	0	0	0	0	0	0	0	0
lncRNA:TS20	0	0	0	0	0	0	0	0	0	0	0	0	0	0	0	0	0	0	0
Obp83a	0	0	0	0	0	0	0	0	0	0	0	0	0	0	0.0245026	0	0	0	0
Obp83b	0	0	0	0	0	0	0	0	0	0	0	0	0	0	0	0	0	0	0
lncRNA:CR44927	0	0	0	0	0	0	0	0	0	0	0	0	0	0	0	0	0	0	0
lncRNA:CR44928	0	0	0	0	0	0	0	0	0	0	0	0	0	0	0	0	0	0	0
Rm62	3.27458	2.07242	1.25142	1.46757	2.01651	1.11579	1.43266	2.16286	1.68036	2.2211	1.58092	0.995361	9.00902	3.59419	2.26748	3.15078	5.12214	1.44959	2.4449
CG10280	0	0	0	0	0	0	0	0	0	0	0	0	0	0	0	0	0	0	0
CG11459	0	0	0	0	0	0	0	0	0	0	0	0	0	0	0	0	0	0.00460278	0
lncRNA:CR46221	0	0	0	0	0	0	0	0	0	0	0	0	0	0	0	0	0	0	0
lncRNA:CR44921	0	0	0	0	0	0	0	0	0	0	0	0	0	0	0	0	0	0	0
CG15580	0	0	0	0	0	0	0	0	0	0	0	0	0	0	0	0	0	0	0
Or83c	0	0	0	0.000504485	0	0	0	0	0	0	0	0	0	0	0	0	0	0	0
Gasp	0.0134974	0.0945368	0.0165965	0.546798	0.329462	0.0249627	0.0159572	0.00728632	0.00187652	0.00487086	0.0321777	0.013291	0	0	0.00960384	0	0.170077	0.0616785	0.00345403
lncRNA:CR44929	0	0	0	0	0	0	0	0	0	0	0	0	0	0	0	0	0	0	0.00413825
Obp83cd	0.00292156	0.000412709	0	0	0	0.00108325	0.000219297	0	0	0.00172379	0.000634549	0	0	0	0	0	0	0	0.597121
Obp83ef	0	0	0	0.00208878	0	0	0.000247226	0	0	0	0	0	0	0	0	0	0	0	0.190909
Obp83g	0	0.000230927	0.000328756	0.187592	0	0	0.00158191	0	0	0	0	0	0.0030929	0	0	0	0	0	0.162886
Vha14-2	0	0	0	0.00094301	0	0	0	0	0	0	0	0	0	0	0	0	0	0	0
lncRNA:CR43486	0	0	0	0	0	0	0	0	0	0	0	0	0	0	0	0	0	0	0
lncRNA:CR43487	0	0	0	0	0	0	0	0	0	0	0	0	0	0	0	0	0	0	0
CG31559	0	0	0	0	0	0	0	0	0	0	0	0	0	0	0	0	0	0	0
CG1077	0	0	0	0	0	0	0	0	0	0	0	0	0	0	0	0	0	0	0
Osi1	0.000497086	0	0	0.00120607	0	0	0	0	0	0	0	0	0	0	0	0	0	0	0
NPFR	0.0917168	0.0577698	0.05937	0.00780699	0.0156575	0.193269	0.182491	0.0321746	0.036405	0.0355095	0.0348185	0.0736775	0.0123359	0	0.024296	0.0333107	0	0.102085	0.0365482
Osi24	0.0151879	0.083241	0.534235	1.19336	0.693341	0.0166287	0.0210684	0.0211026	0.012146	0.0327122	0.0428532	0	0.0159063	0	0	0.0896862	0.0175625	0.0367652	0
Osi2	0	0	0.00121335	0	0	0	0	0	0	0	0	0	0	0	0.00107509	0.111581	0	0	0
Osi3	0.00271135	0	0.000523488	0	0	0	0	0	0	0	0	0	0	0	0	0	0	0	0
Osi4	0	0	0	0.00323158	0	0	0	0	0	0	0	0	0	0	0	0	0	0	0
Osi5	0	0	0	0	0	0	0	0	0	0	0	0	0	0	0	0	0	0	0
Osi6	0	0	0	0	0	0	0	0	0	0	0	0	0	0	0	0	0	0	0
Osi7	0	0.000368082	0.000976391	0.00506904	0.0231742	0	0	0.0022511	0	0.00280324	0.00222116	0	0	0	0	0	0	0	0
Osi8	0	0	0	0	0	0	0	0	0	0	0	0	0	0	0	0	0	0	0
Osi9	0	0.00141941	0	0	0	0	0	0	0	0	0	0	0	0	0	0	0	0	0
Osi10	0	0	0	0	0	0	0	0	0	0	0	0	0	0	0	0	0	0	0
Osi11	0	0	0	0	0	0	0	0	0	0	0	0	0	0	0	0	0	0	0
Osi12	0	0	0	0	0	0	0	0	0	0	0	0	0	0	0	0	0	0	0
CG15597	0	0.00188336	0	0	0	0	0	0	0	0	0	0	0	0	0	0	0	0	0
CG15594	0	0	0	0	0	0	0	0	0	0	0	0	0	0	0	0	0	0	0
Osi13	0	0	0	0	0	0	0	0	0.00167013	0	0	0	0	0	0	0	0	0	0
Osi14	0	0	0	0	0	0	0	0	0	0	0	0	0	0	0	0	0	0	0
Osi15	0	0	0	0	0	0	0	0	0	0	0	0	0	0	0	0	0	0	0
Osi16	0	0.000793846	0	0	0	0	0	0	0	0	0	0	0	0	0	0	0	0	0
CG46026	0	0.000793846	0	0	0	0	0	0	0	0	0	0	0	0	0	0	0	0	0
CG31560	0	0	0	0	0	0	0	0	0	0	0	0	0	0	0	0	0	0	0
Osi17	0.018791	0.0507377	0.29272	0.0206958	0.262578	0.00220552	0.00424752	0.00947701	0.0128891	0.00205579	0.0182035	0	0.00283924	0.012605	0.0125358	0	0	0	0
Osi18	0	0.000257062	0	0	0	0.00448878	0	0	0	0	0	0	0	0	0	0	0	0	0
Osi19	0	0	0	0	0	0	0	0	0	0	0	0	0	0	0	0	0	0	0
Osi20	0	0	0	0	0	0	0	0	0	0	0	0	0	0	0	0	0	0	0
CG17917	0	0	0	0	0	0	0	0	0	0	0	0	0	0	0	0	0	0	0
CG10298	0	0	0	0	0	0	0	0	0	0	0	0	0	0	0	0	0	0	0
CG17919	0.313114	4.50652	6.33123	10.984	3.8347	0.239051	0.196685	0.223669	0.238056	0.238402	0.265849	0.391645	0.204341	0.14715	0.399729	0	0.585981	0.236588	0.470708
SmD2	0.398698	0.52875	0.763673	0.595622	0.338312	0.792005	0.405785	0.603197	0.663405	0.637846	0.404083	0.296224	1.204	1.04124	0.415815	0.725279	0.927381	0.323489	0.687564
CG18048	0.0336525	0.0333286	0.0508299	0.00681196	0.0434814	0.0210073	0.0151194	0.0418263	0.0289184	0.0253892	0.0122577	0.0478803	0.0392359	0.0215085	0.0656959	0.030392	0.136968	0.0154762	0.013025
Hr83	0	0	0	0	0	0	0	0	0	0	0	0	0	0	0	0	0	0	0
Pak	0.313556	0.151442	0.1312	0.0891685	0.167768	0.313823	0.198261	0.36926	0.250581	0.323397	0.217613	0.128726	1.07813	0.129919	0.381979	0.556723	0.343039	0.59652	0.506845
CG42724	0.168988	0.111963	0.131946	0.156242	0.0662026	0.099527	0.131547	0.197468	0.142813	0.109892	0.120376	0.014101	0.652332	0.339586	0.229894	1.10925	0.397781	0.140885	0.313426
CG10286	0.0959396	0.0929	0.0708352	0.0570729	0.129366	0.0744099	0.0596746	0.0806316	0.0623965	0.0810759	0.0928749	0.0143401	0.213835	0.1006	0.0959051	0.128495	0.272268	0.0639313	0.108342
CRAT	0.0771375	0.144722	0.243015	0.363691	0.125378	0.130716	0.155758	0.157342	0.159523	0.15051	0.120124	0.119224	0.0860128	0.236636	0.122386	0.348301	0.0475098	0.136421	0.225724
CG42564	0.000397986	0.00339628	0	0	0	0.000178535	0.000128846	0.000194597	4.91241e-05	0	0	0	0.000963034	0.00284108	0.000845487	0.0882574	0	0	0
CG1024	0.0399106	0.0295119	0.0189952	0.0261999	0.0463112	0.0164164	0.0121888	0.0210975	0.0128035	0.0173363	0.00895322	0	0.036668	0.0410792	0.0331313	0.184775	0.186909	0.00492768	0.00469964
CG42537	0	0	0	0	0	0	0.000310078	0	0	0	0	0	0	0	0	0	0	0	0
TfIIFalpha	0.26568	0.277596	0.190372	0.26722	0.289701	0.18378	0.31351	0.333002	0.350739	0.292892	0.211717	0.181884	0.345289	0.263234	0.300239	0.861453	0.429919	0.392525	0.583612
godzilla	0.477716	0.478525	0.325698	0.452207	0.424595	0.275351	0.192198	0.422197	0.417717	0.501317	0.271677	0.103898	0.539988	0.604699	0.906655	0.932271	1.43956	1.25361	1.09407
Dmtn	0.294233	0.214774	0.365295	0.374386	0.443565	0.168192	0.204285	0.354636	0.318082	0.227712	0.113408	0.198905	0.214442	2.24988	0.284305	0.472628	0.320862	0.669758	0.573749
gpp	0.439599	0.38898	0.229719	0.34079	0.179293	0.165124	0.41694	0.391342	0.294731	0.220141	0.23412	0.106715	1.26665	0.495189	0.614609	1.2747	1.12645	0.225334	1.16758
lncRNA:CR44017	0.00359274	0.000709642	0	0	0	0.00268145	0.00259938	0.000751632	0	0	0	0	0	0	0	0	0	0	0
CG9727	0.113243	0.102677	0.0717874	0.103767	0.0575616	0.0552037	0.0653534	0.0940565	0.0683765	0.133254	0.0682378	0.0683487	0.198682	0.209932	0.129211	0.157802	0.0478968	0.205478	0.125441
Zif	0.0801009	0.0905189	0.129771	0.102452	0.16775	0.0780346	0.0371666	0.0629185	0.0691527	0.0543458	0.0737037	0.00132399	0.175578	0.0958926	0.131296	0.33004	0.134948	0.115526	0.274526
Neurochondrin	2.48259	0.0738371	0.0278851	0.00733358	0.0364812	0.0432949	0.0259255	0.0903467	0.0138138	0.0191654	0.0748362	0.0871589	0.0103199	0.00830532	0.0228713	0	0.241729	0.106929	0
CG15186	0.215246	0.386228	0.0298444	0.0242288	0.107272	0.0280536	0.0138353	0.0134473	0.0265909	0.0300066	0.0175553	0.0559736	0.0156968	0.00454701	0.121199	0.317112	0.0515343	0.0156967	0
CG15185	0	0	0	0	0	0	0	0	0	0	0	0	0	0	0	0	0	0	0
dpr11	0	0.0016164	0.000822547	0.000472177	0	0	0.000169737	0	0	0	0.000523881	0	0	0	0.239204	0.252744	0	0	0
Pif2	0	0	0	0	0	0	0	0	0	0	0	0	0	0	0	0	0	0	0
lncRNA:CR46132	0	0	0	0	0	0	0	0	0	0	0	0	0	0	0	0	0	0	0
CG1137	0	0	0	0	0	0	0	0	0	0	0	0	0	0	0.00333375	0	0	0	0
CG2336	0	0	0	0	0	0	0	0	0	0	0	0	0	0	0	0	0	0	0
lncRNA:CR46131	0	0	0	0	0	0	0	0	0	0	0	0	0	0	0	0	0	0	0
CG1138	0	0	0	0	0	0	0	0	0	0	0	0	0	0	0	0	0	0	0
CG31482	0	0	0	0	0	0	0	0	0	0	0	0	0	0	0	0	0	0	0
glob2	0	0	0	0	0	0	0	0	0	0	0	0	0	0	0	0	0	0	0
sowi	0	0	0	0	0	0	0	0	0	0	0	0	0	0	0	0	0	0	0
CG15177	0	0	0	0	0	0	0	0	0	0	0	0	0	0	0	0	0	0	0
sunz	0	0	0	0	0	0	0	0	0	0	0	0	0	0	0	0	0	0	0
CG31286	0	0	0	0	0	0	0	0	0	0	0.00273612	0	0	0	0	0	0	0	0
Ass	0.00627087	0.0157697	0.0151236	0.00687592	0	0.0088221	0.0113635	0.0156478	0.00882903	0.0153462	0.417406	0.103914	0.00817675	0	0.00201758	0.0204217	0	0.0108214	0.0741037
Taf1	0.10066	0.120536	0.0465611	0.10671	0.0661817	0.0213889	0.0619316	0.0965426	0.0688348	0.0507958	0.0900318	0.0254704	0.143991	0.0466053	0.130869	0.0636849	0.200681	0.131697	0.0604414
CG1307	0.363526	0.319083	0.382956	0.418621	0.262279	0.347974	0.189972	0.34705	0.222647	0.240294	0.223784	0.0638771	0.429136	0.567075	0.353461	0.398735	0.522262	0.233231	0.372667
twr	1.13123	1.16994	0.901808	1.00597	1.63153	2.20945	1.63881	1.8039	2.13546	1.32798	1.25981	1.84816	0.909979	0.9578	1.11836	1.57012	1.15337	1.15957	1.79537
agt	0.0390684	0.130216	0.129779	0.0531798	0.0695981	0.0770526	0.0220336	0.139613	0.0454183	0.117189	0.0460455	0.0493304	0.367396	0.110798	0.0886394	0.055453	0.386918	0.119603	0.242563
lab	0.00505903	0.00736528	0.00362681	0	0.0322579	0.00467716	6.92214e-05	0.00181128	0	0	0.00402422	0.0306564	0.0127388	0	0.717966	0	0.0486157	0.00186123	0
Edg84A	0	0	0	0	0	0	0	0	0	0	0	0	0	0	0.0513677	0	0	0	0
Ccp84Ag	0	0	0	0	0	0	0	0	0	0	0	0	0	0	0.00463204	0	0	0	0
Ccp84Af	0	0	0	0	0	0	0	0	0	0	0	0	0	0	0	0	0	0	0
Ccp84Ae	0	0	0	0	0	0	0	0	0	0	0	0	0	0	0	0	0	0	0
Ccp84Ad	0	0	0	0	0	0	0	0	0	0	0	0	0	0	0	0	0	0	0
Ccp84Ac	0	0	0	0	0	0	0	0	0	0	0	0	0	0	0	0	0	0	0
lncRNA:CR33938	0	0	0	0	0	0	0	0	0	0	0	0	0	0	0	0	0	0	0
Ccp84Ab	0	0	0	0	0	0	0	0	0	0	0	0	0	0	0	0	0	0	0
Ccp84Aa	0	0	0	0	0	0	0	0	0	0	0	0	0	0	0	0	0	0	0
pb	0	0	0	0	0	0	0	0	0	0	0.000295251	0	0	0	0.180662	0	0	0	0
zen2	0	0	0	0	0	0	0	0	0	0	0	0	0	0	0	0	0	0	0
CG34297	0	0	0	0	0	0	0	0	0	0	0	0	0	0	0	0	0	0	0
zen	0	0	0	0	0	0	0	0	0	0	0	0	0	0	0	0	0	0	0
bcd	0.00258955	0.00211711	0	0	0	0.000393581	0.00188432	0.00507482	0.0009789	0	0.000240799	0	0	0	0	0.0290325	0	0	0
lncRNA:CR45593	0	0	0	0	0	0	0	0	0	0	0.00325882	0	0	0	0	0	0	0	0
Ama	0.00142643	0	0	0	0	0	0.000607087	0	0.000591469	0	0	0	0.0006978	0	0	0	0	0	0.00613474
lncRNA:CR44930	0	0	0	0	0	0	0	0	0	0	0	0	0	0	0	0	0	0	0
lncRNA:CR42721	0	0	0	0	0	0	0	0	0	0	0	0	0	0	0	0	0	0	0
lncRNA:CR43435	0	0	0	0	0	0	0	0	0	0	0	0	0	0	0	0	0	0	0
Dfd	0	0.000547064	0	0	0	0	0	0	0	0	0	0	0	0.00448003	0	0	0	0	0
lncRNA:CR42651	0.00165429	0.000105676	0.000632459	0	0	0	0	0	0.000146093	0	0.00131715	0	0.436609	0.126159	0.0060632	0	0	0	0
lncRNA:CR45915	0	0	0	0	0	0	0	0	0	0	0	0	0.00797025	0	0	0	0	0	0
7SLRNA:CR42652	0	0	0	0	0	0	0	0	0	0	0	0	0	0	0	0	0	0	0
7SLRNA:CR32864	0	0	0	0	0	0	0	0	0	0	0	0	0	0	0	0	0	0	0
Scr	0.00194903	0	0	0	0.0172817	0	0	0	0	0	0	0	0	0	0	0	0	0	0
lncRNA:CR45901	0	0	0	0	0	0	0	0	0	0	0	0	0	0	0	0	0	0	0
lncRNA:CR45902	0	0	0	0	0	0	0	0	0	0	0	0	0	0	0	0	0	0	0
lncRNA:CR45903	0	0	0	0	0	0	0	0	0	0	0	0	0	0	0	0	0	0	0
lncRNA:CR45904	0	0	0	0	0	0	0	0	0	0	0	0	0	0	0	0	0	0	0
lncRNA:CR45905	0	0	0	0	0	0	0	0	0	0	0	0	0	0	0	0	0	0	0
lncRNA:CR45900	0	0	0	0	0	0	0	0	0	0	0	0	0	0	0	0	0	0	0
ftz	0	0	0	0	0	0	0	0	0	0	0	0	0	0	0	0	0	0	0
lncRNA:CR44931	0	0	0	0	0	0	0	0	0	0	0	0	0	0	0	0	0	0	0
lncRNA:CR45559	0	0	0	0	0	0	0	0	0	0	0	0	0	0	0	0	0	0	0
lncRNA:CR44932	0	0	0	0	0	0	0	0	0	0	0	0	0	0	0	0	0	0	0.00873712
Antp	0	0	0	0	0	0	0.000646657	0	0	0	0	0	0	0	0.0135666	0	0	0.39131	0.393609
lncRNA:CR43252	0	0	0	0	0	0	0	0	0	0	0	0	0	0	0	0	0	0	0
lncRNA:CR45899	0	0	0	0	0	0	0	0	0	0	0	0	0	0	0	0	0	0	0
lncRNA:CR44933	0	0	0	0	0	0	0	0	0	0	0	0	0	0	0.0022611	0	0	0.0046117	0.0112961
Sodh-1	0.0500587	0.019091	0.0350993	0.0156926	0	6.70023	0.0162744	0.028317	0.0592984	0.205194	0.0232934	0.0510913	0.0136585	0.0563384	0.0179783	0.431765	0	0.0146619	0.0456921
CG1979	0	0.000952537	0	0	0	0.0206353	0.00039775	0	0.0043637	0.000806273	0	0	0	0	0	0.0427203	0.0478968	0	0
dj	0	0	0	0	0	0	0.000244652	0	0	0	0	0	0	0	0	0	0	0	0
djl	0.00122907	0	0	0	0	0.00105123	0	3.83378e-05	0	0	0	0	0	0	0	0	0	0	0
CG1988	0.000171127	0	0	0	0	0	0.000547741	0	0	0	0	0	0	0	0	0	0	0	0
CG1105	0.1792	0.362458	1.04599	0.375571	0.0751543	0.0478971	0.051929	0.109893	0.0638567	0.0975028	0.0664336	0.0422263	0.0766192	0.220552	0.233079	0.0774556	0.408381	0.0969498	0.248302
CG1965	0.0809214	0.0591094	0.0566101	0.0778474	0.106418	0.0784362	0.0777133	0.0753317	0.0634707	0.0492658	0.0482174	0.0781207	0.187109	0.0859461	0.0963786	0.130583	0.292481	0.0811931	0.156821
Ufl1	0.0801739	0.11245	0.0981202	0.14119	0.124452	0.0751217	0.12201	0.0991371	0.148769	0.119855	0.107697	0.240256	0.0758917	0.071049	0.0996138	0.178674	0.063948	0.144761	0.116761
asRNA:CR45908	0	0	0	0	0.00259719	0	0.00046308	0	0.00156413	0.00139858	0	0	0	0	0	0	0	0	0
CG1943	0.748174	0.853182	2.16309	5.74278	6.3379	0.82698	1.55584	2.11985	1.5885	0.699233	0.813858	0.678976	0.430251	1.49436	1.08653	2.20531	0.785094	1.2993	2.96492
Ref1	0.307459	0.573181	0.60596	0.549009	0.51777	0.568839	0.293031	0.514632	0.438663	0.514558	0.359192	0.137402	0.556486	0.878736	0.405246	0.846577	1.24347	0.502405	0.812804
Dpck	0.107134	0.098964	0.27333	0.0886032	0.056943	0.0718481	0.0614447	0.0884261	0.0920573	0.161624	0.100664	0.0924045	0.0623881	0.159743	0.191683	0.330244	0.289745	0.124491	0.227144
Tailor	0.149604	0.0951101	0.0823869	0.0599579	0.0352429	0.0895903	0.068478	0.126969	0.105678	0.0942667	0.0890471	0.0268054	0.23648	0.218981	0.19463	0.320919	0.166377	0.236666	0.397396
asRNA:CR45907	0.00398629	0.00993925	0.0233703	0.0386305	0	0.00409645	0.00773173	0.0126069	0.00537105	0.00603522	0.00267823	0	0.0124807	0.0222205	0	0.153029	0.136031	0.00298009	0.0534886
alphaTub84B	4.37775	3.36093	5.29161	3.89921	4.18845	3.29437	1.84434	2.99944	2.5219	2.58143	1.84439	1.2749	9.73708	3.85089	6.78256	9.53584	10.892	3.57833	4.8302
lncRNA:CR43685	0.0313519	0.0536108	0.128812	0.103378	0.13814	0.00469219	0.00343684	0.0137297	0.00922293	0.0388691	0.0260766	0	0.092548	0.0829556	0.0667861	0.075845	0	0.0359577	0.06708
e(y)2b	0.00152753	0.0106422	0.00379939	0.00235592	0	0.00161585	0.000104302	0.00654266	0.00201226	0	0.00117238	0	0	0	0.00528242	0.0282742	0	0	0.00643218
Alh	0.0943108	0.0473033	0.0302596	0.0564058	0.0699177	0.0201035	0.0614031	0.0680885	0.0362098	0.0448614	0.042909	0.013291	0.859572	0.0966622	0.0704972	0.472703	0.0813541	0.052451	0.269271
lncRNA:CR45906	0	0	0	0	0	0	0	0	0	0	0	0	0	0	0	0	0	0	0
Mlp84B	14.6853	0.408911	0.215802	0.303206	0.306408	0.22025	0.152378	0.679408	0.178297	0.167526	0.533517	0.178018	0.110084	0.102315	0.306485	0.130116	1.37691	0.540406	0.0634412
CG10098	0.101148	0.140212	0.159415	0.210507	0.0982055	0.354037	0.174114	0.202639	0.203436	0.103432	0.100791	0.0294675	0.338069	0.247464	0.475825	0.475244	0.385697	0.184404	0.200103
CG10068	0.0635089	0.0824155	0.107357	0.145414	0.0177151	0.0537769	0.029726	0.0877941	0.0745842	0.0752483	0.0609494	0.092749	0.0421445	0.0945125	0.10255	0.134242	0.0712518	0.067428	0.0542938
lncRNA:CR42875	0.0199534	0.0172188	0.342953	0.0978908	0.042028	0.0269386	0.00710039	0.0399983	0.00600009	0.00192669	0.0108489	0	0.0227611	0.012605	0.0469465	0.048662	0	0.0644726	0
CG31248	0.0141183	0.044389	0.111537	0.0737828	0.0494161	0.00316772	0.00800043	0.0308873	0.00506845	0.0274261	0.162286	0.053147	0.0333524	0	0.134577	0.0408433	0	0	0
CG31493	0	0	0	0	0	0	0.000192667	0	0	0	0	0	0	0	0	0	0	0	0
Fer1	0	0	0	0	0	0	0	0	0	0	0.000518072	0	0	0	0	2.12679	0	0	0
asRNA:CR42738	0	0	0	0	0	0	0	0	0	0	0	0	0	0	0	0	0	0	0
CG14610	0	0	0.000108475	0	0	0	0	0	0	0.000765193	0	0	0	0	0	0	0	0	0
CG2656	0.122295	0.166175	0.283021	0.225018	0.179036	0.153452	0.0670874	0.108719	0.110212	0.102744	0.0823216	0.124078	0.204107	0.203654	0.142368	0.32915	0.108273	0.0805118	0.238383
gfzf	0.0377313	0.0633721	0.042111	0.0937962	0.0731438	0.0179255	0.0207647	0.0269066	0.0331709	0.049838	0.0362957	0	0.0956059	0.0830099	0.0538415	0.057501	0.133981	0.0206441	0.00955098
Sas-4	0.0019673	0.00642847	0.00908381	0.0128159	0.0307166	0.00174398	0.00366683	0.0200984	0.0085045	0.00473832	0.00345424	0	0.0280227	0.00585398	0.000435531	0	0	0.0196043	0.0322254
MAGE	0.0477836	0.0665996	0.058621	0.102281	0.0344169	0.070531	0.0338484	0.0823589	0.0551911	0.0677452	0.0370244	0.073359	0.0644837	0.101792	0.0354494	0.203138	0.157353	0.03164	0.203865
asRNA:CR45909	0	0.000111071	0	0	0	0	0	0	0	0	0	0	0	0	0	0	0	0	0
sas	0.0200342	0.252074	0.152678	0.92957	0.528365	0.0221385	0.0192111	0.0329117	0.0126452	0.00910929	0.0219095	0.0230837	0.00596188	0	0.00691656	0	0.0624185	0.0186596	0.00982948
CG10055	0.125598	0.0985181	0.10901	0.140402	0.0822796	0.0825939	0.0585517	0.0624836	0.0749293	0.0821372	0.100036	0.0482477	0.131733	0.151498	0.0903337	0.122109	0.25969	0.114242	0.227667
lap	0.198058	0.187535	0.100409	0.11945	0.171776	0.155795	0.184744	0.236709	0.161159	0.192233	0.165011	0.22939	0.309981	0.166953	0.624186	0.490334	0.243269	3.09208	0.728096
CG14609	0.00013236	0.00119038	0.00404795	0.00210436	0	0	0.00230257	0.00382401	6.36983e-05	0	0.000476342	0	0.00520809	0	0	0.161419	0	0.034072	0.0065329
CG1288	0	0	0	0	0	0	0	0	0	0	0	0	0	0	0	0	0	0	0
CG14606	0	0	0	0.00361288	0	0.00389763	0.000431591	0.00249726	0.00756833	0.000779495	0.0179975	0	0.00253061	0	0	0	0	0	0
CG14605	0	0.000500191	0	0	0	0	0	0	0	0	0	0	0	0	0	0	0	0	0
thw	0.0033339	0.0349786	0	0	0.0227837	0	0.00172456	0	0.000252421	0.000555012	0.000137195	0	0	0	0	0	0	0.0415559	0
CG14607	0	0	0	0	0	0	0	0	0	0	0	0	0	0	0	0	0	0	0
CG1234	0.0666369	0.105566	0.0756041	0.0162787	0.102244	0.0678336	0.0781971	0.12045	0.0950417	0.0736734	0.0786403	0.211607	0.358048	0.0756855	0.0552117	0.275166	0.307764	0.0602982	0.0790762
CG10053	0.0857438	0.0945623	0.0799989	0.0897968	0.10744	0.111185	0.0494227	0.0744287	0.106059	0.0662016	0.0486259	0.0399634	0.0493293	0.0345017	0.0895481	0.180511	0.140822	0.0513811	0.0409157
CG1227	0.0311788	0.061162	0.0493528	0.0230993	0.0449158	0.0544685	0.054786	0.0890032	0.0778527	0.0944486	0.105087	0.0268986	0.0391192	0.113461	0.0752086	0.107108	0.0158969	0.0234006	0.0846307
CG10050	0.0146265	0.0252778	0.0136359	0.0138169	0.0208329	0.0164758	0.0170132	0.0125829	0.0157255	0.0113461	0.0113851	0.00852478	0.0102573	0.0132593	0.00394736	0.030392	0.0432625	0.0030895	0
Obp84a	0	0.000675697	0	0.0118935	0	0	0	0	0	0	0	0	0	0	0	0	0	0	0
Gld	0.00655362	0.101548	0.00535451	0	0.016981	0.015205	0.000933254	0.0206568	0.00480644	0.00296536	0.00354999	0	0.00272142	0	0.00188017	0	0	0	0
lncRNA:CR44338	0	0	0	0	0	0	0	0	0	0	0	0	0	0	0	0	0	0	0
Syt4	0.0101309	0.00961269	0.00365375	0.0231368	0.0203822	0.0304074	0.00438384	0.0182142	0.014594	0.0164699	0.0387064	0.0524642	0.0813478	0.0240768	0.814104	0.00463931	0.0158969	0.00590209	0.0235411
rn	0	0	0	0	0	0	0	0	0	0	0	0	0	0	0.0205134	0	0	0	0
lncRNA:CR44333	0	0	0	0	0	0	0	0	0	0	0	0	0	0	0	0	0	0	0
RacGAP84C	0	0	0	0	0	0	0	0	0	0	0	0	0	0	0	0	0	0	0
CG42544	0	0	0	0	0	0	0	0	0	0	0	0	0	0	0	0	0	0	0
lncRNA:CR44334	0	0	0	0	0	0	0	0	0	0	0	0	0	0	0	0	0	0	0
lncRNA:CR46130	0	0	0	0	0	0	0	0	0	0	0	0	0	0	0	0	0	0	0
CG10029	0	0	0	0	0	0	0	0	0	0	0	0	0	0	0	0	0	0	0
lncRNA:CR46299	0	0	0	0	0	0	0	0	0	0	0	0	0	0	0	0	0	0	0
lncRNA:CR46224	0	0	0	0	0	0	0	0	0	0	0	0	0	0	0	0	0	0	0
CG44335	0	0	0	0	0	0	0	0	0	0	0	0	0	0	0	0	0	0	0
lncRNA:TS14	0	0	0	0	0	0	0	0	0	0	0	0	0	0	0	0	0	0	0
lncRNA:CR44337	0	0	0	0	0	0	0	0	0	0	0	0	0	0	0	0	0	0	0
CG31496	0	0	0	0	0	0	0	0	0	0	0	0	0	0	0	0	0	0	0
nxf4	0	0	0	0	0	0	0	0	0	0	0	0	0	0	0	0	0	0	0
CG43290	0	0	0	0	0	0	0	0	0	0	0	0	0	0	0	0	0	0	0
CG17944	0	0	0	0	0	0	0	0	0	0	0	0	0	0	0	0	0	0	0
Mst84Dd	0	0	0	0	0	0	0	0	0	0	0	0	0	0	0	0	0	0	0
Mst84Dc	0	0	0	0	0	0	0	0	0	0	0	0	0	0	0	0	0	0	0
Mst84Db	0	0	0	0	0	0	0	0	0	0	0	0	0	0	0	0	0	0	0
Mst84Da	0	0	0	0	0	0	0	0	0	0	0	0	0	0	0	0	0	0	0
MstProx	0	0	0	0	0	0	0	0	0	0	0	0	0	0	0	0	0	0	0
lncRNA:CR45560	0	0	0	0	0	0	0	0	0	0	0	0	0	0	0	0	0	0	0
CG42650	0	0.00188336	0	0	0	0	0	0	0	0	0	0	0	0	0	0	0	0	0
Ir84a	0	0	0	0	0	0	0	0	0	0	0	0	0	0	0	0	0	0	0
wa-cup	0	0	0	0	0	0	0	0	0	0	0	0	0	0	0	0	0	0	0
CG14598	0	0	0	0	0	0	0	0	0	0	0	0	0	0	0	0	0	0	0
lncRNA:CR44934	0	0	0	0	0	0	0	0	0	0	0	0	0	0	0	0	0	0	0
CG1142	0.141059	0.121192	0.112148	0.173405	0.124516	0.0502922	0.0811447	0.1002	0.0937699	0.135729	0.0763481	0.00801862	0.228315	0.0749661	0.119396	0.145934	0.269793	0.224503	0.115861
alpha-Est10	0.0507701	0.192962	0.342762	0.285994	0.144984	0.00763076	0.0138912	0.00509633	0.0175055	0.0104296	0.0264797	0.0302346	0.103195	0.0275016	0.00549964	0.0845058	0.0746965	0.00388292	0.027462
CG42656	0.0137454	0.00403727	0	0.0116189	0	0	0.00152607	0.0024873	0.00245136	0.00246932	0.00250074	0	0	0	0	0	0	0.0104471	0
alpha-Est9	0.431026	0.0282646	0.0123917	0	0.0322198	0.0144036	0.0113784	0.037795	0.0337406	0.0586433	0.148284	0	1.79644	0.887819	0.0666798	0.144611	0.462557	0.0486302	0.0335516
Mics1	0.00542104	0.000931964	0	0	0	0	3.25031e-05	0	0	0.000467433	0.0041452	0	0.0243391	0.0232891	0.000315781	0.048662	0	0.00371775	0
alpha-Est8	0.0204923	0.231479	0.0224385	0.0134058	0.0115871	0.00584337	0.00545303	0	0.00955022	0.00684427	0.0527661	0	0	0	0.190937	0	0.899381	0.0272677	0.0270386
Ubc84D	0	0.0143051	0	0	0	0.00137236	0.000649794	0	0.000277846	0.0126706	0.0102279	0	0	0	0	0	0	0.0240428	0.00982948
alpha-Est7	0.125045	0.637084	0.0934304	0.0987254	0.187321	0.156885	0.0699549	0.19061	0.132814	1.46828	1.74924	0.207413	0.0480564	0.174735	0.203715	0.146499	0.415113	0.485483	0.486398
alpha-Est6	0	0	0	0	0	0	0	0	0	0	0	0	0	0	0	0	0	0	0
Rtnl2	0	0.000167385	0.000540619	0	0	0	0	0	0	0	9.19404e-05	0	0	0.00871225	0	0	0	0	0
alphaTub84D	0.234836	0.293035	0.501461	0.419612	0.563957	0.181694	0.144214	0.202576	0.20784	0.340127	0.242275	0.132431	0.416824	0.520448	0.464701	1.16375	0.491098	0.261014	0.312751
alpha-Est5	0.0130818	0.0104215	0.0068281	0.0119166	0	0.0128701	0.00449799	0.0187291	0.020086	0.0626509	0.116049	0	0.0298635	0.366177	0.0488991	0.637849	0.0916456	0.0301142	0
alpha-Est4	0.0012522	0.000784294	0.00374036	0.0059499	0	0.000434911	0.0023018	0.00618015	0.00484993	0.00836132	0.0166341	0	0	0.00376708	0.00365459	0.0300131	0	0.00660146	0
asRNA:CR46128	0.00818737	0.0047467	0.0120459	0.0166406	0	0.00284908	0.00205925	0.00301471	0.00088768	0.00479262	0.00201761	0	0	0	0	0	0	0	0.00379247
alpha-Est3	0.127086	0.233394	0.221496	0.204381	0.181571	0.154941	0.0762245	0.16308	0.213658	0.367581	0.0888278	0.124608	0.0525332	0.0853573	0.102801	0.314616	0.10681	0.0881187	0.0165813
alpha-Est2	0.000312042	0	0.000249664	0	0	0	2.45077e-05	0	0	0	0.000552306	0	0	0	0	0	0	0	0
asRNA:CR46129	0	0	0	0	0	0	0	0	0	0	0	0	0	0	0	0	0	0	0
alpha-Est1	0.0377578	0.0524286	0.0106745	0.037428	0.0115871	0.0428591	0.072844	0.0765641	0.0489103	0.202969	0.160789	0.0744158	0.00734453	0	0.0335509	0.589289	0.0336649	0.0335056	0.297343
CG45545	0	0	0	0	0	0	0	0	0	0	0	0	0	0	0	0	0	0	0
Nlg3	0	0	0	0	0	0	0.00101501	0.00202778	0	0	0	0	0	0	0.241833	0.107469	0	0	0
lncRNA:CR44332	0	0	0	0	0	0	0	0	0	0	0	0	0	0	0.00286828	0	0	0	0
Nlg1	0.306162	0.00084259	0.00768408	0.010506	0	0.000744045	0.00396809	0.00931908	0.00464047	0.0028784	0.000404472	0	0.0103907	2.01363	0.0499771	0	0	0.0150017	0.00613474
lncRNA:CR44260	0	0	0	0	0	0.00470648	0	0	0	0	0	0	0	0	0	0	0	0	0
CG2616	0	0	0	0	0	0	0	0	0	0	0	0	0	0	0	0	0	0	0
CG43254	0	0	0	0	0	0	0	0	0	0	0	0	0	0	0	0	0	0	0
lncRNA:CR44935	0	0	0	0	0	0	0	0	0	0	0	0	0	0	0	0	0	0	0
pyd3	0.101221	0.255762	0.376991	0.391295	0.276783	0.0846056	0.0527196	0.130103	0.0642124	0.070389	0.046819	0.0289402	0.0249994	0.353112	0.330929	0	0.605461	0.242783	0.0489042
CG10919	0	0	0	0	0	0	0	0	0	0	0	0	0	0	0	0	0	0	0
Sp7	0.00746255	0.110971	0.0232234	0.0389927	0.00259719	0.00868469	0.00430307	0.00219986	0.00976351	0.00102332	0.00183546	0.0371129	0	0.00284108	0.561933	0	0.256317	0.00425822	0
CG11286	0	0	0	0	0	0	0	0	0	0	0	0	0	0	0	0	0	0	0
lncRNA:CR46225	0	0.000179476	0	0	0	0	0	0	0	0.00199282	0	0	0	0	0	0	0	0	0
lncRNA:CR46226	0	0	0	0	0	0	0.000252827	0	0	0	0	0	0	0	0	0	0	0	0
CG18747	0.01369	0.0151052	0.0161897	0.00836455	0	0.0233264	0.0229683	0.0768051	0.0156049	0.0990067	0.110972	0	0.275575	0	0.0323867	0.212775	0.0272264	0.0503442	0.0313294
CG18745	0.125031	0.12004	0.0979137	0.0577404	0.0909674	0.349981	0.316364	0.341354	0.385456	0.398265	0.290534	0.11597	1.74784	0.0815698	0.0422653	1.21861	0	0.171044	0.12551
CG18748	0.0164918	0.0235529	0.0097374	0.026764	0.0206285	0.0892984	0.0315211	0.199118	0.110512	0.118881	0.0857761	0.0425213	0.118414	0.00675333	0.0383728	0.789999	0.0454034	0.0400425	0
CG18746	0.0247358	0.0398641	0.0251247	0.00663896	0.060988	0.310892	0.0963456	0.044073	0.01901	0.0485906	0.0458003	0.0498891	0.0122352	0	0.0258991	0.165175	0.0276774	0.041766	0.0425538
CG10086	0.00554068	0.0240295	0.0169061	0	0.0240091	0.0850532	0.0382051	0.0136343	0.0165816	0.039651	0.0814182	0.0581752	0	0	0.000191882	1.48991	0	0.0167807	0
CG2641	0.0488124	0.0424902	0.046668	0.0248285	0.0666488	0.043995	0.0209353	0.0577086	0.0465768	0.0186174	0.0167355	0.0368044	0.219947	0.0687925	0.10313	0.379687	0.189603	0.0270203	0.134155
CG18744	0.0964036	0.0657314	0.0242457	0.0160108	0.157685	0.0302853	0.183833	0.0869682	0.069586	0.0736965	0.127693	0.0430844	0.021194	0	0.0762314	8.1773	0	0.0838766	0.0288123
CG3014	0.0379745	0.0348505	0.00994511	0.0148471	0	0.0286652	0.0773853	0.0474824	0.0253399	0.0113543	0.0321655	0	0.00526382	0.120324	0.0643541	0.123813	0	0.0353434	0.00385677
CG18268	0.177543	0.206959	0.111153	0.1184	0.0980297	0.0707363	0.467766	0.155988	0.148725	0.083401	0.189032	0.0982783	0.0492854	0.00847861	0.137929	0.213202	0.0861317	0.271897	0.0471211
CG2993	0.00143572	0.00513629	0	0.0025721	0	0.00068244	0.00161521	0.0226243	0.00724361	0.00336772	0.005973	0	0	0	0.656291	0.297337	0	0	0
sgll	0.237114	0.775242	1.21368	0.637794	0.450667	0.506047	0.20033	0.346158	0.378358	0.516145	0.307644	0.174063	0.212406	0.418158	0.246675	0.846474	0.608158	0.0781443	0.212807
CG31473	0.00877389	0.0138826	0.0127213	0.000165791	0	0	0.000491637	0.00509463	0.00409874	0.00462218	0.00308613	0.0382053	0.0275948	0.0180269	0.00230355	0.0563755	0.0733504	0.00261178	0
CG34384	0	0	0.0051605	0	0	0	0.0016286	0.00075263	0	0.000937436	0.0133932	0	0	0	0.833719	0	0	0	0
CG17816	0.0348833	0.112746	0.0304493	0.0143215	0.0528965	0.0184009	0.0198651	0.0320867	0.0295482	0.0290043	0.0430849	0	0.0855904	0.0224736	1.53679	0.837859	0.0536613	0.00489226	0.0103925
lncRNA:CR46127	0	0	0	0	0	0	0	0	0	0	0	0	0	0	0.00107509	0	0	0	0
ArgRS-m	0.0215667	0.0400444	0.0269394	0.0189015	0.0462939	0.0149413	0.0166842	0.0135598	0.0212039	0.0353939	0.0263042	0.0110579	0.0365046	0.086447	0.0280197	0.107293	0.188567	0.0071635	0.0126031
mRpS9	0.224552	0.239085	0.300874	0.206563	0.0935202	0.122785	0.103124	0.14281	0.179042	0.443151	0.165878	0.187537	0.295801	0.726338	0.386274	0.382273	0.35949	0.217638	0.377438
wtrw	0.00129012	0.129322	0.0945494	0.121076	1.07032	0.00255018	0.00863866	0.00702597	0.0207048	0.0203619	0.0145451	0.0220866	0.00474018	0.00287092	0.0366516	0.0511952	0	0	0.0112961
EMC1	0.184553	0.329049	0.595171	1.19331	0.521721	0.154193	0.0953229	0.173604	0.208344	0.170301	0.13923	0.0172972	0.200232	0.721112	0.306778	0.334543	0.330043	0.189347	0.389437
Taf7	0.0525811	0.049114	0.08714	0.0354959	0.0406997	0.0390573	0.0238402	0.0321845	0.023063	0.0278216	0.0267778	0.026345	0.0696669	0.240442	0.078433	0.181082	0.0959258	0.0411206	0.0736915
Prat	0.0255503	0.0759712	0.0335169	0.10592	0.0303034	0.0547212	0.0369576	0.085922	0.0493528	0.0484584	0.0740336	0.0519272	0.132827	0.0680327	0.0164469	0.227524	0.0760618	0.0175948	0.0222654
CG2846	0.222741	0.308588	0.53266	0.401415	0.229008	0.32384	0.237238	0.326517	0.414297	0.413126	0.40375	0.187008	0.281078	0.853393	0.357647	1.19491	0.204312	0.296246	0.687434
CG2678	0.0238309	5.8097e-05	0	0	0	0.00780087	0.00333197	0.0347812	0.0128576	0.00526166	0.0101595	0	0.00272142	0.0166106	0.0108067	0	0	0	0.00317166
CG10445	0.0088906	0.00546699	0.00329973	0.000821702	0	0.00813402	0.00187204	0.00592926	0.00152006	0.00055137	9.69868e-05	0	0.0168937	0	0.00426488	0	0	0	0
lds	0.0104557	0.0151682	0.00821658	0.0056244	0.026361	0.00656394	0.00138491	0.0346603	0.00585684	0.0039607	0.0172572	0.0063215	0.189331	0.0193172	0.0341055	0.0473596	0.175169	0.000716938	0.0406375
dsx	0.305477	0.182091	0.226368	0.305313	0.197392	0.0920488	0.16726	0.0932928	0.104076	0.141917	0.10139	0.150529	0.341015	0.285314	0.120299	0.61697	0.349458	0.2628	0.0891096
CD98hc	0.719113	0.609527	0.421654	0.446881	0.545058	0.921732	0.947967	1.49484	0.574193	0.59414	0.700742	0.547599	1.39717	0.502002	0.980901	2.37213	1.43327	0.93127	1.10742
Os-C	0.014907	0.0130659	0.00215297	0.0126057	0.00433311	0.0255735	0.0248455	0.00610479	0.0159456	0.0060317	0.00935938	0	0.00369147	0	0.00191882	0	0	0.000375187	0
Sfp84E	0	0.00059894	0	0	0	0	0.0014318	0	0	0	0	0	0	0	0	0	0	0	0
CG2781	0.949609	16.8316	0.704419	0.817287	0.671886	0.433213	0.402255	0.454528	0.566213	0.660867	0.728358	0.521667	0.441812	0.0682194	0.840807	0.138521	0.740846	0.573147	0.73465
lncRNA:CR46143	0	0.00949522	0.000122587	0	0	0	0.000962088	0	0.00024643	0	0.000310741	0	0	0	0	0	0	0	0
lncRNA:CR46142	0	0.00210788	0	0	0	0	0	0	0	0	0	0	0	0	0	0	0	0	0
PIG-H	0.0571775	0.0432686	0.055119	0.0719306	0.053939	0.0622076	0.0417378	0.0714876	0.0476926	0.0911021	0.103138	0	0.0819998	0.165455	0.118584	0.708806	0.108867	0.0467682	0.0836437
Kmn2	0.0352912	0.0166975	0.0735488	0.0324411	0.088494	0.00927183	0.00242608	0.0117471	0.017292	0.0159539	0.00594522	0	0.0833678	0.0483282	0.0149316	0	0	0.0210793	0.00701811
CG2698	0.531469	0.144804	0.0671105	0.127174	0.117122	0.0283018	0.0640764	0.0589127	0.054549	0.0754692	0.0497446	0.14516	0.484633	0.128302	0.419591	0.205213	1.17294	0.27916	0.266879
CG2767	0.31016	2.69225	4.07377	2.18179	1.82556	0.365369	0.170882	0.407482	0.438007	0.316091	0.249791	0.105478	0.278107	0.389152	0.398788	0.168541	1.64762	0.403575	0.372434
CG11052	0	0	0	0	0	0	0	4.8549e-05	0	0	0	0	0	0	0	0	0	0	0
CG3223	0.0800426	0.0583567	0.0984518	0.0564021	0.053213	0.0558857	0.0440994	0.0919427	0.0829391	0.0888346	0.0358269	0.00253313	0.0324448	0.176038	0.0793697	0.111435	0.151592	0.0731971	0.10653
CG10435	0.0582268	0.0894937	0.117311	0.0507913	0.118526	0.0952546	0.0688302	0.0676323	0.0843529	0.0912599	0.0665067	0	0.12701	0.121162	0.085767	0.0511952	0.209702	0.100847	0.0829038
Pbp95	0.0073484	0.00987736	0.0164401	0.00896577	0.0345932	0.00485386	0.00651696	0.00706921	0.0156191	0.00715105	0.00320685	0.00132399	0.0340285	0.0207782	0.0101934	0.0650102	0	0	0.0065329
CG2747	0.135314	0.112909	0.13747	0.127606	0.15657	0.0681905	0.124409	0.135134	0.094464	0.102464	0.157561	0.0751891	0.129909	0.222256	0.503436	0.545146	0.428667	0.166937	0.348814
ImpE3	0.00635343	0.00292292	0	0	0	0.0121717	0.00604083	0.00489629	0.00154049	0.000915814	0.00347106	0	0.000620996	0.00253182	0.00896972	0	0	0	0
CG10903	0.115973	0.120133	0.125283	0.0682978	0.112054	0.131925	0.079212	0.0956178	0.11124	0.14869	0.0853469	0.0438416	0.225956	0.166477	0.123926	0.165686	0.172372	0.0760817	0.0930622
CG11035	0.09865	0.080993	0.0919363	0.0730255	0.0219063	0.0512898	0.0266773	0.047873	0.0651694	0.114441	0.0424306	0.00214911	0.0235089	0.216569	0.0563638	0.106804	0.301369	0.0034195	0.0444748
unc-45	0.21868	0.069014	0.0364813	0.0537977	0.0772378	0.0383923	0.0562987	0.0923505	0.0686641	0.0823251	0.0386417	0.00132399	0.0950171	0.0826404	0.133105	0.280445	0.297637	0.0835805	0.0729973
lncRNA:CR44936	0	0	0	0	0	0	0	0	0.000127205	0	0.000240799	0	0	0	0	0	0	0	0
CG43060	0	0	0	0	0	0.00317219	0	0	0	0	0	0	0	0	0.000191882	0	0	0	0
CG43618	0	0	0	0	0	0	0	0	0	0	0	0	0	0	0	0	0	0	0
CG43061	0	0	0	0	0	0	0	0	0	0	0	0	0	0.0626785	0	0	0	0	0
mAChR-B	0	0	0	0	0	0	0	0	0	0	0.000989421	0	0	0	0.015607	0	0	0	0
CG7910	0	0	0.00309726	0	0	0	0	0	0	0	0	0	0	0	0	0	0	0	0
lncRNA:CR44330	0	0	0	0	0	0	0	0	0	0	0	0	0	0	0	0	0	0	0
CG7900	0.0395839	0.197558	0.484291	0.336079	0.15631	0.102317	0.016174	0.10413	0.0401126	0.0848011	0.15112	0.0123239	0.0714543	0.147532	0.0541836	0.0677812	0.168757	0.0875425	0.0552572
puc	0.807955	0.475702	0.412483	0.450563	0.262287	0.318009	0.51572	0.367499	0.426048	0.522534	0.330082	0.136308	5.81131	2.83445	0.49442	3.16434	1.31932	0.601383	2.1303
lncRNA:CR44331	0.00701507	0.00573782	0.0153205	0.0146772	0	0.0125888	0.00676931	0.0183463	0.00914872	0.0124296	0.00703416	0	0.0465615	0.006638	0.015229	0	0.029983	0.00103389	0
CG7878	0.22994	0.156448	0.101461	0.1112	0.214382	0.258569	0.172634	0.229619	0.223316	0.234128	0.137509	0.085386	0.622568	0.41049	0.248604	0.572416	0.399717	0.203131	0.297154
CG9667	0.0530502	0.0893959	0.0851804	0.07488	0.026564	0.121279	0.0575151	0.0791565	0.0696412	0.0803589	0.0541747	0.0599188	0.148922	0.123272	0.0796283	0.173296	0.125392	0.047486	0.0938281
Gie	0.25211	0.222381	0.361563	0.357972	0.346314	0.168423	0.145304	0.233129	0.29088	0.269596	0.14969	0.084021	0.315975	0.6527	0.514474	0.869473	0.53761	0.332132	0.811211
grn	0.00507976	0.00210146	0.00743759	0	0	0	0.000224552	0	0.00104399	0.00201358	0.00210885	0	0.0066733	2.85603	0.0566475	0	0	0	0
lncRNA:CR43302	0	0	0	0	0	0	0	0	0	0	0	0	0	0	0	0	0	0	0
lncRNA:CR43303	0	0	0	0	0	0	0	0	0	0	0	0	0	0	0	0	0	0	0
CheA84a	0	0	0	0	0	0	0	0	0	0	0	0	0	0	0	0	0	0	0
CG7800	0.0860867	0.0354783	0.0159425	0.0219164	0.0335399	0.0625967	0.0279089	0.0458211	0.0245604	0.020582	0.0313231	0.0598539	0.062126	0.0690695	0.122907	0.0650102	0.215069	0.316835	0.491657
CG18249	0.00873568	0.00210649	0.00533607	0	0	0.00104233	0.00232047	0.0108716	0.00384713	0.0026495	0.00255749	0	0	0.0257984	0.00201758	0	0.0244426	0.706987	0.204306
lncRNA:CR45551	0	0	0	0	0	0	0	0	0	0	0	0	0	0	0	0	0	0	0
lncRNA:CR45550	0	0	0	0	0	0	0.000186756	0	0	0	0	0	0	0	0	0	0	0.0262551	0
asRNA:CR45549	0.000528969	0.00181598	0.00477335	0.00125185	0.0226836	0.00328162	0.000721562	0.00523199	3.20979e-05	0.0049298	0.00171444	0	0.0115261	0.00594025	0.00708791	0	0	0.0103306	0
DNApol-iota	0.0310949	0.0278608	0.0347796	0.0109596	0.0269054	0.0238283	0.0154233	0.0368636	0.016696	0.0144375	0.00536445	0.044354	0.123368	0.120178	0.021612	0.232747	0.0359639	0.0272054	0.0454629
Ada2b	0.0589127	0.0761348	0.0885485	0.050054	0.0574303	0.0301079	0.0332356	0.0636756	0.0437198	0.0515438	0.0415326	0.0757229	0.0917394	0.101305	0.058269	0.343718	0.160257	0.0411285	0.123863
CG9636	0.0275529	0.0188174	0.0221256	0.025346	0.0274295	0.0247202	0.00611046	0.0221093	0.0157027	0.0100093	0.00967214	0	0.0838159	0.0461474	0.0647324	0.095451	0.256923	0.0696319	0.129507
CG18749	0	0	0	0	0	0	0	0	0	0	0	0	0	0	0	0	0	0	0
CG33722	0	0	0	0	0	0	0	0	0	0	0	0	0	0	0	0	0	0	0
CG15864	0	0.000122748	0	0	0	0	0.000795378	0.00231377	0.000252421	0	0	0	0	0.00492689	0	0	0	0	0
mtg	0.000219759	0.0167658	0.0207553	0.0386785	0.0234136	0.00221332	0.00387148	0.0015903	0.021437	0.00601337	0.00361487	0.0246291	0.00468692	0	0	0.146451	0	0.00162824	0
RpA-70	0.058684	0.16543	0.253887	0.167867	0.179691	0.0822385	0.0175626	0.0746393	0.0364574	0.10481	0.0529877	0.0343407	0.164466	0.229844	0.195514	0.520552	0.214014	0.204334	0.228556
Mcm2	0.00615706	0.00912536	0.000893617	0	0.0106004	0.00265847	0.00146109	0.0102477	0.00090425	0.00610535	0.00107997	0	0.0591071	0.0052755	0	0	0	0	0
CG9630	0.0476378	0.0498615	0.0327799	0.0503458	0.0955949	0.0224905	0.0450338	0.0833666	0.0492637	0.0618901	0.0312974	0	0.0964025	0.0506667	0.058974	0.0300131	0.20579	0.0718485	0.0659394
ato	0.00373714	0	0	0	0	0	0	0	0	0	0	0	0	0	0	0	0	0	0
lncRNA:CR44318	0.000301708	0.00221669	0	0	0	0.000198541	0.00298667	0	0	0.00173593	0.00757896	0.0230837	0	0	0	0.100486	0	0.00274213	0
CG11671	0.048653	0.0637797	0.0412135	0.0125053	0.0288124	0.0288178	0.0708603	0.116486	0.0563335	0.16105	1.369	0.132383	0.061055	0	0.0766635	0.276989	0.0216313	0.190665	0.0252338
CG11672	13.8006	13.3909	8.37493	7.09834	12.833	8.56393	23.1325	15.3479	8.43873	8.8029	12.3135	12.4941	4.16259	2.51086	11.1861	3.59095	9.29096	18.0764	8.20326
CG31464	0.0030356	0.0079944	0.00176337	0	0.0216844	0.000171207	0.0069539	0.00867036	0.000678274	0.00239451	0.000207375	0	0	0	0.0148438	0	0	0	0
CG31463	0	0.00536926	0	0	0	0	0.00343335	0	0.000258796	0	0	0	0	0	0	0	0	0	0
CG9626	0.518541	0.0130774	0.00499391	0.00934089	0.0226648	0.0131377	0.0049618	0.00603209	0.00648978	0.0229269	0.00918416	0	0.00459799	0	0.0158491	0.0796889	0	0.00619348	0.00358606
mRpL1	0.0874028	0.081401	0.0776177	0.088745	0.0532679	0.0654402	0.0407262	0.056745	0.0447068	0.173629	0.0919424	0.0583466	0.301024	0.274598	0.141076	0.189265	0.247198	0.0711358	0.063452
nac	0.0190245	0.0138796	0.0147673	0.0341619	0	0.0200488	0.0122917	0.018275	0.0305497	0.0352953	0.0278397	0.00132399	0.0220517	0.0639268	0.0357444	0.184243	0.108317	0.0347532	0.0237168
Sgt1	0.204508	0.271738	0.517925	0.343628	0.285947	0.138457	0.0929295	0.132589	0.175329	0.228935	0.133824	0.0897863	0.105273	0.671694	0.197827	0.525873	0.286075	0.233414	0.339371
tex	0.0279215	0.0487724	0.111727	0.00696026	0.00702166	0.0431245	0.029622	0.0720798	0.0344494	0.0351823	0.0108821	0.0431616	0.0871436	0.0527446	0.0482873	0.0329135	0.0336649	0	0.0412304
CG11693	0	4.25915e-05	0	0	0	0.000131194	0	0	0.000599984	0	0	0	0	0	0	0	0	0	0
CG11694	0	0	0	0	0	0	0	0	0	0	0	0	0	0	0	0	0	0	0
CG11698	0	0.00234087	0	0	0	0	0	0	0	0	0	0	0	0	0	0	0	0	0
CG7483	0.133298	0.138996	0.132277	0.148006	0.187135	0.139541	0.0833684	0.15751	0.114521	0.156872	0.100398	0.0974783	0.195281	0.123956	0.213165	0.414429	0.388725	0.131895	0.0871746
Coq2	0.0201908	0.0388574	0.0774932	0.125142	0.0694114	0.00839077	0.018372	0.0229414	0.0187105	0.0401801	0.031233	0	0.0199739	0.0977521	0.0118909	0.0989099	0.0878095	0.0286229	0.0380606
lncRNA:CR45215	0.00164669	0.00797605	0.0151911	0	0	0.00911098	0.00281403	0.00439338	0.00799782	0.0183895	0.152385	0	0	0	0.00970883	0	0	0.0587947	0.0088914
Ctr1B	0.0134466	0.0585823	0.0122263	0.0941483	0.0506144	0.00042041	0.0053339	0.00791389	0.00594596	0.0278241	0.199931	0.0494342	0.00947328	0	0.0174793	0.0796787	0	0.0569231	0.0609495
Poxm	0.0101748	0.167973	0.0133017	0	0.00259719	0	0.00592653	0	0.000252421	0.00214621	0.00583674	0	0.00166516	0	0.0167804	0	0	0	0
Or85a	0	0	0	0	0	0.000198541	0.000498781	0	0	0	0	0	0	0	0	0	0	0	0
CG7443	0	0.00418426	0	0	0	0	0.000558147	0	0	0	0.00125229	0	0.00521634	0	0	0	0	0	0
COX7A	5.68562	4.95173	7.57385	5.04367	4.85924	4.54162	2.68453	3.66672	4.38331	10.109	3.78136	2.77993	3.32499	7.15131	5.20391	8.46829	6.28225	4.16028	4.11892
Arl2	0.145475	0.104579	0.159708	0.103973	0.0264136	0.0570978	0.0639324	0.139837	0.139771	0.126615	0.0556561	0	0.152209	0.146393	0.167558	0.149266	0.326086	0.138384	0.0966748
CG9601	0.0161247	0.0216692	0.0351699	0.0888312	0	0.0214269	0.0129056	0.029639	0.0228037	0.0168172	0.0102638	0.0193573	0.0531046	0.0383364	0.059245	0.0733406	0	0.0326487	0.0449419
COX7AL	0	0.00263852	0	0	0	0	0.000562228	0	0	0	0	0	0	0	0.0119923	0	0	0	0
DppIII	0.204058	0.244678	0.197771	0.342959	0.335702	0.252213	0.213972	0.257373	0.226269	0.246238	0.187782	0.0792222	0.218138	0.37285	0.365548	0.489162	0.0488852	0.259929	0.238629
CG7352	0.00225607	0	0	0	0	0	5.43804e-05	0	0	0	0	0	0	0	0.0195526	0	0	0	0
Atg13	0.214729	0.394241	0.710195	0.581375	0.639449	0.173493	0.121027	0.182957	0.117419	0.150165	0.153765	0.098493	0.223107	0.3041	0.174509	0.428634	0.516015	0.202278	0.336252
stck	1.06056	0.635189	0.913227	0.530305	0.533993	0.182746	0.214246	0.233705	0.241356	0.277179	0.283595	0.156113	1.04855	0.557339	0.393518	0.886071	2.19199	0.474303	0.3169
CG9684	0.0247493	0.0689334	0.0530332	0.043304	0.0387504	0.0235353	0.0193301	0.0569101	0.0514119	0.0579718	0.0463474	0	0.228397	0.0356477	0.0481564	0.317193	0.230142	0.0354138	0.14822
CG7963	0	0	0	0	0	0	5.21384e-05	0	0	0	0	0	0	0	0	0	0	0	0
CG45263	0.109597	0.00345408	0	0.000961933	0.00268855	0	0.00099305	0.00347906	0	0	0.00509102	0	0.00479105	0	0.309956	0	0	0	0
lncRNA:CR46126	0	0	0	0	0	0	0	0	0	0	0	0	0	0	0.000845487	0	0	0	0
Obp85a	0	0	0	0	0	0	0	0	0	0	0	0	0	0	0	0	0	0	0
lncRNA:CR46125	0	0	0	0	0	0	0	0	0	0	0	0	0	0	0	0	0	0	0
Or85b	0	0	0	0	0	0	0	0	0	0	0	0	0	0	0	0	0	0	0
Or85c	0	0	0	0	0	0	0	0	0	0	0.000481058	0	0	0	0	0	0	0	0
lncRNA:CR46228	0	0	0	0	0	0	0	0	0	0	0	0	0	0	0	0	0	0	0
CG11737	0.0687303	0.37175	1.34757	1.32444	0.621352	0.127768	0.0511306	0.0860924	0.0617336	0.0537244	0.0606855	0.0447531	0.0864675	0.111873	0.127907	0.263856	0.138366	0.0675989	0.100985
CG31454	0	5.57453e-05	0	0.000961933	0	0	0.00087529	0	0.000262471	0	0.0018415	0	0	0	0	0.715766	0	0	0
CG31259	0.020827	0.00790992	0.00372898	0	0	0.0185536	0.00684286	0.0109025	0.0097099	0.0126973	0.285905	0.0193573	0.00665297	0	0.0295194	0	0	0.0372495	0.00476613
CG11741	0.000646878	0.00321236	0.005377	0.00701351	0	0.0149244	0.00194274	0.00151526	0.00665397	0.0706311	0.0345872	0	0.00166516	0	0.00740091	0.277857	0	0	0
lncRNA:CR45575	0	0	0	0	0	0	0	0	0	0	0	0	0	0	0	0	0	0	0
lncRNA:CR45574	0	0	0	0	0	0	0	0	0	0	0	0	0	0	0.00182815	0	0	0	0
Or85d	0	0	0	0	0	0	0	0	0	0	0	0	0	0	0	0	0	0	0
pch2	0.0361787	0.00745325	0.00633816	0.0564852	0.0545692	0.00499398	0.00488024	0.0221451	0.00786694	0.00421261	0.00476873	0	0.0498455	0	0.0440529	0	0.030073	0.0272207	0.0183246
mRpS18A	0.164865	0.101629	0.140941	0.0803026	0.0380762	0.067945	0.0534849	0.11279	0.130252	0.372999	0.142392	0.0022695	0.293538	0.424878	0.238708	0.553196	0.112671	0.123534	0.144657
CG31460	0.0820792	0.0765338	0.0824167	0.119807	0.0587911	0.050346	0.0225625	0.0777169	0.0827118	0.0374756	0.0159384	0.0609215	0.230325	0.1556	0.206423	0.123935	0.296099	0.0577181	0.174936
asRNA:CR44291	0.00267657	0	0	0	0	0	0	0	0	0	0	0	0	0.00376708	0	0	0	0	0
Cenp-C	0.0168402	0.0186325	0.00779483	0.0868077	0.0159202	0.0105745	0.00358099	0.0122696	0.00231502	0.00429	0.00428154	0	0.0924522	0.0365886	0.0232312	0	0.24433	0.0102966	0.00715228
5-HT2B	0	0	0	0	0	0	0.000223428	0	0	0	0	0	0	0	0.0535342	0	0.0536613	0	0
lncRNA:CR46124	0	0	0	0	0	0	0	0	0	0	0	0	0	0	0	0	0	0	0
Or85e	0	0	0	0	0	0	0	0	0	0	0	0	0	0	0	0	0	0	0
Cyp313b1	0	0.00148282	0	0	0	0	0	0	0	0	0	0	0	0	0	0	0	0	0
Mkk4	0.207536	0.220679	0.159528	0.199969	0.325258	0.17488	0.182321	0.256733	0.243074	0.233297	0.198953	0.12852	0.483011	0.229505	0.30621	0.589833	0.585942	0.341665	0.39262
SLIRP2	0.145848	0.233726	0.300092	0.264074	0.281576	0.202902	0.133577	0.181111	0.257284	0.237707	0.128303	0.113633	0.139649	0.433283	0.213427	0.416342	0.33197	0.195228	0.0913557
Dhod	0.370405	0.336551	0.35211	0.246204	0.190346	0.301307	0.255055	0.235348	0.287271	0.265167	0.185051	0.234186	0.669213	0.338752	0.308991	0.541993	0.55824	0.175088	0.38758
CG11753	0.683243	0.503627	0.412591	0.460873	0.464086	0.524425	0.646346	0.657418	0.967324	0.509386	0.40302	0.183777	0.491501	0.388934	0.641017	1.05016	0.975797	0.661331	0.630386
CG42489	0.36126	0.337066	0.200894	0.168759	0.306358	0.20588	0.714748	0.392012	0.476566	0.206507	0.410991	0.159107	0.102292	0.154086	0.196582	0.317866	0.186332	0.362857	0.207947
bel	1.14775	1.25185	1.23718	1.23711	1.67236	1.22934	1.30382	1.36185	1.33142	0.889002	0.887359	0.708781	2.55786	1.95471	1.51707	2.8776	1.06802	1.11111	1.90857
p	0.036783	0.0800316	0.0861934	0.0455591	0.0963116	0.131142	0.0511094	0.0890327	0.072819	0.050623	0.0366754	0.0151604	0.0715648	0.0969902	0.16693	0.0850687	0.0227635	0.123422	0.209735
CG8032	0.0641644	0.0632925	0.0377449	0.0260345	0.0367433	0.0312207	0.0366885	0.0261938	0.0412965	0.0480405	0.0510046	0	0.0296367	0.0522838	0.165357	0.135844	0.0572487	0.335254	0.0614408
CG8036	0.349175	3.67347	3.70887	5.57817	2.49825	0.547644	0.282178	0.74668	0.402032	0.686824	0.801277	0.290303	2.94609	0.435133	0.469687	2.25519	0.638602	0.512972	0.53429
mRpL19	0.087625	0.123996	0.071819	0.0640895	0.17438	0.0954641	0.0522691	0.0908914	0.0799394	0.171075	0.105857	0.0270633	0.242946	0.366735	0.225643	0.365749	0.0802499	0.0863864	0.227082
CG9773	0.0983304	0.11229	0.093713	0.126595	0.0920632	0.120791	0.0802421	0.159576	0.132077	0.130122	0.0973177	0.0114917	0.159828	0.242377	0.157865	0.371251	0.451677	0.139721	0.144167
CG8043	0.0304158	0.0186372	0.0369235	0.0344145	0.034703	0.0260557	0.023982	0.0122974	0.0315947	0.0652707	0.0322112	0.0321665	0.0259358	0.338	0.0113868	0.0753463	0.0675735	0.0587039	0.0287668
CG11755	0.0563097	0.0348164	0.0458278	0.0327729	0.0172381	0.0229258	0.0148186	0.035571	0.0261468	0.0149516	0.0261161	0.00944151	0.0449912	0.134479	0.0967444	0.220227	0	0.0584614	0.060071
CG33325	0	0	0	0	0	0	0	0	0	0	0	0	0	0	0	0	0	0	0
lncRNA:CR44937	0	0	0	0	0	0	0	0	0	0	0	0	0	0	0	0	0	0	0
CG44227	0	0	0	0	0	0	0	0	0	0	0	0	0	0	0	0	0	0	0
hb	0.161962	0.00325214	0.000533916	0	0	0.00529916	0.000986708	0.00788175	0	0	0.0105804	0	0	0	0	0	0	0	0
Cks85A	0.124896	0.258513	0.319214	0.208011	0.237433	0.0651934	0.0537661	0.0654244	0.0721556	0.109803	0.0590269	0.0128498	0.266148	0.381051	0.218229	0.150188	0.226227	0.0783632	0.113371
CG8112	0.00265745	0	8.96373e-05	0	0	0.00800973	0.00138429	0.00874331	0.000244405	0	0.000206676	0	0	0	0	0.281165	0	0.103792	0.349086
TMEM216	0.0404025	0.0404216	0.0751373	0.0501206	0.0728008	0.0155449	0.0233389	0.0221903	0.00576265	0.0176011	0.0286749	0.0341744	0.100513	0.328571	0.0646226	0.300572	0.0739503	0.0286624	0.0131439
CG11760	0.0383968	0	0	0	0	0	0.000563555	0	0	0	0	0	0	0.00740918	0	0	0	0.00179147	0
CG8136	0.000144927	0.00186645	0.0037718	0.000683642	0	0	0.00268656	0.00352326	0.000308976	0.00168678	0.00859802	0	0.00166516	0.0216793	0	0	0	0	0
nom	0.0201278	0.0262844	0.0210441	0.0249186	0	0.00814775	0.00387597	0.00643607	0.0195692	0.0301275	0.0100698	0	0.0525676	0.254543	0.0525602	0.106681	0.102398	0.020597	0.0663179
ouib	0	0	0	0	0	0	0	0	0	0.000806273	0	0	0	0	0	0	0	0	0
CG8159	0.0125427	0.0141522	0.00688639	0.0253524	0.0111022	0.00501294	0.0119141	0.0192449	0.00773673	0.00798571	0.00976036	0.000945512	0.0094218	0	0.0356305	0.00463931	0	0.011236	0.0318879
ranshi	0.0311782	0.0152525	0.00820193	0.0272091	0.0186565	0.0129337	0.0198179	0.0270526	0.0142772	0.030789	0.0240645	0.00132399	0.0927524	0.0174608	0.055425	0.0488329	0.0965874	0.00732495	0.0224611
M1BP	0.0839526	0.109127	0.085281	0.0983385	0.131107	0.0876467	0.0733996	0.0992072	0.137025	0.099688	0.0852644	0.0805703	0.148653	0.168038	0.111464	0.235796	0.133254	0.024055	0.101377
CG8202	0.044314	0.0323088	0.0339741	0.056229	0.00540274	0.0197982	0.0205594	0.0464326	0.0385287	0.0319126	0.0252451	0.0854503	0.0608608	0.0319574	0.0603438	0.132182	0.104784	0.0517922	0.0180881
CG9801	0.101784	0.054778	0.0476488	0.067452	0.154697	0.0321499	0.0624728	0.0302159	0.0174387	0.0326596	0.0375429	0.0396203	0.0227453	0	0.309292	0	0	0.0182615	0.102117
CG8223	0.135728	0.271914	0.238785	0.20701	0.230007	0.199808	0.188483	0.256533	0.283968	0.281682	0.156771	0.130161	0.748289	0.486481	0.335615	0.528974	0.465694	0.173481	0.443863
CG34135	0	0	0	0	0	0	0	0	0	0	0	0	0	0	0	0	0	0	0
CG11768	0	0	0	0	0	0.00596626	0.000127242	0	0	0	0	0	0	0	0.0577624	0	0	0	0
asRNA:CR44228	0	0	0	0	0	0	0	0	0	0	0	0	0	0	0	0	0	0	0.0103164
CG8236	0	0	0	0	0	0	0	0	0	0	0	0	0	0	0	0	0	0	0
CG13318	0	0.00215456	0.00466773	0.00829724	0	0	0.000471891	0	0	0.00488641	0.000297534	0	0	0	0.0647386	0.267638	0	0	0
CG34301	0.0041087	0.0138453	0.000606758	0.00983143	0	0.0041661	0.000232383	0.00298155	0	0.0132597	0.00391592	0	0	0	0.0100193	0.320688	0	0	0
Pif1A	0.0247056	0.000291904	0	0	0	0	0.000757481	0	0	0	0	0	0	0	0.0318588	0	0	0	0
Pif1B	0	0	0	0	0	0	0	0	0	0	0	0	0	0	0	0	0	0	0
CG33191	0.00193063	0	0	0	0	0	0	0	0	0	0	0	0	0	0	0	0	0	0
CG33189	0.00700084	0	0	0	0	0	0	0	0	0	0	0	0	0	0.00721232	0	0	0	0
Ir85a	0	0	0	0	0	0	0	0	0	0	0	0	0	0	0.00673243	0.334975	0.069254	0	0
CCT7	0.231282	0.236893	0.217932	0.178732	0.287341	0.125115	0.128015	0.250845	0.183765	0.276737	0.238523	0.064659	0.740479	0.463924	0.193394	0.33897	0.603107	0.400992	0.332286
CG9839	0.0269016	0.0433968	0.0366411	0.053843	0.029926	0.00860177	0.00605022	0.0303185	0.020309	0.0123179	0.0145619	0	0.0307578	0.00253182	0.00908606	0.0645503	0.0706604	0.0312577	0.0216878
hng2	0.0268942	0.031096	0.0201179	0.00853086	0.0650489	0.019204	0.0121887	0.0193599	0.0223359	0.0184619	0.011325	0	0.031923	0.010401	0.0395723	0.00463931	0.0184014	0.00651996	0.07198
CG9837	0.00452531	0.00516907	0.0109934	0.0100301	0.0345089	0.00096592	0.00902766	0.0018939	0.009328	0.0980353	0.0539174	0	0.0446372	0.016751	0.0175173	0.116322	0.145825	0	0
CG9821	8.83827	13.8423	10.6352	7.98356	13.6839	6.20664	3.46464	7.16511	9.19697	7.81117	4.24473	2.78919	73.2479	22.0224	15.9421	24.4224	47.2629	9.95745	24.1677
lncRNA:CR43130	0	0	0	0	0	0	0	0	0	0	0.000851795	0	0	0	0	0	0	0.00162824	0
CG8369	0.102895	0.289324	0.277756	2.9823	0.336096	0.26406	0.106955	0.351942	0.0972256	0.106431	0.0981894	0.192761	0.0494381	2.89414	0.590798	0	0.158793	0.033106	0.153587
IscU	1.58219	1.44576	2.7874	2.14171	1.39301	1.75048	1.36671	1.77998	1.92387	3.3224	1.38499	0.854754	1.3532	6.99294	2.56334	1.9462	1.97232	1.68454	2.48223
CG8379	0.0610535	0.0701024	0.0874538	0.0669633	0.0453267	0.0668701	0.0570706	0.0936697	0.0963443	0.101711	0.0664248	0.0568209	0.0948811	0.0962105	0.0764362	0.162324	0.333073	0.178624	0.0904489
pyd	1.09047	0.849925	0.247884	0.844851	1.21303	0.560565	0.215724	0.521453	0.439925	0.191864	0.336598	0.020515	1.5823	0.0988664	0.53608	1.74136	0.578853	5.31974	0.229644
asRNA:CR44020	0	0	0	0	0	0	0	0	0	0	0	0	0	0	0	0	0	0	0
osk	0	0	0	0	0	0.000863781	0	0	0	0	0	0	0	0	0	0	0	0	0
ScsbetaA	1.16178	1.13674	2.19925	1.4032	1.11524	0.463385	0.303663	0.577168	0.742983	1.61968	0.555183	0.272651	1.20836	3.66844	1.74002	1.33607	1.36062	0.674302	0.9345
CG11964	0.104545	0.0541007	0.0767795	0.0721705	0.0202082	0.0203603	0.0342617	0.0492753	0.0410433	0.0455061	0.0337487	0.0111861	0.110179	0.121071	0.0903941	0.0809062	0	0.0339025	0.0449259
ich	0	0	0	0	0	0	0	0	0	0	0	0	0	0	0	0	0	0	0
CAHbeta	0.0163239	0.0861457	0.1736	0.203107	0.0444126	0.0111616	0.0184822	0.0464272	0.0196638	0.0439679	0.0210234	0.0157444	0.121298	0.470381	0.0263187	0.821063	0	0.0153446	0.032255
RagA-B	0.0709817	0.149453	0.165628	0.110628	0.135281	0.0828407	0.0686034	0.126185	0.136779	0.162476	0.0758692	0.0246826	0.142743	0.182923	0.146297	0.233311	0.341952	0.120585	0.147494
CG11970	0.0137768	0.0199458	0.0119176	0.00902766	0.025369	0.0145198	0.0148357	0.0171893	0.0196324	0.0164553	0.0154237	0	0.0468017	0.0423855	0.0157441	0.0854405	0	0	0.082186
E(var)3-9	0.0443435	0.0227275	0.0556391	0.0209799	0.00882934	0.0225577	0.0225524	0.0500116	0.0287331	0.041117	0.0169354	0.00253313	0.16821	0.06393	0.0451825	0.114548	0.148152	0.0399773	0.0513122
CG11975	0.0835172	0.116067	0.169211	0.115757	0.282772	0.173027	0.0865451	0.135098	0.115888	0.14673	0.0763529	0.0937795	0.178237	0.238996	0.109114	0.323509	0.124343	0.217981	0.112843
CG31100	0.0111579	0.0407588	0.0348815	0.00328681	0.00613642	0.00728939	0.000849657	0	0.00187652	0	0.0050139	0.00253313	0	0	0.0234665	0	0	0	0.0346246
CG11977	0	0	0	0	0	0	0	0	0	0	0	0	0	0	0	0	0	0	0
CG11980	0.171772	0.284175	0.280405	0.205441	0.190817	0.163773	0.171682	0.258043	0.212809	0.229924	0.172044	0.0924408	0.208523	0.29968	0.179084	0.228772	0.232921	0.140138	0.189016
Prosbeta3	0.976914	1.30513	2.15841	1.45374	1.69163	1.22588	0.691628	0.95073	0.983344	0.839674	0.593637	0.606522	0.831501	4.00163	0.738008	2.55384	1.39355	0.776421	1.58471
CG11982	0.153487	0.122066	0.100703	0.0861543	0.034319	0.0829324	0.0566908	0.0913935	0.0709524	0.152428	0.107919	0.0325222	0.168124	0.196213	0.160733	0.048662	0.0754631	0.112282	0.113774
CG11983	0.0245787	0.00144347	0.00107972	0	0	0	0	0.00075263	0	0	0.000111301	0	0	0	0	0	0	0.00817528	0
Kcmf1	0.786566	0.150836	0.158984	0.0786226	0.0579266	0.100638	0.083635	0.132716	0.096694	0.130259	0.107476	0.0457571	0.237309	0.211698	0.204831	0.386907	0.288222	0.12742	0.157705
Sf3b5	0.182092	0.191441	0.214475	0.250543	0.138327	0.217204	0.128976	0.32605	0.286881	0.26064	0.129922	0.0465665	0.236188	0.174479	0.296179	0.293462	0.179941	0.0923559	0.179159
CG11986	0.0202215	0.043372	0.0302868	0.024084	0.00460943	0.0111078	0.0102014	0.0193382	0.0179396	0.0636158	0.0249295	0	0.0379374	0.0140848	0.0537356	0.0711314	0.0243078	0.00538642	0.00932891
tgo	0.0734343	0.117979	0.0773688	0.0526795	0.0896714	0.0876647	0.0606002	0.0727282	0.055831	0.0629733	0.0450673	0	0.146983	0.152893	0.13655	0.179977	0.210062	0.0250702	0.101858
neur	0.0342549	0.0402564	0.0163134	0.0354022	0.0678515	0.0646755	0.041746	0.0434752	0.0295715	0.0459783	0.01714	0	0.189178	0.0849891	0.153396	0.360663	0	0.085084	1.06537
asRNA:CR31429	0	0	0	0	0	0	0.000791778	0	0	0	0	0	0	0	0	0.0666214	0	0	0
hyx	0.084387	0.0947802	0.0769848	0.0797156	0.033771	0.0649965	0.0419346	0.0897235	0.0446506	0.0619769	0.0757927	0	0.138526	0.134443	0.0859354	0.185789	0.0216313	0.0669462	0.0839145
Nmdmc	0.170422	0.400022	0.0619868	0.149942	0.346618	0.0901709	0.038664	0.0461171	0.0721883	0.0700691	0.0358386	0.0311497	0.109266	0.118141	0.0683235	0.365301	0.577945	0.419259	0.312719
Rel	0.303464	0.510301	0.256199	0.323091	0.518094	0.215377	0.236897	0.316762	0.319112	0.395927	0.331705	0.140601	2.10598	4.44416	0.196059	0.407175	1.38944	1.63026	4.55865
Mst85C	0.0842116	0.0783586	0.155964	0.124425	0.0981775	0.0889485	0.0290528	0.0594392	0.0495479	0.076084	0.0404073	0	0.0750664	0.0566168	0.0801554	0.0862265	0.143244	0.0610898	0.114592
Kdm2	0.0821357	0.0825665	0.0451755	0.0597059	0.10601	0.0693407	0.0904372	0.0777257	0.0698058	0.0510531	0.0534596	0.0528634	0.344271	0.213962	0.182323	0.260513	0.224595	0.115227	0.317433
beag	0.055909	0.0702984	0.0515528	0.0398954	0.035485	0.0587508	0.0291062	0.0308047	0.0485681	0.07001	0.040996	0.0246291	0.101928	0.0657593	0.091142	0.20238	0.122577	0.0867329	0.127736
Ada	0.0232493	0.00891925	0.0147897	0.0351988	0.0252284	0.000105177	0.000391046	0.00206917	0	0.0068237	0.000960082	0.00132399	0.0215599	0.0720734	0.00978386	0.0284112	0	0.00909188	0
pum	2.94816	1.40718	0.912614	0.892815	1.77738	3.45311	4.53382	9.19484	6.4383	2.57758	1.25901	1.11831	3.42715	1.34082	4.66788	5.3498	2.52687	2.10144	10.2259
CG11997	0	0	0	0	0	0	0.000440535	0.000638543	0.00288211	0	0	0	0	0	0	0	0	0	0
lncRNA:CR45196	0.00316944	0	0	0	0	0	0	0	0	0	0	0	0	0	0	0	0	0	0
D1	0.439227	0.47805	0.574565	0.526414	0.743834	0.744413	0.28296	0.693374	0.596606	0.515752	0.322684	0.277532	1.37773	1.02017	0.774727	1.46644	1.03439	0.405585	0.814409
Vps15	0.0743922	0.0496747	0.0380356	0.0535064	0.04766	0.0429306	0.0424645	0.070946	0.0393738	0.0344589	0.0425438	0	0.036873	0.0592824	0.0495193	0.0586662	0.0484744	0.130263	0.0606866
CG8420	0	0	0.0014035	0.0189422	0	0	0	0	0	0	0	0	0	0	0	0	0	0	0
St2	0	0	0	0	0	0	0	0	0	0	0	0	0	0	0	0	0	0	0
CG16734	0.0151532	0.01269	0.0210259	0.0133661	0.0731087	0.0168741	0.00549725	0.0189626	0.0122373	0.0101737	0.00428936	0	0.0200776	0.0269083	0.0207005	0	0	0.00455249	0
CG16736	0.00109859	0	0	0	0	0	0.000387409	0	0	0	0	0	0	0	0	0	0	0	0
Ibf2	0.0461128	0.0439668	0.0783702	0.0607828	0.130859	0.0407945	0.0275264	0.0302833	0.0394422	0.0634898	0.0347001	0.0190387	0.0729858	0.0939055	0.11384	0.112298	0.155722	0.0113878	0.0555616
Ibf1	0.13284	0.255104	0.871073	0.54221	0.281339	0.0990721	0.057461	0.129355	0.106506	0.0802184	0.0460887	0.152437	0.185842	0.17649	0.137009	0.114501	0.331956	0.0876536	0.0700341
ATP6AP2	0.64054	0.875416	0.919224	1.5397	0.984926	0.742755	0.422426	0.951121	1.59462	5.05373	1.80169	1.05622	0.93565	1.7475	1.67624	2.99955	1.34479	1.80435	2.34309
sage	0.00636552	0.00576377	0.00366415	0.00333191	0	0.00233369	0.0051157	0.00105731	0.00448183	0.00604418	0.00244303	0.136966	0.011422	0.0157278	0.0109914	0.127716	0	0.00492189	0.0182131
TrpRS	0.118619	0.15076	0.0839895	0.145198	0.0666629	0.122639	0.154609	0.178655	0.176326	0.185086	0.205445	0.0490903	0.121826	0.15899	0.134533	0.202487	0.200765	0.127532	0.318005
Vps16A	0.0604524	0.0733139	0.109102	0.0994049	0.108975	0.0785493	0.0541258	0.0666314	0.0580856	0.0456778	0.0727263	0	0.112359	0.0798033	0.140661	0.0795252	0.131291	0.30162	0.0864326
lncRNA:CR46350	0.00601869	0.00396289	0.0019456	0.0166739	0.0116563	0.0233058	0.00322354	0.0106026	0.00750471	0.00453899	0.000325371	0	0.00635437	0	0.0313015	0	0	0.00269251	0
CG8861	0.000741924	0.0040473	0.000792252	0.00141653	0	0.00486208	0.00176424	0	0	0	0.000867522	0	0	0	0.574201	0	0	0	0
HP1e	0	0	0	0	0	0	0	0	0	0	0	0	0	0	0	0	0	0	0
CG12951	0	0	0	0	0	0	0	0.00263723	0	0	0.000898898	0	0	0	0	0	0	0	0
CG16749	0.00227298	0.00055348	0.00490441	0	0	0.000246641	0.00272977	0.00468716	0.00494728	0.000868473	0.0219629	0	0.00820816	0.012018	0.00424833	0.339895	0	0.003431	0.00871285
Aduk	0.0599636	0.0492863	0.058857	0.0410999	0.0419806	0.0664938	0.0452454	0.0621132	0.0449818	0.0566637	0.0478306	0.00944151	0.0505821	0.0499927	0.0866011	0.219683	0.269954	0.138266	0.0181167
pasi2	0.0370406	0.0938728	0.083137	0.206087	0.104705	0.0234848	0.0129827	0.0105187	0.0137101	0.0149538	0.012749	0.0534578	0.032748	0.0270047	0.0900394	0	0.0582626	0.0326415	0.0611354
lncRNA:CR43301	0.00852732	0.0130017	0.0145748	0.00826709	0.0156575	0.00931284	0.00558957	0.028278	0.00601089	0.0308948	0.0404141	0	0.00771472	0	0.00638542	0.173595	0	0	0.00301372
CG45050	3.29684	3.9823	4.31318	3.92567	4.47838	2.08288	1.85486	2.48333	2.65204	3.03601	2.48498	1.27007	7.05164	7.01764	3.53707	6.43582	6.8841	3.47482	4.18103
CG43675	0.0065005	0.00141247	0.00335443	0	0	0.00116158	0.00266501	0.00017479	0.000260969	0.00542427	0.00347973	0	0.00906378	0.00448003	0	0	0	0	0
CG18473	0.00677956	0.0163959	0.0046246	0.002704	0	0.0182652	0.0043315	0.00784973	0.00475894	0.00654164	0.0176873	0.0341744	0.038375	0.415853	0.00519317	0.0990828	0.0767925	0.0143859	0.0292622
Srr	0.00442729	0.00493719	0.00331746	0.000473051	0	0.00238167	0.00212486	0.00151174	0.00392289	0.00190028	0.00770302	0	0.0365171	0.00640155	0	0.0586662	0	0.00579952	0.0274922
FER	1.35929	0.230239	0.121252	0.402167	0.0925122	0.840641	0.281182	0.47563	0.6146	0.489866	0.383547	0.290866	1.53013	0.255035	0.977825	0.43486	3.84945	0.176704	0.155556
asRNA:CR46145	0	0	0	0	0	0.00486766	0.00257681	0.00270356	0.00506599	0.00164627	0.00131526	0	0	0	0	0	0	0	0.0244731
Or85f	0	0	0	0	0	0	0	0	0	0	0	0	0	0	0	0	0	0	0
CG34117	0.3227	0.326054	0.441485	0.346052	0.31654	0.334127	0.186404	0.244006	0.28727	0.492755	0.189056	0.117383	0.213542	0.572483	0.32056	0.376531	0.503709	0.166018	0.168766
RpL34b	14.5076	17.4276	21.4212	22.9299	14.6996	12.4358	13.0044	16.6997	14.1198	14.8686	12.492	10.2294	42.7722	23.076	13.1372	12.1066	13.73	11.8962	22.0858
CG8132	0.123669	0.320493	0.633113	0.362153	0.262068	0.167694	0.0876021	0.38067	0.320895	0.289401	0.302757	0.127505	0.050591	0.455861	0.143677	0.876117	0.238563	0.150717	0.287928
CG9356	0.085172	0.0616687	0.0569467	0.0426466	0.0710828	0.0491197	0.0682254	0.0670405	0.0675846	0.0730709	0.0500046	0.0520927	0.0985919	0.10923	0.0968186	0.174044	0.168544	0.0771525	0.0239141
CG42511	0	0	0	0	0	0	0	0	0	0	0	0	0	0	0	0	0	0	0
CG8135	0	0	0	0	0	0	0	0	0	0	0	0	0	0	0	0	0	0	0
CG44261	0	0	0	0	0	0	0	0	0	0	0	0	0.000759901	0	0	0	0	0	0
betaTub85D	0	0	0	0	0	0	0	0	0	0	0	0	0	0	0	0	0	0	0
Task7	0	7.94544e-05	0	0	0	0	0	0	0	0	0	0	0	0	0.0389092	0	0	0	0
alpha-Man-IIa	0.0572119	0.0199487	0.0145015	0.0355523	0.00268855	0.0153278	0.0113351	0.0233136	0.00319597	0.00204848	0.00636197	0.020515	0.0293514	0.0329909	0.0631659	0.03555	0.0761933	0.0690625	0.0870386
ps	3.76761	7.84675	7.12331	4.75482	6.41824	3.79748	3.9399	4.40696	5.00971	5.8001	3.92062	2.47643	8.37224	5.85153	6.5372	10.9527	9.99792	6.38897	8.39561
GstZ1	0.0336047	0.0520631	0.0989161	0.063354	0.0734356	0.0817633	0.0439121	0.109607	0.0594999	0.068689	0.0377065	0	0.0616892	0.157715	0.0533719	0.0427203	0.0634636	0.0716416	0.0285333
GstZ2	0.000647148	0	0	0	0	0	0.00131953	0	0	0	0.00177583	0	0	0	0.0586639	0.625564	0	0	0
CG16779	0.309591	0	0.00663871	0.00128937	0	0.0014853	0.00409778	0.00549695	0.0057114	0.00769128	0.0131726	0	0.0100679	0.00847861	0.206873	0	0	0.00261178	0
lncRNA:CR45203	0.000815863	0	0	0	0	0	0	0	0	0	0	0	0	0	0	0	0	0	0
phu	0	0	0	0	0	0	0.000168718	0.00277147	0	0.00284487	0	0	0	0	0	0	0	0	0
RhoL	0.505174	0.525778	0.509207	0.309737	0.440508	0.571979	0.33285	0.415864	0.589959	1.21379	0.663198	0.306961	0.984521	0.341099	0.277157	1.91271	0.479502	0.502266	2.11628
CG8149	0.124747	0.24589	0.30261	0.255193	0.241337	0.209922	0.105194	0.179294	0.159531	0.188124	0.0769513	0.0271016	0.308107	0.275507	0.195849	0.400487	0.448547	0.144376	0.212979
rump	0.220244	0.218978	0.162101	0.197459	0.192943	0.202585	0.117825	0.188481	0.232412	0.223954	0.17479	0.0331534	0.528441	0.334231	0.25189	0.326016	0.16658	0.123114	0.294406
Ras85D	0.424458	0.349373	0.318496	0.321072	0.557927	0.274815	0.241064	0.348964	0.277754	0.310957	0.175535	0.108059	0.599418	0.442758	1.04984	1.14716	1.45129	0.553458	0.891994
Rlb1	0.0569883	0.0712742	0.0701901	0.0732495	0.0552341	0.0366582	0.0423478	0.0785085	0.0607273	0.0951311	0.0534689	0	0.0515286	0.0201013	0.076559	0.407076	0.233839	0.018415	0.0905332
mRpL47	0.172261	0.19023	0.193135	0.262705	0.172315	0.0842791	0.0826503	0.0980643	0.115142	0.306244	0.136917	0.123826	0.322791	0.45743	0.221971	0.628424	0.522395	0.150259	0.179152
CG8176	0.0973118	0.126133	0.0426067	0.0574565	0.0756849	0.209096	0.0863713	0.140401	0.08121	0.103427	0.0865612	0.0399746	0.231999	0.0604259	0.347128	0.223771	0.195556	0.593756	0.425311
JHDM2	0.0274852	0.0150175	0.00918516	0.0041958	0	0.0142886	0.0131786	0.0111639	0.0142135	0.0160509	0.0178952	0	0.0163546	0.00947244	0.0269943	0	0	0.0387507	0.0621713
by	1.03208	0.400925	0.348427	0.476878	0.555248	0.358753	0.187541	0.186988	0.157903	0.267284	0.226633	0.147604	0.691001	1.51407	0.627826	0.488569	2.68977	0.199186	0.127893
mura	0.511547	0.491287	0.253523	0.474476	0.334041	0.335574	0.227336	0.316739	0.29228	0.285458	0.233932	0.069666	1.7837	0.585422	0.956728	1.88607	0.364282	0.638704	0.769021
lncRNA:CR42549	0.147215	0.107661	0.150812	0.165753	0.119855	0.0926409	0.0838136	0.136981	0.0562537	0.0599153	0.0897357	0.0650493	0.620225	0.206329	0.13711	0.301927	0.317777	0.38111	0.214173
RnpS1	0.0498406	0.117217	0.101318	0.109529	0.0780407	0.129023	0.0475084	0.122747	0.103279	0.0871106	0.0678297	0.118686	0.147189	0.131378	0.184033	0.166003	0.191474	0.0832852	0.120541
CG9386	0.0520817	0.040363	0.0528549	0.0403213	0.0498837	0.0444965	0.0258122	0.0535309	0.022013	0.038875	0.0370502	0.0185063	0.0846566	0.048653	0.0151416	0.030392	0.0455467	0.00425822	0.0487564
CG8199	0.0555942	0.0910819	0.077303	0.0690835	0.148708	0.029472	0.0443194	0.0794199	0.0354649	0.0997345	0.0693977	0.0378143	0.175923	0.0582872	0.0584738	0.0600262	0.211192	0.0549831	0.0334952
AP-1mu	0.217793	0.363661	0.386273	0.326687	0.378218	0.300665	0.249641	0.273159	0.396528	0.400322	0.243638	0.153693	0.197005	0.225247	0.275593	0.501509	0.309411	0.29213	0.282143
MBD-like	0.0832769	0.0906398	0.118216	0.100823	0.0880229	0.0719966	0.0574977	0.0849522	0.111292	0.107346	0.0443756	0.0546461	0.0929774	0.0520496	0.129856	0.179695	0.245526	0.0537708	0.0739966
CG9393	0.0566456	0.0438864	0.0476157	0.0600044	0.0786351	0.088135	0.0364321	0.0570992	0.0488126	0.0901038	0.0638706	0.0384583	0.116723	0.158275	0.0432382	0.166705	0.184367	0.0629777	0.025967
Vps45	0.0347913	0.039022	0.0331003	0.0350873	0.0845146	0.0297886	0.0365586	0.0414327	0.0457272	0.0698552	0.0279802	0.0787072	0.0575011	0.11678	0.100855	0.302051	0.108333	0.0825026	0.0242389
CG16789	0.00318835	0.00108545	0.0103519	0	0.00960535	0.00466369	0.000891564	0.00419993	0.00107473	0.00240046	0.00129906	0	0.0104111	0.00353938	0.0366391	0.0235994	0	0.00991852	0.00529198
CG16790	0.0127544	0.0182411	0.0734492	0.0332855	0.0372039	0.0686643	0.0133887	0.0306611	0.0619134	0.0702777	0.0316105	0.0336518	0.044364	0.104414	0.0218034	0.254121	0	0.0189049	0.0511359
CG9396	0.0442121	0.185091	0.130654	0.0608699	0.0546751	0.0672176	0.0433682	0.0563735	0.165869	0.752187	0.672849	0.0736191	0.0139235	0.00492689	0.0629743	1.2687	0	0.0569765	0.157905
CG9399	0.305293	0.507828	0.837038	0.358059	0.330712	0.291051	0.180696	0.2707	0.296306	0.67366	0.365807	0.233908	0.0839796	0.477708	0.189662	1.45343	0.290545	0.201352	0.115195
Kap-alpha3	0.978065	1.22963	0.844554	0.895277	1.29171	0.831262	0.708941	0.963316	0.903516	0.970735	0.82153	0.489701	1.31767	1.15376	0.992796	1.11222	1.72903	0.918109	1.09743
CG8273	0.0475695	0.0785692	0.0717799	0.0521096	0.122726	0.0395103	0.0510883	0.0721485	0.0442018	0.0598449	0.048165	0.0063215	0.0714835	0.0369592	0.0425399	0.147563	0.118516	0.0650234	0.0348474
CG8301	0.0050693	0.0174638	0.00854057	0.0125774	0.0353536	0	0	0.00314407	0.00288416	0.00295813	0.0010928	0	0.00422447	0	0.0399564	0	0	0.00186123	0
CG33654	0	0	0	0	0	0	8.74796e-05	0	0	0	0	0	0	0	0	0	0	0	0
P58IPK	0.167697	0.192775	0.292848	0.278854	0.211236	0.426336	0.215724	0.394741	0.326192	0.254796	0.304866	0.0989251	0.125099	0.4235	0.343258	0.622841	0.224506	0.311942	0.344581
bocks	0.0887063	0.140901	0.169437	0.0594306	0.0592301	0.0737107	0.0331883	0.0767153	0.0507629	0.0787065	0.0458726	0.0384583	0.132752	0.325044	0.0433464	0.196021	0.110783	0.0210682	0.0993826
CG8312	0.139884	0.27246	0.200231	2.40174	0.247142	0.272163	0.227567	0.126219	0.110082	0.358136	0.384733	0.391669	0.0420628	0.103067	0.582467	0.972215	0.269868	0.20521	0.766975
CG9427	0.0072275	0.0689639	0.00823496	0.0373288	0.0154368	0	0.00129031	0.0033153	0.00384376	0.000640493	0.000231588	0	0	0	0.131961	0	0.0606535	0	0
CG8319	0.0177875	0.0154544	0.0229817	0.0117358	0	0.00581069	0.0153492	0.0142596	0.0108703	0.0102066	0.0170662	0	0.0235902	0.00997619	0.0334034	0.129916	0.0568518	0.00425822	0.0254982
Calr	2.02558	2.10051	1.64873	2.62133	2.05334	3.97099	2.23855	4.53187	3.24635	3.30434	2.22019	1.75959	2.03398	4.10132	2.63022	8.99955	2.35151	2.46055	6.08622
sisRNA:CR46357	0	0	0	0	0	0.000160691	0.000223689	0	0.000678274	0	0	0	0.00456336	0	0	0	0	0	0
SpdS	0.0156492	0.119458	0.0883173	0.0856224	0.0357513	0.0150921	0.017857	0.0228013	0.0197956	0.0509698	0.0327868	0.0319068	0.249408	0.300356	0.171914	0.048662	0.030073	0	0.103973
asRNA:CR45053	0.000338986	0	0	0	0	0	0	0	0	0	0	0	0	0	0.0143567	0	0	0	0
Scm	0.181426	0.139635	0.156047	0.070885	0.143071	0.084506	0.0785092	0.0698081	0.0989129	0.0732774	0.068751	0.0220866	0.279937	0.233707	0.174249	0.11112	0.335999	0.153546	0.168657
Dh44	0	0	0	0	0	0	0	0	0	0.000456141	0.000799272	0	0	0	0.0572459	0	0	0.00188437	0
Fst	0.0619487	0.0725088	0.0591508	0.00339133	0.0604651	0.0538451	0.0425222	0.120022	0.180624	1.64337	1.05247	0.097535	0.0476709	0.0157246	0.0589486	0.893747	0.0511868	0.030225	0.0939368
CG9492	0	0	0	0	0	0	0	0	0	0	0	0	0	0	0	0	0	0	0
CG43441	0	0	0	0	0	0	0	0	0	0	0	0	0	0	0	0	0	0	0
CG8358	0.000416999	0.00229483	0.00263015	0	0	0.00948795	0.00457339	0	0.00446618	0.0938958	0.0444594	0.0162083	0.00362056	0	0.014052	0.0995426	0	0	0
p23	0.963889	2.50947	2.93225	2.15126	2.34464	1.29854	0.893289	1.54622	1.55137	1.48282	1.21989	0.884491	3.35961	5.82676	1.25516	2.8928	1.89978	2.15112	2.88143
nmdyn-D7	0.000904252	0.0160266	0.00583306	0	0	0.00577145	0.000378794	0.0166585	0	0.0177764	0.00552637	0	0.018461	0.014458	0.0366302	0	0	0	0
CG9444	0	4.45687e-05	0.00146146	0.000782019	0	0.000890901	0.00200071	0.00434992	0.00134942	0.00535111	0.000686132	0	0	0	0.000311783	0	0	0.0157345	0
eca	0.997251	1.09098	0.989293	1.42901	0.945141	1.64248	1.19203	1.54153	1.6972	1.16652	0.89063	0.990767	0.641751	1.22855	0.957665	1.36271	1.12999	0.957534	1.39835
CG18542	0	0	0	0	0	0	0	0	0	0	0	0	0	0	0	0	0	0	0
Unc-115b	0.00074502	0.000481319	0	0	0	0	0.000329131	0	0	0	0.000828011	0.0341744	0	0	0.00188017	0	0	0	0
p24-2	0	0	0	0	0	0	0	0	0	0	0	0	0	0	0	0	0	0	0
CG32939	0	0	0	0	0	0	5.77452e-05	0	0	0	0	0	0	0	0	0	0	0	0
Unc-115a	0.329013	0.14804	0.0517171	0.124059	0.205319	0.132446	0.0975064	0.190778	0.151285	0.29129	0.201776	0.0501435	0.263011	0.270462	0.334924	0.251546	0.582807	0.123044	0.110466
trbd	0.067343	0.0829426	0.04814	0.0935741	0.0433618	0.043311	0.0312288	0.0484979	0.0420196	0.061891	0.0278692	0.0398533	0.0585492	0.0257078	0.0668669	0.224289	0.151721	0.0758506	0.049816
dmt	0.096749	0.137492	0.144401	0.137212	0.143186	0.0974314	0.0530628	0.0650998	0.0687429	0.0595293	0.0599303	0.0924358	0.300308	0.151871	0.0763942	0.231968	0.269449	0.0292792	0.104682
hyd	0.290773	0.220483	0.177424	0.205933	0.160939	0.190677	0.154995	0.209796	0.172909	0.156308	0.198607	0.211029	0.476511	0.231578	0.408697	0.286884	0.433926	0.133982	0.344136
FoxP	0.0632404	0	0	0	0	0	0.000641601	0	0.000639046	0	0	0	0	0	0.330557	0.328342	0	0	0
alphaTub85E	0.000897742	0	0	0	0	0	0	0	0	0	0	0	0	0	0	0	0	0	0
side-VII	0.0284128	0	0	0	0	0	0.000460706	0.00414282	0	0	0	0	0	0	0.0591753	0.15926	0	0	0
Pnn	0.0733211	0.0974729	0.0839412	0.0716842	0.106352	0.0810705	0.0448646	0.0789013	0.0938694	0.0694624	0.0421525	0.0296286	0.154644	0.0432807	0.096159	0.35557	0.127502	0.0561994	0.0581988
CG34409	0	0.00229314	0.00149395	0	0	0	0.000397632	0	0	0	0	0	0	0	0	0	0	0	0.0207005
CG31415	0.000907428	0.000313703	0.00233456	0	0	0	0.000797004	0	0.000139859	0	0	0	0	0	0	0	0	0	0
CG12948	0.0172312	0.0652038	0.0664316	0.01904	0.0633064	0.0430491	0.0305398	0.0355652	0.0258597	0.0281067	0.0166858	0.0400299	0.0534062	0.0173947	0.0615224	0.0204217	0.134041	0.0353423	0.098592
PpD3	0.0688975	0.131817	0.100161	0.0969047	0.0788178	0.0646052	0.0485526	0.0762157	0.0930373	0.1207	0.101129	0.020515	0.0947707	0.169139	0.0999885	0.0993702	0.12191	0.1698	0.223174
CG16908	0.018069	0.0168627	0.00815155	0.0271504	0	0.0337063	0.0132137	0.0101961	0.0170595	0.019936	0.0131192	0.0469133	0.0262917	0.0159111	0.0116526	0	0	0.00441386	0.0232226
Rpt3R	0	0	0	0	0	0.000161872	4.39768e-05	0	0	0	0	0	0.00558637	0	0	0	0	0.00460278	0
CG8412	0.149654	0.0554658	0.0473301	0.0832887	0.0229793	0.0898205	0.0624408	0.0654363	0.0692628	0.0724355	0.0508845	0.0867563	0.0641616	0.0923322	0.13154	0.187514	0.288346	0.110238	0.150762
CG8417	0.241746	0.742094	1.23617	1.06821	0.664838	0.2991	0.216698	0.430894	0.267376	0.420847	0.349011	0.193533	0.107597	0.635513	0.284788	0.226926	0.274483	0.138833	0.0953192
Snap24	0.216586	0.263904	0.522494	0.422812	0.330376	0.19253	0.143685	0.189638	0.184848	0.241204	0.154056	0.165902	0.273934	0.667436	0.358545	0.676586	0.614535	0.356236	0.390831
CG8478	0.000716455	0.00165099	0.00162695	0	0	0.00399858	0.000651691	0.0014403	0	0.00350626	0	0	0.0220465	0.00585398	0	0	0.0227635	0	0
MED6	0.0872547	0.0840039	0.0697229	0.0227962	0.0461251	0.0734098	0.0356223	0.0949617	0.0923976	0.113284	0.0621323	0.0094229	0.131664	0.045291	0.130855	0.135851	0.0776284	0.0824837	0.0864405
CG8481	0.534037	0.158406	0.389091	0.200286	0.223594	0.17899	0.138784	0.365281	0.289347	0.171967	0.121538	0.195701	0.182264	0.180003	0.270788	0.268128	0.559456	0.0713411	0.284785
CG9471	0.173756	0.135746	0.358608	0.257716	0.109983	0.0357243	0.0157409	0.10871	0.0319084	0.063635	0.152522	0.0240292	0.0605876	0.0462983	0.112068	0.7801	0.122741	0.01663	0
Whamy	0.0681502	0.0804601	0.031481	0.0565097	0.0312972	0.0596883	0.133721	0.0936707	0.114915	0.317637	0.169089	0.0786971	0.0297303	0.016847	0.0349219	0.186587	0.0950196	0.150932	0.0638002
topi	0.0047062	0	0	0	0	6.10305e-05	0.0013489	0.0101344	0.00703655	0.00241747	0.00222883	0	0	0	0	0.0204217	0	0	0
RpS29	25.6123	29.9091	31.5328	34.5011	19.9815	20.9439	24.9179	30.8397	27.2086	30.6902	25.1366	20.311	71.7625	40.0077	27.9349	29.1447	22.5844	23.6625	33.0603
asRNA:CR31514	0.00494469	0.000456131	0	0	0	0	0.00212431	0.000587183	0	0	0.000527583	0	0	0	0	0	0	0	0
CG12947	0.00670347	0.0354267	0.0102977	0.0299183	0	0.000240817	0.00239258	0.00123067	0.00218788	0	0.00320225	0	0.015812	0	0	0	0	0	0.0160536
MtnA	41.7332	40.5324	25.8944	20.5322	40.7334	89.4808	86.207	31.4645	25.7524	56.8333	39.0073	45.0984	11.0855	14.9141	34.2019	20.9576	30.9195	29.226	29.0875
CG8500	0.0126626	0.000678604	0.00504719	0.00558092	0	0.00352666	0.00185727	0.00229506	0.00675522	0.00215473	0.00443612	0	0.00339769	0	0.243737	0.337982	0	0.00604279	0.00529198
CG12945	0.16886	0.249648	0.187968	0.283664	0.235886	0.139912	0.0760352	0.10986	0.159065	0.135964	0.108838	0.00132399	0.335595	0.239514	0.209476	0.43582	0.537468	0.245535	0.271866
CG8507	0.254009	0.136712	0.0812786	0.158834	0.140336	0.0634578	0.0649513	0.123653	0.0694488	0.0953445	0.0949223	0.0918514	0.362398	0.550463	0.46615	0.450848	0.860358	0.205245	0.738317
CG8516	0.0310065	0.0536175	0.0808686	0.116044	0.0885968	0.0241754	0.0202647	0.0398845	0.0242703	0.0199612	0.0420261	0.00632397	0.0560229	0.0512835	0.0494443	0.0696495	0.0336649	0.0459529	0.074376
asRNA:CR46144	0	0	0	0	0	0	0.000840745	0	0	0	0	0	0	0	0	0	0	0	0
CG9467	0.261171	0.228854	0.220153	0.217364	0.312153	0.41832	0.431832	0.404337	0.421241	0.26295	0.245873	0.379014	0.203782	0.0843301	0.280587	0.158204	0.231298	0.389066	0.284655
CG8526	0	0	0	0	0	0	0	0	0	0	0.000253525	0	0.0156168	0	0	0	0	0	0
FBXO11	0.232348	0.166336	0.155504	0.189006	0.235292	0.0812773	0.114613	0.162043	0.139334	0.151043	0.111682	0.0478803	0.574777	0.26051	0.268362	0.597141	0.514707	0.169725	0.306684
asRNA:CR44035	0	0	0	0	0	0	0	0	0	0	0	0	0	0	0	0	0	0	0
CG8534	0	0	0	0	0	0	0	0	0	0	0	0	0	0	0	0	0	0	0
eloF	0	0	0	0	0	0	0	0	0	0	0	0	0	0	0	0	0	0	0
CG16904	0	0	0	0	0	0	0	0	0	0	0	0	0	0	0	0	0	0	0
CG9459	0	0	0	0	0	0	0	0	0	0	0	0	0	0	0	0	0	0	0
CG9458	0	0	0	0	0	0	0	0	0	0	0	0	0	0	0	0	0	0	0
CG42857	0	0	0	0	0	0	0	0	0	0	0.000108123	0	0	0	0	0	0	0.00736269	0
lncRNA:CR45790	0	0	0	0	0	0	0	0	0	0	0	0	0	0	0	0	0	0	0
CG34302	0	0	0	0	0	0	0.000196137	0	0	0	0	0	0	0	0	0	0	0	0
lncRNA:CR42858	0	0	0	0	0	0	0	0	0	0	0	0	0	0	0	0	0	0	0
Teh1	0	0	7.66694e-05	0	0	0	0.000914085	0	0	0	0.000217988	0	0.00189269	0	0.147372	0	0	0	0
Glut4EF	2.25957	2.56744	1.66644	1.76409	2.79852	1.32863	2.44665	1.44583	1.76947	1.78988	1.61935	1.85445	6.86418	2.09873	2.80118	5.19509	11.8947	1.26629	3.9907
lncRNA:CR45029	0	0	0	0	0	0	0.000594947	0	0	0	0	0	0	0	0	0	0	0	0
Art4	0.00497135	0.00985718	0.00899703	0.0120526	0.0187236	0.00849451	0.00899868	0.0148554	0.00387146	0.0105263	0.0030216	0	0.063009	0.0372734	0.0222316	0.129916	0	0.0027866	0
Gr85a	0	0	0	0	0	0	0	0	0	0	0	0	0	0	0	0	0	0	0
Spn85F	0	0	0	0	0	0	0	0	0	0	0	0	0.0043841	0	0	0	0	0	0
CG5359	0.0039137	0.0288366	0.0449323	0.0223948	0	0.00368192	0.00521685	0.0103211	0.00917538	0.0168119	0.00461583	0	0.0382182	0.0516803	0.0272812	0.00463931	0	0	0.0142314
Mical	0.731616	0.0694506	0.0258849	0.0393627	0.0444379	0.0157339	0.0353642	0.0696882	0.0791261	0.0308491	0.0456487	0	0.215512	0.100204	0.282522	0.320317	1.23624	0.153216	0.150298
CG31407	0	0	0	0	0	0	0	0	0	0.00224607	0	0	0	0	0	0	0	0	0
CG3909	0.0773698	0.102055	0.0967114	0.116189	0.0454401	0.062074	0.06238	0.10062	0.10573	0.0979045	0.0472014	0.0275247	0.069742	0.0313775	0.116715	0.0663014	0.371782	0.0571403	0.0258045
CG11722	0.101515	0.0903368	0.171166	0.0628833	0.133184	0.0680959	0.0470142	0.059082	0.078579	0.219909	0.08891	0.119914	0.0780143	0.205557	0.152029	0.0989474	0.0512275	0.077442	0.0560725
mtTFB2	0.0181909	0.0166142	0.0291824	0.0348816	0	0.0177308	0.0093545	0.0260447	0.01209	0.0449148	0.0208707	0	0.01444	0.0640411	0.0270924	0.105854	0.112283	0.00941437	0.0168866
CG12811	0.190721	0.254125	0.256038	0.342658	0.276071	0.565198	0.195959	0.354097	0.293096	0.339132	0.154626	0.0873511	0.122934	0.217353	0.116439	0.160487	0.161569	0.219187	0.836955
ohgt	0.0904123	0.0739682	0.0561479	0.0625885	0.0802466	0.0453431	0.0292187	0.101298	0.0732671	0.0736858	0.0521148	0.0254704	0.0626138	0.0583653	0.0659868	0.0471989	0.132159	0.0376187	0.115338
Fancl	0	0	0	0	0	0	0	0	0	0	0.00214416	0	0.00671012	0	0	0.0884141	0	0.00257817	0
asRNA:CR44192	0.00449518	0	0	0	0	0	0.000246589	0	0	0	0	0	0	0	0	0	0	0	0
Npc2e	0.00198476	0	0	0	0	0	0.000310806	0.00075263	0.000341833	0	0.0580364	0	0	0	0.00201758	0	0	0.0640223	0
Npc2d	0	0	0	0	0	0	0	0	0	0	0	0	0	0	0	0	0	0	0
Npc2c	0	0	0	0	0	0	0	0	0	0	0	0	0	0	0	0	0	0	0
asRNA:CR45205	0	0	0	0	0	0	0	0	0	0	0	0	0	0	0	0	0	0	0
CG33630	0	0	0	0	0	0	0	0	0	0	0	0	0	0	0	0	0	0	0
CG33631	0	0	0	0	0	0	0	0	0	0	0	0	0	0	0	0	0	0	0
CG33783	0	0	0	0	0	0	0	0	0	0	0	0	0	0	0	0	0	0	0
CG33784	0	0	0	0	0	0	0	0	0	0	0	0	0	0	0	0	0	0	0
nerfin-2	0	0	0	0	0	0	0	0	0	0	0	0	0	0	0	0	0	0	0
CG5361	0	0	0	0	0	0	0	0	0	0	0	0	0	0	0	0	0	0	0
lncRNA:CR45054	0.194596	0.088878	0.0408443	0.0889229	0.0235829	0.0724955	0.196859	0.133493	0.0507368	0.0859311	0.071951	0	0.424231	0.337217	0.183891	0.308201	0.554308	0.114801	0.211369
lncRNA:CR43459	0.248592	0.147087	0.0611734	0.167291	0.160514	0.0973667	0.253921	0.206947	0.128424	0.131928	0.0948419	0.221231	0.167858	0.441647	0.240553	0.44488	0.215841	0.11335	0.242508
Fmr1	0.208692	0.16745	0.125941	0.157956	0.199061	0.0430255	0.0693772	0.0943089	0.110464	0.152115	0.0862117	0.0816686	0.319441	0.176642	0.179187	0.40028	0.438814	0.162666	0.279635
CG3940	0.0145919	0.00320656	0.00602634	0.013169	0	0.00309645	0.00593173	0.00154505	0.00201052	0.0109814	0.158597	0	0.00589179	0	0.124134	0.0333107	0	0.115455	0.0880942
gammaSnap2	0	0.000563431	0.00492959	0.000608203	0	0	0.000136039	0	0.00439034	0	0	0	0	0	0.028502	0	0	0.00156294	0
ATPsynepsilonL	0.00220985	0.0225203	0.0298722	0.00974831	0	0.00985176	0.0029527	0.000963023	0.000332453	0.00296527	0.00232473	0	0.00336685	0	0	0.0284112	0	0.003431	0.0125579
knk	0.0120056	0.0769739	0.0897531	0.367645	0.0874681	0.00157837	0.00376896	0.00283382	0.00217304	0.00411354	0.00619602	0	0.00935579	0	0.0202553	0	0	0	0
asRNA:CR46038	0	0	0	0	0	0	0	0	0	0	0	0	0	0	0	0	0	0	0
tws	0.816718	0.959254	0.420005	0.543144	0.730845	0.530514	0.322847	0.567681	0.436519	0.460637	0.308812	0.265997	1.37605	0.747246	0.947968	2.62293	1.13895	0.487525	0.820773
TAF1B	0.020126	0.0212083	0.00738199	0.00750829	0.0121509	0.0150603	0.0131582	0.0172576	0.0289045	0.025042	0.0143509	0.0425213	0.0749994	0.0229887	0.0367142	0.106544	0	0.0219239	0.0278153
CG42759	0	0	0	0	0	0	0	0	0	0	0	0	0	0	0	0	0	0	0
Invadolysin	0.0103599	0.0489027	0.000586407	0.00939131	0.0647438	0.0212869	0.0034475	0.00907357	0.00552964	0.00721432	0.00250366	0.00963394	0.0268742	0.00822844	0.220964	0.0508321	1.70746	0.0233818	0.0287043
CG34303	0	0.000482905	0.0003561	0	0	0	0	0	0	0	0	0	0	0	0	0	0	0	0
CG6254	0.0263288	0.0387193	0.0291433	0.0590133	0.0233126	0.0271548	0.0249281	0.0403165	0.0437173	0.0212431	0.0183725	0.00132399	0.0948857	0.0823398	0.0568053	0.0662018	0.154736	0.0151923	0.0589397
Best1	0.0282281	0.158225	0.0687769	0.137928	0.0436321	0.0176316	0.0194101	0.118794	0.0432436	0.123325	0.24767	0.000945512	0.792905	0.103869	0.0901629	0.129131	0.340725	0.267288	0.971094
CG12814	0.10105	0.567826	0.845088	0.978067	1.73633	0.101433	0.108877	0.0939273	0.0872075	0.055555	0.0689093	0.148327	0.0105298	0.00570536	0.0872987	0.0549247	0.330094	0.0785629	0.00457336
Syn	0.0961117	0.0694419	0.138351	0.0573705	0.278259	0.0683279	0.184186	0.215596	0.134291	0.0594828	0.0599049	0	0.0212918	0.00454701	1.46612	1.50384	0	0.0325681	0.0335365
Timp	1.52428	0.39495	0.44395	1.39681	1.98302	0.143478	0.130506	0.123519	0.0860617	0.0874257	0.12519	0.115361	1.08852	1.74447	2.88438	0.444742	2.11339	0.07769	2.05547
CG12420	0	0.00140911	0	0	0	0	0.000281368	0	0	0.000226423	0	0	0	0	0.00318979	0	0	0	0
CG12817	0	0	0	0	0	0	0.000761789	0	0	0	0	0	0	0	0.0334754	0.0427203	0	0	0
CG34107	0	0.000574567	0.000351468	0	0	0	1.31653e-05	0	0	0	0	0	0	0	0.000435531	0	0	0	0
CG42795	0.00691538	0	0.00330135	0	0.0200605	0.00032818	0.000891532	0	0	0	0.0021698	0	0	0	0.276201	0.372495	0	0	0
CG3999	0	0	0	0	0	0.00594389	0	0	0	0	0	0	0	0.00569661	0	0	0	0.00371775	0
Sirt6	0.00604756	0.0111742	0.00670956	0.00787921	0.0269054	0.00887468	0.00412274	0.00860511	0.00960618	0.00703316	0.00615958	0	0.0151676	0	0.00759302	0	0	0.00261178	0.0151225
pont	0.0790231	0.071632	0.0517174	0.0714974	0.066807	0.061185	0.059193	0.0974582	0.068849	0.0853716	0.105371	0.00764549	0.186335	0.109791	0.0649378	0.0882574	0.0216313	0.10816	0.133531
CG43143	0.908694	0.36517	0.278073	0.224809	0.341207	0.22477	0.395564	0.39729	0.329052	0.262038	0.214353	0.146095	1.51381	0.313898	0.433765	0.801917	0.528387	0.345429	0.493813
CG6293	0.0242146	0.0283091	0.0588368	0.0939714	0	0.0029342	0.00169498	0.0251584	0.00153735	0	0.0105657	0	0.0114799	0	0.0257034	0	0.0272264	0.0750204	0.219226
Bruce	0.428451	0.404926	0.226062	0.308086	0.667539	0.314216	0.355719	0.439759	0.310384	0.273258	0.35864	0.187086	1.03743	0.609214	0.768075	0.775851	0.877521	0.424219	0.587354
CG12818	0.037824	0.0378567	0.0477956	0.0212924	0	0.0307771	0.0195984	0.0341084	0.033461	0.0269259	0.0213685	0.0368044	0.0205043	0.0755327	0.02609	0.095326	0.0898812	0.0110675	0.0113604
sle	0.0257251	0.0154477	0.0290741	0.0140877	0	0.00916041	0.0089127	0.0347858	0.0113865	0.0166228	0.0134656	0	0.17228	0.0517492	0.0499287	0.0282742	0	0.00524054	0.0246352
CG12592	0	0	0	0.000472177	0	0	0	0	0	0	0.000624845	0	0.0020126	0	0.000845487	0	0	0	0
CG18545	0	0	0	0	0	0	0	0	0	0	0	0	0	0	0	0	0	0	0
CG31406	0	0	0	0	0	0	0	0	0	0	0	0	0	0	0	0	0	0	0
jumu	0.021416	0.00548383	0.0150872	0.00908534	0.138899	0.010602	0.00325789	0.026107	0.0032331	0.000573176	0.00194191	0	0.263738	0.00675333	0.0218291	0.0458798	0	0.00607296	0.0387692
Rfx	0.029284	0.0183575	0.01644	0.0241603	0	0.00893849	0.0125923	0.0252867	0.0138734	0.00798195	0.009146	0	0.0356155	0.0403289	0.0618313	0	0	0.020555	0.00832087
lncRNA:CR44938	0.00835877	0.0113951	0.0160846	0.0111388	0.00271419	0.0125327	0.0039346	0.00449439	0.0109963	0.0307593	0.00712263	0	0.0229887	0.0380596	0	0	0	0.0160026	0.0619551
cwo	0.303408	0.534622	0.441831	0.53617	0.608365	0.308967	0.33947	0.425696	0.408061	0.802725	0.434396	0.296216	2.95273	1.5771	0.335269	1.44605	1.17862	0.4371	0.858922
mthl11	0.00524483	0	0	0	0	0	0	0	0	0	0	0	0.000772896	0	0	0	0	0	0
CG6325	0.014657	0.0204649	0.028693	0.077004	0.0423109	0.00820929	0.0133263	0.025647	0.00863283	0.0112583	0.00815241	0	0.0375653	0.0626232	0.0226082	0.0491814	0.0554807	0.0197642	0.0319672
Irp-1B	0.132342	1.32665	1.07357	1.71116	0.9256	0.191112	0.131229	0.309939	0.432551	0.790069	0.789614	0.220445	0.1725	0.893902	0.204383	0.779127	0.330859	0.339352	0.29204
Rrp46	0.0799933	0.047998	0.0465909	0.0546298	0.0119341	0.0225349	0.050477	0.0934406	0.0661045	0.112758	0.0483517	0.0318497	0.0635059	0.070786	0.0422786	0.0494542	0	0.0674126	0.0309005
CG6345	0.0171587	0.0178967	0.0152787	0.018929	0.0485013	0.0121962	0.00943498	0.00866646	0.021986	0.0185682	0.00670203	0	0.0092304	0.00539085	0.00941667	0	0.132273	0.00231011	0.0513294
CG46270	0	0	0	0	0	0	0	0	0	0	0	0	0	0	0	0	0	0	0
Cyp12e1	0.0538294	0.0277714	0.00608132	0.0025103	0	0.0879259	0.00212125	0.0695637	0.0354648	0.0674485	0.0152036	0	0.0508846	0.331836	0.0795676	0.0646655	0.200785	0.0127169	0.0673881
lncRNA:CR44939	0	0	0.00296112	0	0	0	0	0	0	0	0	0	0	0	0	0	0	0	0
lncRNA:CR44955	0	0	0	0	0	0	0	0	0	0	0	0	0	0	0	0	0	0	0
lncRNA:CR45576	0	0	0	0	0	0	0	0	0	0	0	0	0	0	0	0	0	0	0
hth	5.99774	0.244089	0.0464718	0.00295191	0.144232	0.0696229	0.0501986	0.0789171	0.050052	0.0728937	0.076726	0.084165	0.0294426	0.190067	2.47205	0.0333107	27.2662	0.208238	0.0556492
asRNA:CR44018	0	0	0	0	0	0	4.15986e-05	0.00310247	0	0	0	0	0	0	0.00877327	0	0	0	0
CG6465	0.0740519	0.0429386	0.0480949	0.0339468	0.0467838	0.0214242	0.0554907	0.143553	0.158022	0.949238	0.19728	0.0512688	0.072161	0	0.149936	0.191312	0.130539	0.104913	0.0820658
CG14688	0.472809	0.0309535	0.0266877	0.0249806	0.0129961	0.0159739	0.0277775	0.0664784	0.0452367	0.938867	0.164342	0.142751	0.0220082	0.00353938	0.0421085	0.0478535	0.0877325	0.823946	2.3552
lncRNA:CR44230	0	0	0	0	0	0	0	0	0	0	6.76672e-05	0	0	0	0	0	0	0.00616903	0
Skeletor	0.0168489	0.0295472	0.267451	0.0213705	0	0.0118118	0.00306202	0.00075263	0.00322299	0.00832987	0.00529094	0	0	0	0	0	0.0227635	0.00751315	0
pug	0.00945695	0.0179142	0.0166453	0.00469041	0.0324893	0.00588749	0.0107104	0.00981955	0.0135471	0.0381438	0.0653064	0.0225335	0.0229377	0.0113932	0.00586457	0.367007	0.0916456	0.0350789	0.011768
CG14683	0.135203	0.0878395	0.13093	0.0882728	0.0508625	0.0777632	0.096521	0.122074	0.144335	0.228548	0.122905	0.0116121	0.275094	0.142306	0.112167	0.290979	0.161182	0.118732	0.10753
CG31391	0	0	0	0	0	0	0	0	0	0	0	0	0	0	0	0	0	0	0.00919175
CG31467	0	0.000161007	0	0	0.0161671	0	0.00022758	0.000585883	0	0.00396786	0.000405791	0	0.00794098	0.00810399	0	0	0	0.0138534	0.00418167
CG14684	0	0	0	0	0	0	0	0	0	0	0	0	0	0	0	0	0	0	0
CG31278	0.0176094	0.020466	0.028282	0.0133409	0	0.0101674	0.0139963	0.0362661	0.0244081	0.0231632	0.0152951	0.00132399	0.0383516	0.0602112	0.0321738	0.0427203	0.029983	0.00315418	0.0147264
CG31373	0.000589273	0.00221408	0	0	0	0	0.000614509	0.00191357	0	0.0123412	0.00955496	0	0.0671236	0	0	0.0502854	0	0.00261178	0
CG14689	0	0	0	0	0	0	0	0	0	0	0	0	0	0	0	0	0	0	0
CG4073	0	0	0	0	0	0	0	0	0	0	0	0	0	0	0	0	0	0	0
tomboy20	0	0	0	0	0	0	0	0	0	0	0	0	0	0	0	0	0	0	0
TkR86C	0.000308653	0	0	0	0	0	0	0	0	0	0	0	0	0	0.000435531	0	0	0	0
CG14691	0	0	0	0	0	0	0	0	0	0	0	0	0	0	0	0	0	0	0
CG31272	0.000308653	0	0	0	0	0	0.000649164	0	0	0	0.000677359	0	0	0	0.0215322	0	0	0	0
asRNA:CR45015	0	0	0	0	0	0	0	0.00296031	0	0	0	0	0	0	0	0	0	0	0
MED7	0.125908	0.0833485	0.0918752	0.14998	0.111788	0.094327	0.0540161	0.112037	0.117808	0.0908195	0.0484602	0.0264537	0.105269	0.104407	0.141266	0.186263	0.237573	0.0678769	0.0760827
asRNA:CR45016	0	0	0	0	0	0.00162865	0	0	0	0	0	0	0	0	0	0	0	0	0
Cap-H2	0.0396181	0.0238171	0.018996	0.0496188	0.0203075	0.0219117	0.0204449	0.0166994	0.0119822	0.0125386	0.030225	0.0230837	0.0797954	0.0309368	0.0509647	0	0.148541	0.0257812	0.0671304
TfIIFbeta	0.0736022	0.120313	0.194213	0.140699	0.16461	0.0810338	0.0739081	0.115395	0.110337	0.0796905	0.0755086	0.0524889	0.0928068	0.151017	0.0898138	0.0983628	0.114901	0.155891	0.0773181
CG45076	7.99993	0.222864	0.150263	0.103018	0.110713	0.135166	0.0672732	0.203753	0.0961338	0.113923	0.238548	0.012643	0.0362238	0	0.353765	0	0.414114	0.294988	0.00953647
fau	0.9366	0.0168247	0.00391005	0	0	0.00716672	0.00441207	0.0263435	0.00581911	0.00701517	0.00558288	0	0.00894316	0	0.0859546	0	0.0244426	0.00277624	0.0573664
CG45078	7.75507	0.153113	0.037506	0.0491168	0.118524	0.0483168	0.038002	0.19856	0.0413624	0.0628672	0.131239	0.0203608	0.0299066	0.00353938	0.210618	0	0.769306	0.168944	0.101207
Desi	0.00141992	0	0	0	0	0	0	0	0	0	0	0	0	0	0	0	0	0	0
CG42633	0.00340132	0	0	0	0	0	0	0	0	0	0.00019452	0	0	0	0.00572441	0	0	0	0
mRpL37	0.0575829	0.0475005	0.0757707	0.103906	0.0360486	0.0369703	0.0211061	0.0482846	0.0471171	0.107843	0.0576609	0.0459586	0.145269	0.353974	0.089181	0.0786966	0.243768	0.058121	0.0932097
Rbp1	0.441793	0.412116	0.397302	0.46021	0.50338	0.391793	0.290501	0.261916	0.256528	0.367431	0.248916	0.147768	0.658005	0.999616	0.427843	0.936095	0.964301	0.340869	0.385332
Art1	0.114899	0.107275	0.100418	0.112644	0.0245306	0.0576301	0.0753767	0.126805	0.107646	0.131628	0.0671548	0.153232	0.267105	0.247697	0.125928	0.193728	0.24271	0.114315	0.201832
Mcm5	0.0381037	0.00236468	0	0	0	0	0	0.000204347	0.00037028	0	0	0	0.0373135	0	0.068567	0	0	0	0
CG14687	3.95241	0.0717477	0.0264232	0.0353349	0.0276543	0.0963305	0.0280185	0.0748346	0.0530982	0.0527801	0.0602295	0.0607783	0.0227121	0.0427274	2.55822	0	0.436897	0.115968	0.0483094
CG14692	0.00551439	0	0	0.00415808	0	0	0.000452288	0	0	0	0	0	0	0	0	0	0	0	0
CG14693	0.00115552	7.54033e-05	8.96373e-05	0	0	0	0.000197935	0	0	0.000374514	0	0	0	0	0.000435531	0	0	0	0
TTLL15	0.0193387	0.0274392	0.0495953	0.0706631	0.0285806	0.000634792	0.00067755	0.0107793	0	0.0097209	0.0021	0.0139591	0.0274955	0	0.0201277	0.0762647	0	0	0.0237841
Cad86C	0	0.000663505	0.00137613	0.00446962	0.00268855	0	0.000582272	0	0.00233857	0	0	0.0127172	0.0351366	0	0	0	0	0	0
CG42394	1.33442	1.17719	1.17581	1.28385	1.30119	1.56494	0.601584	0.729305	1.1118	1.1295	0.433467	0.666078	0.988308	0.227835	4.67098	2.31333	2.57397	0.427129	0.621226
CG4565	0.0123159	0.0021576	0.00515833	0	0	0.00571341	0.00401391	0.0173592	0.0123307	0.0069859	0.00190791	0	0.00765384	0.00253182	0.0127898	0	0	0.00881057	0.00277362
CG6567	0.0856772	0.397677	1.02952	0.968077	0.29947	0.0912824	0.0853805	0.131805	0.101911	0.153275	0.154765	0.0356322	0.0956237	0.413974	0.0689116	0.341267	0.0563804	0.114078	0.301951
CG4511	0.0659204	0.171881	0.765272	0.421646	0.188701	0.0544288	0.0354497	0.122923	0.0882635	0.0938625	0.0743234	0.0852957	0.496889	0.393293	0.174048	0.254343	0.674174	0.0947776	0.294002
CG4570	0	0.00026797	0.00192964	0	0	0	0	0.000137357	0	0	0	0	0.0473237	0	0	0	0	0	0
CG14694	0	0	0.00603466	0	0	0	0.00127764	7.36894e-05	0	0	0.00676455	0	0	0.00286217	0.0073436	0	0	0	0
CG6574	0.0156748	0.032181	0.0329227	0.059435	0	0.0291355	0.0118257	0.0418367	0.0211366	0.0536336	0.0504057	0	0.00672775	0	0.0263295	0	0.164263	0.0384915	0.0256258
SelR	0.786753	0.41648	0.670758	0.401695	0.373003	0.2566	0.244666	0.337812	0.378564	0.479888	0.319388	0.233728	0.269184	0.699092	1.06519	0.420417	0.383409	0.409532	0.47454
Tsp86D	0.0399044	0.031328	0.0323936	0.0250881	0.0115179	0.0703616	0.0369019	0.0565683	0.0256378	0.0442821	0.0399714	0.0425213	0.0846068	0.0472334	0.0929563	0.0905738	0.0158969	0.22299	0.148146
Fdh	0.400026	0.76897	2.15257	2.26487	0.597297	0.689868	0.262165	0.68612	0.645943	0.519019	0.378121	0.188722	0.53765	2.11491	0.416821	0.741891	0.235385	0.367092	0.498733
CG4596	0	0.000316564	0	0	0	0	0.000214654	0	0.000389589	0	0	0	0.00168078	0	0.168031	0.239561	0	0	0
Sodh-2	0.14851	0.0393611	0.0184775	0.00418228	0.0415508	0.00107129	0.0112462	0.00848851	0.0215404	0.218284	0.0137536	0	0.00302344	0.733046	0.350888	0.134143	0.161315	0.00633553	0.18516
asRNA:CR45195	0.000226347	0.00198448	0	0	0	0	0.00269745	0.0018175	0	0.00152115	0.00512281	0	0.00660382	0.00540274	0.0131394	0	0	0	0
CG14695	0.0211025	0.0148487	0.0189865	0	0	0.00695173	0.0331845	0.0382744	0.00727179	0.0163395	0.00860891	0.013291	0.00376772	0.0161717	0.00458647	0	0	0.0440848	0
Tpc1	0.0858958	0.129905	0.382901	0.204902	0.245543	0.0707801	0.056491	0.0678793	0.0745605	0.0818768	0.103404	0.0333203	0.202972	17.7943	0.103033	0.0282387	0.0243078	0.131775	0.161326
CG14696	0.0041378	0.0289961	0.00188542	0.00769052	0	0.00176961	0.00108749	0.0047438	0.00392128	0.00424696	0.00286838	0.00896413	1.21454	0.185739	0.0909965	0.0284112	0.156697	0	0.0112339
Leash	0.0562469	0.0131509	0.0145776	0.0143448	0.0238832	0.0154082	0.0128398	0.021455	0.0174223	0.00957315	0.0100197	0	0.0579229	0.0310878	0.0170178	0.0290325	0.150582	0.00776457	0.0187437
Adk3	0.0461845	0.0398958	0.046632	0.0601003	0.0122939	0.0278122	0.0462292	0.0491654	0.0894061	0.0592273	0.0482948	0	0.1013	0.20116	0.0398582	0.424321	0.0898812	0.0635785	0.0563805
CG6621	0.0291688	0.0409134	0.0343352	0.0866723	0.0231635	0.0134528	0.0180774	0.0259434	0.0207861	0.0208996	0.0350795	0.0259415	0.119253	0.109797	0.0293495	0	0.0779552	0.0233815	0.0786265
lncRNA:CR45577	0	0	0	0	0	0	0	0	0	0	0	0	0.00322255	0	0	0	0	0	0
lncRNA:CR45578	0	0	0	0	0	0	0	0	0	0	0	0	0	0	0	0	0	0	0
Tengl4	0	0	0	0	0	0	0	0	0	0	0	0	0	0	0	0	0	0	0
lncRNA:CR45561	0	0	0	0	0	0	0	0	0	0	0	0	0	0	0	0	0	0	0
side-VI	0	0.000794984	0	0	0	0	0.00068435	0	0.00300585	0	0	0	0	0	0.112779	0	0	0	0
lncRNA:CR46007	0	0	0	0	0	0	0	0	0	0	0	0	0	0	0	0	0	0	0
lncRNA:CR44940	0	0	0	0	0	0	0	0	0	0	0	0	0	0	0	0	0	0	0
CG43449	0	0	0	0	0	0	0	0	0	0	0	0	0	0	0	0	0	0	0
lncRNA:CR45579	0	0	0	0	0	0	0	0	0	0	0	0	0	0	0	0	0	0	0
CG6629	0	0	0	0	0	0	0	0	0	0	0	0	0	0	0	0	0	0	0
Ugt86Dd	0.00599504	0.0466316	0.00753155	0.00532621	0	0.0102589	0.00548533	0.00394084	0.00527629	0.0167056	0.0854552	0.00253313	0.101259	0	0.317066	0.211348	0	0.0672512	0.125088
CG4706	0	0	0	0	0	0	0	0	0	0.00234321	0	0	0	0	0	0	0	0	0
CheA86a	0	0	0	0	0	0	0	0	0	0	0	0	0	0	0	0	0	0	0
Ugt86Di	0.000351856	0.00426474	0	0	0	0.0028525	0	0	0.00212215	0	0	0	0.0852364	0	0	0	0	0	0
Ugt86Dc	0	0.000361475	0	0	0	0.000193678	1.12216e-05	0	0.000713606	0.00123343	0.0136682	0	0	0	0	0	0	0	0
Ugt86Da	0.107891	0.19623	0.124528	0.355237	0.189688	0.0883894	0.0408786	0.174895	0.112075	0.103277	0.0859117	0.026031	0.504485	0.217546	0.654947	0.140761	0.599119	0.0561139	0.0100337
CG4757	0	0.00175602	0.0011563	0	0	0	0.000113764	0.000470858	0.000688949	0	0	0	0	0	0	0	0	0	0
Ugt86Dg	0	0	0	0	0	0	0	0	0	0	0	0	0	0	0	0	0	0	0.00424449
Ugt86De	0	0	0	0	0	0	0.000626685	0	0	0	0	0	0	0	0	0	0	0	0
Ugt35b	0.000523136	0.00713138	0	0.000472177	0	0.00336447	0.00210498	0	0	0.00403645	0	0	0.00405373	0	0.218004	0	0.0313201	0	0
Ugt35a	0.0777484	0.00973153	0.0122726	0.010546	0	0.0081714	0.00308255	0.00223512	0.00619531	0.00959511	0.0195605	0	0.22906	0.00284108	0.392102	0	0.0744143	0	0.0303606
Ugt86Dj	0.000249303	0.00181133	0	0	0	0.00104894	0	0.0042798	0.00409367	0.00698286	0.00450614	0	0.0339425	0	0.021304	0.282567	0	0	0.00424449
Ugt86Dh	0.000301708	0.00213379	0.00463673	0	0	0.0175206	0.00149207	0.00357068	0.0100924	0.0345069	0.0515723	0	0.0164064	0	0	0.874538	0	0	0
CG18577	0.00797316	0.0149571	0.000249664	0.0104787	0.0193501	0.00165719	0.0055412	0.00374244	0.00414448	0.00197394	0.266316	0	0.000979682	0	0	0.197168	0	0.00162824	0.0353932
cu	0.249913	0.145836	0.0901859	0.136058	0.265347	0.100384	0.158522	0.616235	1.27908	0.953409	0.191012	0.133322	0.114448	136.652	0.259384	1.4021	0.936979	0.360771	1.11738
SdhC	2.38693	1.51732	1.99441	1.55661	1.36301	1.36652	0.768609	1.03299	1.25653	4.13897	1.52309	0.924981	2.09182	9.29344	1.82709	2.55067	3.13884	1.34912	1.62627
Tctp	8.80099	9.37169	12.2983	12.721	7.89965	8.50842	5.82131	6.82662	7.52209	8.16294	7.32973	6.10528	17.711	56.9248	8.50834	8.37215	11.8086	6.07617	10.7982
ZnT86D	0.114394	0.128994	0.120762	0.190445	0.126879	0.0667157	0.0573259	0.111037	0.138958	0.15845	0.135191	0.0413167	0.152504	0.198832	0.178927	0.250534	0.185796	0.128786	0.199885
RpS25	22.0617	26.4447	36.9627	34.1735	24.8074	21.6589	21.5055	26.7628	23.5175	26.1464	20.8424	16.4781	53.5297	40.3033	25.0227	22.2771	28.1746	20.6997	30.2183
CG4820	0.0452833	0.0397514	0.0410977	0.0190651	0.0326823	0.012374	0.00984787	0.0234448	0.0282363	0.0110861	0.00765553	0	0.0278997	0.0288687	0.0494878	0	0.107664	0.0230611	0.0103789
CG6689	0.247703	0.0713647	0.047552	0.0415385	0.0457851	0.0459201	0.0276027	0.0597698	0.0615855	0.0841211	0.0375485	0.0287181	0.0619587	0.0286923	0.0460145	0.0300131	0.382263	0.0474453	0.0330445
CG6693	0.126188	0.0637282	0.13952	0.169395	0.0714386	0.119872	0.0316883	0.0936932	0.0544709	0.0821577	0.0432546	0.000945512	0.174466	0.144473	0.0830875	0.285897	0.209724	0.0755696	0.109135
RpL3	13.6244	16.1245	14.2675	16.3951	12.999	11.1317	12.5578	18.4443	13.6204	14.3553	13.7727	9.37982	35.2313	21.6182	11.7898	11.4681	13.103	12.3144	18.0072
asRNA:CR31144	0.00478086	0.0260707	0.0245397	0.0111674	0	0.0245609	0.0203581	0.0194875	0.0105271	0.0108104	0.0163962	0	0.0113848	0.0148998	0.0284724	0	0.0141761	0.0253036	0.022246
scpr-C	0.000218273	0	0.00495284	0	0.00268855	0	0.00104216	0.00809898	0.000585162	0.0013466	0.0007907	0.0921632	0.00478734	0	0	0	0.0336649	0	0
CG17726	0.0486723	0.040024	0.0401874	0.0565914	0.0261408	0.044754	0.0232979	0.00825969	0.0392445	0.0525224	0.0401863	0.0233288	0.0231783	0.33949	0.0309884	0.0290325	0.148245	0.0163971	0.016646
GCC88	0.0767652	0.133847	0.131084	0.0799414	0.118162	0.111807	0.110292	0.17894	0.182574	0.131071	0.0961637	0.0650075	0.131644	0.13457	0.188882	0.290802	0.358597	0.186311	0.123418
CG17187	0.0127927	0.0294863	0.0082948	0.0269996	0.0372061	0.0142082	0.012735	0.0168331	0.0277475	0.0305656	0.00934565	0.0094229	0.0111194	0.041965	0.0254846	0.0333107	0.0564099	0.0916552	0.0122722
CG14701	0.0441029	0.0747924	0.101155	0.0661746	0.050899	0.0501783	0.0495244	0.0780142	0.0878043	0.061359	0.0629845	0.0880253	0.0680928	0.113272	0.127007	0.0834853	0.0175625	0.0395136	0.122561
Arfip	0.0721197	0.0597981	0.0668044	0.0754446	0.0512504	0.0417501	0.0277231	0.0492244	0.0476886	0.050427	0.0248615	0.0549567	0.0444696	0.122042	0.0927586	0.0961393	0	0.0585592	0.398016
CG17721	0.0744921	0.0545771	0.0406984	0.0287261	0.0779798	0.0717285	0.0186869	0.0718507	0.0455179	0.0498517	0.0226735	0.00214911	0.0256107	0.0832167	0.131594	0.0774074	0.239131	0.0302494	0.0414796
CG31441	0.0301243	0.0598941	0.0494424	0.0565615	0.00411234	0.0177098	0.0163592	0.0273673	0.0311134	0.0356825	0.016849	0.0490059	0.0163434	0.0142036	0.0274866	0.0650102	0.0804213	0.00874111	0.0339245
CG31388	0.0236146	0.007711	0.0128599	0.000816642	0.00268855	0.0134624	0.0057713	0.0186009	0.00583958	0.00550093	0.0151569	0	0.0358595	0.127629	0.0530259	0	0.0629133	0	0.00384317
scpr-B	0	0	0	0	0	0	2.33392e-05	0	0	0	0	0	0	0	0	0	0	0	0
scpr-A	0	0.000630642	0	0	0	0	2.33392e-05	0	0	0	0	0.0170447	0	0	0	0	0	0	0
CG17734	1.68309	2.01409	3.96792	3.77085	2.55805	1.54246	1.92155	1.70715	3.54446	2.89385	1.87128	1.3112	1.10501	4.69683	1.38878	3.63406	1.44569	2.01548	2.54558
CG5214	1.15656	0.627397	0.588909	0.486199	0.515488	0.327397	0.26168	0.41543	0.492528	1.42038	0.72722	0.369511	0.623216	1.23216	1.11997	0.637383	0.990188	0.589977	0.557592
lncRNA:CR43283	0	0	0	0	0	0	0.000408799	0	0	0	0	0	0	0	0	0	0	0	0
lncRNA:CR31386	0.00122907	0	0	0	0	0	0	0	0	0	0	0	0	0	0	0	0	0	0
lncRNA:TS25	0	0	0	0	0	0	0	0	0	0	0	0	0	0	0	0	0	0	0
lncRNA:CR45055	0	0	0	0	0	0	0	0	0	0	0	0	0	0	0	0	0	0	0
pros	0.0226678	0.0138173	0.0063876	0.015739	0.0327607	0	0.0160226	0.152464	0.00303858	0.029542	0.126604	0	0.0420393	0	8.5332	24.4874	0	3.98366	0.0186231
lncRNA:CR46008	0	0	0	0	0	0	0	0	0	0	0	0	0	0	0	0	0	0	0
KP78b	0	0	0	0	0	0	0	0	0	0	0	0	0	0	0	0	0	0	0
KP78a	0	0	0	0	0	0	0	0	0	0	0	0	0	0	0	0	0	0	0
lncRNA:CR46009	0	0	0	0	0	0	0	0	0	0	0	0	0	0	0	0	0	0	0
lncRNA:CR46010	0	0	0	0	0	0	0	0	0	0	0	0	0	0	0	0	0	0	0
mRpL40	0.147148	0.184241	0.148568	0.111709	0.0886669	0.167714	0.0984736	0.143078	0.15516	0.316603	0.141024	0.313311	0.25818	0.369673	0.170505	0.298011	0.271051	0.122321	0.138339
mgr	0.303931	0.339889	0.566239	0.314287	0.439546	0.204542	0.219218	0.316075	0.301276	0.303281	0.234667	0.161769	0.599638	0.81728	0.389487	0.797206	0.525981	0.23071	0.434685
Irbp	0.0315515	0.0311458	0.0265482	0.00583408	0.0353216	0.0121481	0.0177337	0.0277705	0.0157172	0.0253572	0.0184647	0	0.0753936	0.0613148	0.0397672	0.0554714	0.136028	0.0977262	0.115148
Ranbp9	0.0624444	0.0553723	0.0559207	0.12911	0.0615301	0.0497884	0.0249209	0.0537542	0.0369836	0.0327259	0.0599579	0.00632397	0.106687	0.095821	0.0588785	0	0.0158969	0.089472	0.0813548
CG6723	0	0	0	0	0	0	0	0	0	0	0	0	0	0	0	0	0	0	0
CG45676	0	0	0	0	0	0	0	0	0	0	0	0	0	0	0	0	0	0	0
ninaG	0	0	0	0	0	0	5.67276e-05	0.0072367	0	0	0	0	0	0	0.0100048	0	0	0	0
CG5270	0.0229972	0.0330478	0.0212203	0.0431436	0.0163265	0.00970848	0.0299871	0.0359507	0.0189644	0.0219038	0.02808	0.090788	0.0444834	0.0869011	0.0370777	0.0458798	0	0.0543729	0.146185
Dtd	0.0629428	0.0478391	0.0456386	0.0614197	0.0478487	0.0273287	0.0203655	0.0158973	0.0583031	0.122077	0.0448979	0	0.0690517	0.0885155	0.249011	0.048662	0.159363	0.00162824	0.11673
RpL24-like	1.389	1.27375	1.5436	1.66888	0.971907	0.829928	0.652962	1.03107	1.0124	1.36027	0.848559	0.657129	4.63981	2.79292	1.78589	1.68449	1.88406	0.815184	1.52692
CG5276	0.101056	0.133212	0.0889316	0.141995	0.0381462	0.163055	0.154947	0.15684	0.188276	0.140658	0.130132	0.202097	0.0542692	0.0349045	0.155431	0.29917	0.279938	0.230325	0.175397
Exd2	0.096679	0.0322198	0.0359539	0.0442078	0.0102488	0.0127479	0.0188652	0.0315003	0.0195981	0.0315855	0.0272737	0.000945512	0.0402722	0.13238	0.0323551	0.215409	0.069254	0.0521092	0.137662
CG5281	0.00320027	0.000141924	0	0.00207076	0	0	2.45077e-05	0.00198675	0	0	0	0	0	0	0.0628118	0.0458798	0.0227635	0	0
sals	1.83371	0.0296135	0.0248268	0.0491952	0.0393538	0.0212876	0.0229997	0.0901538	0.0793535	0.142746	0.146086	0	0.0104062	0.00570536	0.0917272	0.220924	0.218202	0.0228451	0.00413825
CG17230	0	0.0094804	0.00813595	0.00393501	0	0.00412383	0.00661303	0.0221285	0.00131843	0.011571	0.00517532	0	0.0161622	0.0345121	0.0416805	0.0655631	0.0475098	0	0.00694587
PGRP-LB	0.677117	0.276598	0.37406	0.345635	0.298357	0.0506682	0.0575585	0.337386	1.95273	0.664086	0.25216	0.0872452	0.198699	0.0281213	0.217361	2.28094	0.0511868	0.174194	1.01537
lncRNA:CR45581	0	0	0	0	0	0	0	0	0	0	0	0	0	0	0	0	0	0	0
dpr5	0	0	0	0	0	0	0	0	0	0	0	0	0	0	0.0462311	0	0	0	0
dpr4	0	0.000465424	0	0	0	0	0	0	0.00387813	0	0	0	0	0	0.0679222	0	0	0	0
asRNA:CR45056	0	0	0	0	0	0	0	0	0	0	0	0	0	0	0	0	0	0	0
CG14708	0	0	0	0	0	0	0	0	0	0	0	0	0	0	0	0	0	0	0
CG10898	0.0223376	0.0482655	0.0945929	0.0745447	0.0369948	0.0475998	0.0242231	0.013695	0.0482548	0.0206883	0.0272458	0.00470328	0.012706	0.167421	0.108317	0	0.251434	0.0711862	0.0100182
sea	0.00518694	0.0088112	0.0230815	0.0405538	0.0180292	0.00264453	0.00214556	0.00608407	0.00131899	0.0108575	0.00997547	0	0	0.00287092	0	0	0	0.000982859	0.00526753
fabp	1.02514	10.1321	16.3236	10.9864	14.8071	0.702431	0.605781	0.712811	0.54782	0.578952	1.70168	0.865098	1.6326	3.44953	1.0428	12.6388	1.1606	7.16423	1.27748
Mrp4	0.0586682	0.0774647	0.0271131	0.209877	0	0.0532213	0.0173436	0.205902	0.229286	0.0400512	0.0366098	0	0.100468	0.135019	0.00589654	0.299892	0.0635016	0.375658	0.40334
CG6790	0	0	0	0	0	0	0	0	0	0	0	0	0	0	0	0	0	0	0
CG5342	0	0	0	0	0	0	0	0	0	0	0	0	0	0	0	0	0	0	0
wkd	0.25521	0.210329	0.181519	0.184795	0.421016	0.292232	0.138145	0.34966	0.71964	0.61126	0.176352	0.0697938	0.350819	0.0785085	0.448816	0.457814	0.785386	0.870882	0.275244
CG6791	0.0150908	0.0137268	0.0094592	0.000782019	0	0.00841482	0.0118082	0.0249593	0.0118708	0.0139103	0.014543	0	0.0483383	0.00950892	0.0168382	0.0346524	0	0.012657	0.0535262
Jupiter	0.222501	0.107595	1.783	0.546537	0.0710874	0.151066	0.0374254	0.207896	0.0386691	0.0600369	0.0967618	0.139945	0.552485	0.532281	1.3485	1.16226	2.06401	6.37543	10.7401
CG14710	0.0201829	0.0350421	0.0274137	0.0295076	0.0334135	0.0177019	0.0123037	0.00582449	0.0172038	0.0213383	0.0147319	0	0.019881	0.00859589	0.0227638	0	0	0	0.0118091
CG6808	0.00350459	0.00678822	0.00633618	0.00323312	0.0441634	0.00057504	0.00192352	0.00507879	0.00308333	0.00829507	0.00021901	0	0.0482245	0.00940693	0.00690544	0.0427203	0.0336649	0.010756	0
CG14711	0.0540195	0.0329256	0.0275717	0.0307273	0.0591775	0.0225014	0.0333734	0.0274965	0.0440992	0.0308465	0.0171954	0	0.0565992	0.0366715	0.117237	0.143064	0.0407	0.00609123	0.0383934
CG6813	0.014003	0.0103815	0.0112762	0.0175879	0.00742255	0	0.000594367	0.0137321	0.000906253	0.00101441	0.00320621	0	0.0367518	0.0156404	0.0141027	0	0.0276774	0	0.00919175
CG18764	0.0244885	0.0187583	0.0110449	0.0271496	0.00322712	0.00935397	0.0109707	0.0102979	0.0121971	0.0170026	0.0127239	0	0.0183152	0.00309918	0.0307231	0.0282742	0.0662982	0.0153499	0.00418167
CG14712	0.0419887	0.0317317	0.020813	0.0328838	0.010193	0.0115152	0.0203956	0.0334942	0.0103207	0.0191786	0.0215531	0	0.0433206	0.045465	0.0630224	0.0444939	0	0.0235929	0.0251916
Csk	0.528095	0.61361	0.563091	0.421067	0.595201	0.343514	0.195576	0.25394	0.512748	0.184759	0.180716	0.105858	0.832385	0.448954	0.558425	0.766059	0.885572	0.157278	0.393116
asRNA:CR44137	0	0.00233939	0	0.00203327	0	0	0.000307303	0	0	0	0	0	0	0	0.031812	0.170881	0	0.0160462	0
Elp1	0.0729751	0.0374228	0.0246891	0.0352129	0.0226836	0.0417515	0.0389825	0.0650903	0.0658944	0.0620015	0.0380648	0.0267969	0.177278	0.0355202	0.0289864	0.12416	0.0488577	0.0987649	0.0885805
CG42327	0.318932	0.410063	0.10402	0.236361	0.183941	0.0667528	0.205842	0.282636	0.174185	0.19941	0.332551	0.231063	0.099188	0.124925	0.248334	0.559182	0.223029	7.12214	0.179622
CG14715	0.170896	0.116155	0.204723	0.180687	0.277121	0.409769	0.124067	0.544409	0.283404	0.324716	0.37326	0.0543457	0.759847	1.94493	0.392751	0.309453	1.20898	0.163626	2.56663
CG18476	0.0291383	0.0255305	0.0158477	0.0272977	0	0.0176027	0.010248	0.0212166	0.0138369	0.0280629	0.0107223	0	0.0329365	0.0114303	0.0570776	0.0333107	0.131529	0.00662954	0.0385538
Taf12	0.184406	0.22933	0.358498	0.356843	0.375455	0.158111	0.121691	0.18961	0.203173	0.188202	0.110591	0.0310709	0.26882	1.09139	0.578236	0.386917	0.552488	0.191081	0.241462
Ho	0.170448	0.167862	0.245819	0.186361	0.194959	0.190052	0.106255	0.145085	0.193812	0.208552	0.124036	0.00764549	0.146002	0.610735	0.195145	0.154108	0.110217	0.191672	0.358742
CG6830	0.00794463	0.0104262	0.000169903	0	0	0.0471573	0.0033774	0.00444654	0.0276031	0.112087	0.0707008	0	0	0	0	0.44626	0	0.000716938	0.0259683
CG6834	0.0252072	0.0216082	0.015845	0.0119774	0	0.0555328	0.00638031	0.122086	0.11958	0.15226	0.129627	0	0.0100893	0.00569661	0.1207	0.508356	0	0.023465	0
CG6908	0.0164612	0.0852074	0.0558071	0.0988967	0.109637	0.0238782	0.00753173	0.0066527	0.00994829	0.052043	0.105814	0.0452425	0.00719733	0	0.0237123	0.101316	0	0.00231011	0
CG18765	0.00125891	0.00230611	0	0	0	0	0.000964531	0	0.00508851	0.02041	0.00404757	0	0	0	0	0	0	0	0
Fer3	0	0	0	0	0	0	0	0	0	0	0	0	0	0	0	0	0	0	0
CG14717	0	0	0	0	0	0	0	0	0	0	0	0	0	0	0	0	0	0	0
CG14718	0	0	0	0	0	0	0	0	0	0	0	0	0	0	0	0	0	0	0
lncRNA:CR46011	0	0	0	0	0	0	0	0	0	0	0	0	0	0	0	0	0	0	0
I-t	0	0	0	0	0	0	0	0	0	0	0	0	0	0	0	0	0	0	0
CG14720	0	0	0	0	0	0	0	0	0	0	0	0	0	0	0	0	0	0	0
CG12594	0	0	0	0	0	0	0.000692675	0	0	0	0.00420963	0	0	0	0.0288006	0.250401	0	0	0
CG14721	0.0660962	0.118509	0.288448	0.170827	0.102117	0.0746148	0.062242	0.0573425	0.0814429	0.144419	0.113603	0.1018	0.0962588	0.25929	0.0966097	0.0731123	0.0227635	0.0813895	0.0626602
Blm	0.0235968	0.0054885	0.0284509	0.0119318	0.0094623	0.00443205	0.00876305	0.0186859	0.00781746	0.00493515	0.00144412	0	0.0731633	0.012605	0.0583365	0.204504	0.0526996	0.0351248	0.0430737
CG14722	0.101166	0.109645	0.105652	0.082863	0.0399449	0.104215	0.0880873	0.103711	0.0970262	0.120862	0.124665	0.0203679	0.0750156	0.122341	0.130575	0.0537323	0.285162	0.0831554	0.0716681
CG6923	0.0237949	0.0217334	0.0191378	0.0486678	0.0226836	0.0385222	0.0240825	0.022449	0.0185821	0.0306785	0.0152909	0.0132694	0.0328057	0.023985	0.0502938	0.108721	0	0.0434412	0.0173659
CG43062	0	0	0	0	0	0	0	0	0	0	0	0	0	0	0	0	0	0	0
Lk6	17.6637	11.2575	7.22927	6.12272	5.94004	4.03407	4.27534	5.25123	4.43183	5.60835	3.85743	3.53311	9.9868	11.9053	18.6994	7.52143	23.0232	6.49943	10.2915
l(3)neo38	0.547807	0.14695	0.0880152	0.0554499	0.0252984	0.155359	0.15683	0.248304	0.207056	0.241854	0.141084	0.0485088	1.26942	0.273709	0.673601	1.43999	2.73305	0.177785	0.464782
lncRNA:CR45595	0.00180917	0.00185193	0	0	0	0	0	0.00246956	0	0	0	0	0	0	0.0103848	0	0	0	0
CG17360	0.0641932	0.0819042	0.0738317	0.139349	0.0551968	0.0106128	0.0238344	0.0393419	0.0222103	0.0318686	0.0255983	0.0224082	0.0396256	0.217946	0.179601	0.03555	0.231155	0.0511707	0.120575
HisCl1	0	0.00052757	0	0	0	0	0.00152506	0.00596715	0	0.00427944	0.0025535	0	0.00411647	0	0.0363344	0.00463931	0.118596	0.0162569	0
Sbf	0.0512112	0.0164793	0.0170089	0.036226	0	0.0148807	0.0300097	0.0453275	0.0370465	0.0356797	0.027213	0.0489557	0.058694	0.0416813	0.0981829	0.172228	0.0965512	0.123681	0.261543
ClC-a	0.105028	0.0212253	0.00498538	0.0173288	0.0365472	0.0146556	0.045986	0.0336277	0.0184616	0.0324866	0.258511	0.0622648	0.0102662	0	0.0395353	0	0	0.0175451	0.46811
glo	0.267765	0.345158	0.294751	0.244292	0.377899	0.265092	0.2407	0.344749	0.305279	0.32589	0.366133	0.0965238	0.927992	0.403673	0.428353	0.95076	0.553483	0.234898	0.549204
COX5A	4.50684	3.48384	5.76092	3.28621	3.59994	2.93967	2.09445	2.75129	3.32181	11.4406	3.76191	2.04927	2.92125	6.54511	3.765	6.60589	5.02465	2.70088	2.84423
CG6950	0.254922	0.273568	0.226328	0.258274	0.0948375	0.178	0.193754	0.227537	0.2067	0.401986	0.368359	0.0561373	0.287449	0.857387	0.191222	0.458695	0.514944	0.333611	0.235036
CG6959	0.0663305	0.262913	0.243866	0.301311	0.24787	0.0508793	0.063834	0.138807	0.212189	0.218439	0.0426925	0.166346	0.0984149	0.168141	0.490651	0.0983357	0.316443	0.0661865	0.0881402
sad	0.00516255	0.00116657	0.000122587	0	0	0.000162674	0	0	6.63146e-05	0	0	0	0	0	0.00286828	0	0	0	0
CG6962	0.0197589	0.00984139	0.0128193	0.00592108	0	0.00266491	0.00637829	0.0144448	0.00796908	0.0145423	0.0114969	0	0.0184342	0.0405067	0.022893	0	0.0613002	0.0163754	0
CG31368	0.0317076	0.0179627	0.0321976	0.0110925	0.00140899	0.0216924	0.0202808	0.0285479	0.022357	0.0187197	0.0136084	0.0472679	0.10073	0.0292059	0.0439242	0.0796889	0.0388473	0.0210111	0.0615791
mthl5	0.00270566	0.0184142	0.0109329	0.0244433	0.0734256	0.0289064	0.00595543	0.0152861	0.0028745	0.00746848	0.00661161	0	0.177742	0.0938925	0.0207818	0.057501	0	0.0111196	0
CG6971	0	0	0	0.000312165	0	0	0	0	0	0	0	0	0	0	0	0	0	0	0
Cad87A	0.0567071	0.0700832	0.292109	0.337402	0.0493282	0.0338058	0.0157819	0.0913027	0.0534105	0.0224145	0.0254848	0	0.0689946	0.86697	0.315316	0.41243	0.33878	0.0211255	0.201614
CG34307	0	0	0	0	0	0.00385654	0	0	0	0	0	0	0	0	0	0	0	0	0
CG14731	0	0	0	0	0	0	0	0	0	0	0	0	0	0	0	0	0	0	0
CG31211	0.0778475	0.0509756	0.0605133	0.0453192	0.0224876	0.0354657	0.0800416	0.0566939	0.0585416	0.0595743	0.0695329	0	0.231909	0.085406	0.175039	0.432096	0.251239	0.052515	0.0609736
Hsp70Aa	0.00150866	0.0015825	0.000370219	0.00460694	0	0.000318936	0.00478764	0.00338284	0.00114388	0.0036414	0.000307738	0	0	0	0.0321964	0.19214	0	0.00227967	0.00618538
Hsp70Ab	0.0802239	0.0820264	0.0250872	0.0982891	0.0676608	0.0499686	0.155661	0.0580125	0.0616124	0.0343158	0.0245919	0	0.0695433	0.0858352	0.052485	1.62471	0.192006	0.0253178	0.799547
CG3281	0.0221663	0.02706	0.0329422	0.0179162	0.00433311	0.021144	0.0170921	0.0222036	0.022478	0.0120323	0.0127366	0.0334677	0.0102428	0.021699	0.0544582	0.110995	0	0.0138534	0.0343982
aurA	0.00240692	0.00155009	0	0.0030043	0.0224876	0.000895052	0	0	0.000181192	0	0	0	0.0208411	0	0.014063	0	0.0705781	0.003431	0.0206485
CG12213	0.0907318	0.0703954	0.0682218	0.184788	0.0597201	0.0102209	0.0182306	0.0346126	0.0203366	0.0613707	0.0196914	0	0.0733953	0.215217	0.250918	0.176519	0.224122	0.0700779	0.297181
GC1	0.096365	0.161705	0.11956	0.115438	0.0454688	0.049273	0.0362498	0.119581	0.0321881	0.16937	0.752297	0.0215709	0.0552963	0.220272	0.180941	0.131113	0.576097	0.0954586	0.233291
Tango9	0.316073	0.65795	0.428073	0.98872	0.36644	0.204068	0.118759	0.203212	0.203657	0.229394	0.189512	0.137335	0.139457	0.356442	0.264298	0.445965	0.627426	0.30817	0.386912
GC2	0	0.000314504	0.00475899	0	0	0	9.268e-05	0	0	0	0.00241264	0	0	0	0	0	0	0	0
CG10005	0	0.00622322	0.0316396	0.0136638	0	0	0.000681887	0	0	0	0.0014567	0	0	0	0	0.0333107	0	0	0
lncRNA:CR44135	0	0	0	0.00042338	0	0	0.000992456	0	0	0	0.00767513	0	0.00128765	0.00253182	0	0.177275	0	0	0
CG18547	0.0137287	0.0396491	0.0607518	0.0148314	0.010193	0.0112291	0.0133211	0.0413133	0.0175099	0.0533746	0.367239	0	0.049064	0.267961	0.0911936	2.12306	0.0243078	0.0696312	0.0454265
CG12224	0	0.00391996	0.00444655	0	0	0.0028525	0.00392865	0	0.000849226	0.00525903	0.0244818	0	0.0211255	0.0505684	0.00356271	0.186536	0	0.00264327	0.0613658
CG3397	0.00373714	0.0231035	0.103516	0.0146371	0	0.0133746	0.00181252	0.00192658	0.00356932	0.00375068	0.0430594	0	0.00828485	0.0199286	0.00628249	0.227709	0	0.010746	0
mfas	0.159733	0.415566	0.109895	0.314641	4.214	10.7181	0.119919	0.117637	0.0744519	0.0998302	0.160917	0.280871	0.0916464	0.218547	2.70864	1.14126	3.68394	0.216647	0.28119
Tk	0.0163229	0.0280032	0.0634002	0.00937487	0.0374675	0.0316781	0.0800819	0.162388	0.0650436	0.0644017	0.514804	0.0172211	0.0095326	0	0.0459688	294.897	0	0.0427044	0.0288615
Ect3	0.0142104	0.0121466	0	0.00361288	0	0.0406569	0.0110625	0.00542825	0.00514124	0.043271	0.0905998	0.00132399	0.00302344	0	0.152074	0.19106	0.0875265	0.126078	0.214437
KLHL18	0.0576168	0.0404593	0.0224067	0.0201256	0.0534186	0.0673037	0.0349732	0.055387	0.035021	0.0505636	0.0390696	0	0.0770263	0.154328	0.113663	0.237462	0.0283523	0.0654915	0.121684
GCC185	0.114572	0.133038	0.085505	0.108857	0.110101	0.0867514	0.0837322	0.113974	0.114153	0.0733307	0.0992618	0.0931091	0.118511	0.0897836	0.117522	0.140649	0.0583882	0.0484392	0.207138
DCAF12	0.00937517	0.0319918	0.0513931	0.0488653	0.0436159	0.0219819	0.0136389	0.0217062	0.0189312	0.0187578	0.00954665	0.026345	0.0164267	0.0274914	0.0215783	0	0	0.0201597	0.0087081
Spt3	0.055865	0.0477716	0.0280571	0.0649852	0.0628487	0.0318212	0.0236071	0.0443172	0.0253246	0.045371	0.0348716	0.0778444	0.126692	0.0391674	0.0647707	0	0.0840041	0.0105092	0.0556777
CG31358	0	0	0	0	0	0	0	0	0	0	0	0	0	0	0	0	0	0	0
CG42504	0	0	0	0	0	0	0	0	0	0	0	0	0	0	0	0	0	0	0
CG42505	0	0	0	0	0	0	0	0	0	0	0	0	0	0	0	0	0	0	0
ssp5	0	0	0	0	0	0	0	0	0	0	0	0	0	0	0	0	0	0	0
CG14736	0	0	0	0	0	0	0	0	0	0	0	0	0	0	0	0	0	0	0
CG14739	0	0	0	0	0	0	0	0	0	0	0	0	0	0	0	0	0	0	0
CG14740	0	0.00185547	0	0	0	0	0.000144142	0	0	0	0	0	0	0	0	0	0	0	0
ATP8B	0.161697	0.0848738	0.0735759	0.117883	0.183297	0.211341	0.181088	0.295904	0.207048	0.0982048	0.073028	0.00470328	0.688703	0.0574364	0.235647	0.0820787	0.725729	0.0883593	0.130615
dpr17	0.0348558	0.00199358	0	0	0	0	0.00174044	0	0	0	0.00742723	0	0	0	0.0512321	0	0	0	0
CG4702	0	0	0	0.00261543	0.0649711	0	0.000105145	0	0	0	0	0	0	0	0.00204093	0	0	0	0
dpr15	0	0.00461962	0	0	0	0	7.96921e-05	0	0	0	0	0	0	0	0.0476177	0	0	0	0
Cpn	0	0	0	0	0	0	0	0	0	0	0	0	0	0	0	0	0	0	0
eIF3d2	0	0	0	0	0	0	0	0	0	0	0	0	0	0	0	0	0	0	0
CG43450	0	0	0	0	0	0	0	0	0	0	0	0	0	0	0	0	0	0	0
CG3809	0	0	0	0	0	0	0	0	0	0	0	0	0	0	0	0	0	0	0
CG4830	0	0	0	0	0	0	0	0	0.00169882	0	0.000207375	0	0	0	0	0	0	0	0.00613474
Cog1	0.104849	0.112021	0.0710113	0.0674557	0.0992671	0.120982	0.146811	0.133494	0.119432	0.0912284	0.102947	0.0451693	0.0941498	0.116816	0.0712677	0.272014	0.183155	0.135264	0.177058
CG14742	0.201215	0.0041638	0	0	0	0.000257381	0.00203915	0.0108331	0.00430496	0	0.00615828	0	0	0	0.0174914	0	0	0.00839625	0
CG4860	0.0105747	0.06001	0.112079	0.0846177	0.0524798	0.0106989	0.00310488	0.00395821	0.00857619	0.0206829	0.0133565	0	0.0830264	0.0297429	0.0161188	0	0	0.0894298	0.011064
asRNA:CR46012	0	0	0	0	0	0	0	0	0	0	0	0	0	0	0	0	0	0	0
CG10014	0	0	0	0	0	0	0	0	0	0	0	0	0	0	0	0	0	0	0
CG17404	0	0	0	0	0	0	0	0	0	0	0	0	0	0	0	0	0	0	0
CG12256	0	0	0	0	0	0	0	0	0	0	0	0	0	0	0	0	0	0	0
asRNA:CR43477	0	0	0	0	0	0	0	0	0	0	0	0	0	0	0	0	0	0	0
CG3916	0	0	0	0	0	0	0	0	0	0	0	0	0	0	0	0	0	0	0
Pglym87	0	0	0	0	0	0	0	0	0	0	0	0	0	0	0	0	0	0	0
Cyp313a5	0	0	0	0	0	0	0	0	0	0	0	0	0	0	0	0	0	0	0
Cyp313a2	0	0	0	0	0	0	0	0	0	0	0	0	0	0	0	0	0	0	0
Cyp313a3	0	0	0	0	0	0	0	0	0	0	0	0	0	0.00286217	0	0	0	0	0
lncRNA:CR44036	0	0	0	0	0	0	0	0	0	0	0	0	0	0	0	0	0	0	0
lncRNA:CR45582	0	0	0	0	0	0	0	0	0	0	0	0	0	0.0197156	0.00487459	0	0	0	0
CG3942	0	0	0	0	0	0	0	0	0	0	0	0	0	0	0	0	0	0	0
lncRNA:CR46203	0	0	0	0	0	0	0	0	0	0	0	0	0	0	0	0	0	0	0
svp	0.0286485	0.818845	0.0347751	0.0462019	0.123569	0.0149325	0.0225587	0.0257096	0.0242534	0.0369375	0.0422541	0.0649286	0.00334909	3.01024	0.810266	0	0	0.0142694	0.0273813
CG44037	0	0	0	0	0	0	0	0	0	0	0	0	0	0	0	0	0	0	0
CG44038	0	0	0	0	0	0	0	0	0	0	0	0	0	0	0	0	0	0	0
lncRNA:CR46013	0	0	0	0	0	0	0	0	0	0	0	0	0	0	0	0	0	0	0
lncRNA:CR44039	0	0	0	0	0	0	0	0	0	0	0	0	0	0	0	0	0	0	0
CG17738	0.131751	3.2988	0.197731	0.0438835	0.0625556	0.0916793	0.07959	0.0668653	0.0896225	0.100064	0.0974411	0.0398533	0.0324113	0.00286217	0.287498	0	0.337851	0.0632179	0.0890956
Sfp87B	0	0.000407854	0	0	0	0	0	0	0	0	0	0	0	0	0	0	0	0	0
lncRNA:CR46014	0	0	0	0	0	0	0	0	0	0	0	0	0	0.0192307	0	0	0	0	0
CG4066	0	0.000197152	0	0	0	0	0	0	0	0	0	0	0	0	0.00802026	0	0	0	0
CG10013	0	0	0	0	0	0	0	0	0	0	0	0	0	0	0	0	0	0	0
lncRNA:CR45584	0	0	0	0	0	0	0	0	0	0	0	0	0	0	0	0	0	0	0
lncRNA:CR45583	0	0	0	0	0	0	0	0	0	0	0	0	0	0	0	0	0	0	0
lncRNA:CR44941	0	0	0	0	0	0	0	0	0	0	0	0	0	0	0	0	0	0	0
CG44956	0	0	0	0	0	0	0	0	0	0	0	0	0	0	0	0	0	0	0
CG10038	0.0959853	0.0823565	0.0870608	0.111344	0.0573253	0.0460882	0.0448905	0.0753288	0.0685215	0.0784761	0.0461787	0	0.177135	0.384435	0.140626	0.0749123	0.152922	0.207189	0.386232
CG10041	0.000295099	0	0	0	0	0.00292167	0	0	0	0	0.00127896	0	0.0124888	0	0	0.0427203	0	0.012219	0.00401455
MBD-R2	0.0520074	0.0730257	0.0695355	0.0595886	0.0488783	0.0267011	0.0533633	0.100208	0.0708276	0.0734931	0.0708766	0.0306564	0.135998	0.0885141	0.107676	0.265284	0.125089	0.0236348	0.132532
CG4115	0.115911	0.923215	2.78743	6.9449	4.96769	0.0738735	0.0702513	0.108754	0.122667	0.0982552	0.157063	0.0841611	0.0921852	0.0162564	0.194703	0.060784	0.377481	0.0618103	0.10414
snmRNA:419	0	0	0	0	0	0	0	0	0	0	0	0	0	0	0	0	0	0	0
Tim17a1	0	4.25915e-05	0	0	0	0	0	0	0.0014551	0	0.000240799	0	0	0.00253182	0	0	0	0	0
GstD10	0.0163829	0.282636	0.0469577	0.0356102	0.0639369	0.102294	0.0142323	0.0244665	0.0488743	0.0980889	0.14176	0	0.0123593	0.0236426	0.0329425	0.0757406	0	0.0397966	0.0758735
GstD9	0.100812	0.294277	0.186123	0.100769	0.062216	0.228158	0.0618954	0.121375	0.226432	0.27822	0.130738	0.0525907	0.083046	0.0988642	3.73524	0.403218	0.192221	0.0632891	0.0236438
GstD1	3.48605	4.9485	3.77012	3.22525	2.00703	12.7572	1.07892	5.25693	8.08296	12.3863	2.58428	1.29896	3.47887	8.95297	8.01253	11.7752	8.02774	2.22126	2.43963
lncRNA:CR46015	0	0	0.00214826	0	0	0	9.74479e-05	0.000325739	0.000496541	0.00368516	0.000137847	0	0	0.00539085	0	0	0	0	0
GstD2	0.00945021	0.107695	0.0117894	0.00330524	0.0509409	0.00050243	0.00937632	0.0314733	0.0647751	0.339385	0.0519606	0	0.104573	0	0.516948	0	0	0.0239186	0.0286079
GstD3	0.0714681	0.0133648	0.00778126	0	0	0.00724046	0.00382559	0.049201	0.0175677	0.0223894	0.0060091	0.0233288	0.573843	0.00309918	0.244532	0.0502854	6.89628	0.00922339	0.40457
GstD4	0.00522676	0.000105676	0	0	0.0225805	0	0.000129356	0.0119313	0.000597342	0.00648284	0.0307781	0	0.172519	0	0	0.611418	0.0645245	0.0170512	0.00806376
GstD5	0.0171492	0.0161926	0.0171778	0	0.0192955	0.00422798	0.014629	0.0513686	0.0563289	0.309986	0.134437	0	0.0863904	0	0.00569329	1.68156	0	0.142956	0
GstD6	0	0	0	0	0	6.47374e-05	0	0	0	0	0.00124985	0	0	0	0	0.0491814	0	0	0
GstD7	0.00854924	0	0	0	0.025898	0.00327187	0.000324266	0.00566995	0	0.0385056	0.0310857	0	0.00359549	0.02026	0	0.0563755	0.0359639	0	0.00613474
GstD8	0	0.00125965	0.000612263	0	0	0	0.00018328	0.00566953	0	0.00827845	0.0194449	0	0	0	0	0.215348	0	0	0
CG10035	0	0	0	0	0	0	0	0	0	0	0	0	0	0	0	0	0	0	0.00301372
GstD11	0.00443229	0.000246165	0.00584306	0.0169584	0.379002	0.000644062	0.000790104	0.00956792	0	0	0	0.00132399	0	0	0.00955028	0	0	0	0
CG34402	0	0	0.00611624	0	0	0	0.00109064	0.00733469	0	0	0	0	0	0	0.0140699	0	0	0	0
CG33098	0	0	0	0	0	0	0	0	0	0	0	0	0	0	0	0	0	0	0
CG10096	0	0.00357979	0.0270484	0	0.00432967	0	1.74578e-05	0.00201045	0	0	0.0021698	0	0	0	0	0	0	0	0
CG10097	0	0	0	0	0	0	0	0	0	0	0	0	0	0	0	0	0	0	0
Cyp9f3	0.043456	0.0377754	0.0123632	0.0112469	0	0.00331358	0.00427457	0.0242805	0.017926	0.064788	0.0262674	0	0.0327842	0.00585398	0.15844	0.776735	0.124099	0.0745353	0.141767
DNAlig3	0.0537389	0.0615434	0.10937	0.0360119	0.00866621	0.0600828	0.0417267	0.0624647	0.0680143	0.0773913	0.0393255	0.118861	0.0655798	0.102175	0.122303	0.0441287	0.154673	0.0168426	0.0266928
Cyp9f2	0.206092	0.712637	0.241794	0.524002	0.387011	0.142619	0.102169	0.183988	0.234395	0.979093	0.50593	0.158646	0.257348	0.0929369	1.51385	2.21688	1.27584	0.36249	1.66883
CG5167	0.378595	0.677535	0.481547	0.524416	0.529568	0.429744	0.234571	0.357899	0.332091	0.47411	0.5318	0.302012	0.275471	0.503412	0.271443	0.328117	0.837415	0.166218	0.417429
CG5196	0.0700815	0.0620566	0.0768226	0.108734	0.10932	0.0620935	0.0411304	0.088097	0.0480538	0.0675346	0.0600062	0.0520464	0.107872	0.075752	0.52779	0.647182	0.0216313	0.161468	0.492333
Dip-C	0.163263	0.234057	0.308466	0.193515	0.318207	0.247879	0.1409	0.267096	0.197481	0.220722	0.210642	0.0983037	0.190675	0.534291	0.221327	2.08767	0.17992	0.997112	0.766604
snmRNA:649	0	0	0	0	0	0	0	0	0	0	0	0	0	0	0	0	0	0	0
pps	0.0978077	0.0704973	0.0393423	0.0352807	0.112764	0.0285113	0.0409914	0.0891357	0.0489665	0.0525181	0.0430707	0	0.160927	0.0164859	0.108991	0.284856	0.486141	0.0686152	0.0651603
Scgbeta	0.170215	0.00804219	0.0041736	0	0	0	0.00132834	0.00698869	0.00349246	0.00186702	0.00599259	0.0220866	0.0083493	0.0120724	0.151896	0.864197	0	0.0112184	0.0151225
CG17202	0.256534	0.310825	0.445676	0.30932	0.351419	0.367223	0.297643	0.225801	0.335719	0.286375	0.265862	0.134031	0.315023	0.217207	0.362378	1.03338	0.332624	0.192198	0.348695
Pp1-87B	1.09251	1.23573	1.23329	1.29622	0.921194	0.984722	0.653001	1.06262	0.977578	1.08963	0.779425	0.411835	1.93718	1.29598	1.35644	1.86641	2.02188	1.39516	1.64012
NANS	0	0	0	0	0	0	8.47397e-05	0	0	0	0	0	0	0	0	0	0	0	0
CG5641	0.0705056	0.0693071	0.11698	0.109306	0.0611546	0.0540514	0.034419	0.0609415	0.0658076	0.0811339	0.0356046	0	0.129598	0.181336	0.130614	0.709983	0.165522	0.0881807	0.0651193
CG5245	0.00551306	0.00483851	0.00186145	0.015039	0	0	0.000177146	0	0	0.00316608	0.000441911	0	0.00889715	0.00287092	0.00463204	0	0.0216313	0	0.00806376
Prosalpha2	0.926617	0.91392	1.12458	0.967558	1.12772	0.669031	0.415642	0.61191	0.677849	0.580408	0.486281	0.225328	0.803138	2.05677	0.769375	1.35313	0.46524	0.495567	0.910115
Aos1	0.108442	0.0967908	0.0701167	0.104543	0.0507008	0.090577	0.0489891	0.12059	0.0639438	0.110452	0.0605175	0.0179161	0.334909	0.204266	0.201541	0.27117	0.50855	0.0893801	0.182853
CG5844	0.204936	0.10812	0.0938578	0.149165	0.0512383	0.078455	0.0630486	0.0878897	0.10763	0.145197	0.0603485	0.0687313	0.221169	0.330576	0.200711	0.221052	0.388791	0.0902044	0.0872409
Desat2	0.000118635	0	0	0	0	0	0	0.000144825	0	0	0	0	0	0	0	0	0	0	0
CG17207	0	0.00146051	0	0	0	0	0	0	0	0	0	0	0	0	0	0	0	0	0
Desat1	1.37996	7.43534	1.92895	2.882	1.54077	1.01111	1.13931	1.48045	1.36028	1.52389	1.0666	1.11086	1.31374	2.8089	3.0178	3.7071	2.45265	1.92687	2.17069
CG5538	0.00109114	0.00398829	0	0	0	0	0.000157389	0	0	0	0	0	0.00300275	0	0	0	0	0	0
CG18549	0.0519228	0.0429573	0.063837	0.0326808	0.0417313	0.068397	0.0305569	0.0749126	0.0596861	0.0827354	0.0556389	0.0891336	0.108512	0.0752649	0.195312	0.339668	0.2362	0.440451	0.92845
CG5509	0.000395429	0.00020303	0	0	0	0.000158507	0.000757361	0	8.6302e-05	0	0.000263792	0	0	0	0.00379204	0	0	0	0.00301372
trus	0.0304406	0.0347803	0.0379057	0.0304956	0.04125	0.0324354	0.0301074	0.0608951	0.0468034	0.065573	0.0280417	0.0071884	0.0699107	0.0156464	0.0802869	0.0565485	0.0606535	0.0188402	0.050762
CG5961	0.181899	0.263681	0.249934	0.126245	0.252441	0.207417	0.141948	0.239358	0.217318	0.264907	0.175155	0.0896289	0.229568	0.319985	0.138122	0.309592	0.0540836	0.153059	0.219803
CG12267	0.0447611	0.0286736	0.0275207	0.0262899	0.0252284	0.0265761	0.0293463	0.0214288	0.0322344	0.027959	0.0366803	0.0203028	0.0323066	0.0317342	0.0541977	0.0330505	0.0243078	0.00598312	0.0222258
CG5608	0.0350674	0.0350769	0.0513429	0.0188751	0.109661	0.0196304	0.0231487	0.0681139	0.05048	0.0788054	0.03743	0.010102	0.0491777	0.0429998	0.0668088	0.17475	0.206355	0.167928	0.0615139
Hsp70Ba	0.0100963	0.00355825	0.00297437	0.00274694	0	0.000941217	0.0104227	0.0100644	0.0106561	0.00242455	0.00369915	0	0	0	0.00971624	0.0471989	0	0	0.00301372
lncRNA:alphagamma-element	0.463063	0.654957	0.170515	0.391275	0.419595	0.247197	0.485919	0.243792	0.230823	0.132834	0.157762	0.13712	0.647553	0.227537	0.347849	3.91844	0.911557	1.5422	1.57707
Hsp70Bbb	0	0.00200283	0	0.00135879	0	0.000162674	0.00244256	0.000666141	0.00632868	0	0	0	0	0	0	0	0.0336649	0	0
Hsp70Bb	0.0394265	0.228618	0.0275135	0.00657174	0.0223035	0.0275984	0.066375	0.04985	0.0065884	0.0367364	0.0237809	0	0.00552949	0.0268438	0.0483303	0.343023	0.0554807	0.0668513	0.116554
Hsp70Bc	0.489132	0.504984	0.20254	0.451751	0.286852	0.456781	0.584797	0.430288	0.329827	0.215515	0.140409	0.0519242	0.230335	0.425732	0.394515	5.38766	0.938064	0.292364	1.34644
Octbeta3R	0	0	0.0003561	0	0	0	0	0	0	0	0.00013949	0	0	0	0.0657274	0	0	0	0.0300409
Hug	0.00381682	0	0	0	0	0	0	0	0	0	0	0	0	0	0	0	0	0	0
lncRNA:CR46016	0	0	0	0	0	0	0	0	0	0	0	0	0	0	0	0	0	0	0
Octbeta2R	0.422863	0.133674	0.0475363	0.0438769	0	0.0199173	0.0109359	0.0143355	0.0369096	0.020262	0.105876	0.0231297	0.318316	0.00454701	1.53904	0.0508321	1.68439	0.00931064	0.892314
lncRNA:CR46017	0	0	0	0	0	0	0	0	0	0	0	0	0	0	0	0	0	0	0
lncRNA:CR44942	0	0	0	0	0	0	0	0	0	0	0	0	0	0	0	0	0	0	0
Vha55	1.17975	2.18983	1.89473	1.54683	2.01275	1.28915	0.940005	1.57695	2.92075	10.8352	3.96356	1.50786	1.18536	1.62869	2.13115	4.1376	2.19801	2.60894	1.768
Snx3	0.216379	0.395213	0.623205	0.552394	0.32875	0.229588	0.146793	0.261969	0.194697	0.312813	0.178047	0.0932446	0.286576	0.56767	0.594117	0.676635	1.02361	4.09941	1.2304
Not10	0.0854665	0.0689922	0.0431212	0.057981	0.0389404	0.044762	0.0308745	0.0233164	0.0321182	0.044319	0.0427982	0.00132399	0.0763138	0.031119	0.0817565	0.0478535	0.177786	0.0339145	0.0578743
CG18530	0	0	0	0	0	0	0	0	0	0	0	0.0158543	0	0.00909401	0	0	0	0	0
asRNA:CR46018	0	0	0	0	0	0	0.000761356	0	0	0	0	0	0.00175654	0	0	0	0	0	0
CG11598	0	0	0	0	0	0	0.00088867	0.00146416	0	0	0	0	0	0.0112441	0	0	0	0	0
CG11600	0	0	0	0	0	0	0	0	0	0	0	0	0	0	0	0	0	0	0
CG11608	0	0	0	0	0	0	0	0	0	0	0	0	0	0	0	0	0	0	0
CG6753	0	0.00115067	0	0	0	0	0	0	0	0	0	0.00214911	0.00176299	0	0	0	0.0478968	0	0
lncRNA:CR46351	0	0	0	0	0	0	0	0	0	0	0	0	0.00285286	0	0	0	0	0	0
Dtg	0.00504218	0.0154582	0.0255904	0	0	0	4.39768e-05	0.0169994	0.00435396	0.00258641	0.00245355	0	1.74623	0.0131086	0	0.0502854	0	0.0257454	0
CG6225	0.195816	0.00965993	0.00254204	0.0101175	0.092183	0.004534	0.00818344	0.207683	0.00208104	0.00313696	0.0140445	0.0256111	0.00359788	0	0.323797	0	0.41913	0.0310971	0.0142251
lncRNA:CR45586	0	0	0	0	0	0	0	0	0	0	0	0	0	0	0	0	0	0	0
CG14395	0	0.00159225	0	0	0	0.00448878	0	0	0	0	0	0	0	0	0	0	0	0	0
Gnmt	0	0	0	0	0	0	0.000383413	0	4.28611e-05	0.000380013	0.000250146	0	0	0	0	0.68806	0	0	0.0244731
CG43630	0	0.000937316	0.00376206	0	0	0	0	0	0	0	0	0	0	0	0	0	0	0	0
mbo	0.0424634	0.0400167	0.0440554	0.0488438	0.10492	0.0293296	0.0231592	0.0378626	0.0398214	0.0588037	0.0427831	0.00132399	0.0632177	0.0696726	0.0414905	0.0691176	0	0.133799	0.104604
Cyp313a4	0	0	0	0	0	0	0	0	0	0	0	0	0	0	0	0	0.0624185	0.00815927	0
kar	0.0471077	0.0620666	0.0173346	0.0152423	0.0299424	0.0231507	0.00766057	0.0126032	0.0234132	0.170979	0.0626307	0	0.197742	0.00813767	0.020152	0.817459	0.118316	1.16094	1.95834
Su(fu)	0.0798029	0.235394	0.177446	0.209886	0.136621	0.132519	0.0772775	0.0498115	0.0799948	0.0601259	0.0411732	0.0262007	0.103841	0.245117	0.104168	0.418059	0.406785	0.0626732	0.106504
CG31347	0	0	0	0	0	0	0.000326243	0	0	0	0	0	0	0	0.000315781	0	0	0	0
Arp1	0.410994	0.672164	0.788741	0.678692	0.523118	0.689441	0.402418	0.625686	0.607947	0.632657	0.42131	0.4571	0.37724	0.687759	0.86537	0.785728	1.0921	0.553458	0.632918
CG14391	0	0	0	0	0	0.000451392	0	0	0	0	0	0	0	0	0	0	0	0	0
NijC	1.44797	1.26406	0.858997	0.674553	0.876183	1.84945	2.28656	6.1756	4.17176	1.72136	1.28761	1.03804	0.527788	0.675707	1.12771	0.479506	0.981569	1.49932	1.08998
Past1	0.983261	0.848758	0.661403	0.689767	0.63831	0.671544	0.796372	1.13841	1.12391	1.15761	0.790029	0.502128	0.571257	1.05334	0.942665	1.71477	0.862788	2.81193	1.7226
CG12279	0.202279	0.566937	0.995446	0.701707	0.401655	0.428622	0.196314	0.306662	0.399283	0.394765	0.191123	0.239085	0.388906	0.742286	0.447922	0.157411	0.852247	0.18462	0.452575
mus308	0.0133727	0.0105771	0.00804217	0.00157928	0	0.0141572	0.00367787	0.00667354	0.00961314	0.00560963	0.00438532	0	0.0184072	0.00675333	0.0648246	0.0458798	0.0272264	0	0.0390484
Men	0.599002	2.29365	12.7733	6.77524	4.62393	0.428278	0.305169	0.465778	0.257094	0.312988	0.729726	0.4557	0.196924	3.49748	0.685306	0.46413	0.307731	0.526315	0.870379
lncRNA:CR44231	0	0	0	0	0	0	0	0	0	0	0	0	0	0	0	0	0	0	0
CG5724	0	0.00142253	0	0	0	0	0.00101765	0	0	0	0.0215891	0	0	0	0	0	0	0.00123965	0
CG5999	0	0	0	0	0	0	0.000250369	0	0.000581677	0	0.014481	0	0	0	0	0	0	0	0
lncRNA:CR46238	0	0	0	0	0	0	0	0	0	0	0	0	0	0	0	0	0	0	0
beat-Vc	0	0	0	0	0	0	9.34757e-05	0	0	0	0	0	0	0	0.0296579	0	0	0	0
lncRNA:CR44233	0	0	0	0	0	0	0	0	0	0	0	0	0	0	0	0	0	0	0
lncRNA:CR44232	0	0	0	0	0	0	0	0	0	0	0	0	0	0	0	0	0	0	0
CG31345	0.00802604	0	0.000852655	0	0	0	0.00058053	0	0.000389589	0	0.00232251	0	0	0	0.233075	0.747777	0.0536613	0	0
lncRNA:CR46217	0	0	0	0	0	0	0	0	0	0	0	0	0	0	0	0	0	0	0
beat-Va	0	0	0.002593	0	0	0.000217115	0.000954295	0	0	0	0.00211852	0	0	0	0.0616245	0	0	0	0
lncRNA:CR45587	0	0	0	0	0	0	0	0	0	0	0	0	0	0	0	0	0	0	0
lncRNA:CR44234	0	0	0	0	0	0.000295214	0.000244652	0	0	0	0	0	0	0	0	0	0	0	0
CG10126	0.110528	0.30768	0.76487	1.90922	0.60513	0.675306	0.198653	0.121772	0.160888	0.205001	0.139273	0.0804396	0.076519	0.387565	0.618124	2.10819	0.813375	0.270717	1.07766
lncRNA:CR46218	0	0	0	0	0	0	0	0	0	0	0	0	0	0	0	0	0	0	0
asRNA:CR44235	0	0	0	0	0	0	0	0	0	0	0	0	0	0	0	0	0	0	0
d-cup	0	0	0	0	0	0	0	0	0	0	0	0	0	0	0	0	0	0	0
CG10909	0	0	0	0	0	0	0	0	0	0	0	0	0	0	0	0	0	0	0
beat-Vb	0	0	0	0	0	0	0	0	0	0	0	0	0	0	0.0341401	0	0	0	0
lncRNA:CR44236	0	0	0	0	0	0	0	0	0	0	0	0	0	0	0	0	0	0	0
grsm	0.255558	0.155191	0.167475	0.20466	0.0835546	0.155262	0.132103	0.218932	0.145271	0.164862	0.117222	0.0294675	0.31368	0.575801	0.260438	0.930298	0.228782	2.15477	0.441236
Spc25	0.000828345	7.62816e-05	0.0017853	0	0	0.0431484	0.000217317	0.00329796	0	0.00316781	0	0	0.0401924	0.00572498	0.00247149	0	0	0	0
Cyp304a1	0	0	0	0	0	0.0368381	0	0	0	0.0032882	0	0	0.00428666	0	0	0	0	0	0
CG14384	0	0	0	0	0	0.0135147	0	0	0	0	0.000185881	0	0	0	0	0	0	0	0
CG7381	0	0.000165713	0	0	0	0.00588261	0.000158429	0.00219367	0	0	0.00951289	0	0	0	0.00800805	0.89109	0	0.00178514	0
CG7091	0	0.00209353	0	0	0	0.000101528	0	0.000928224	0	0	0.00251909	0	0	0	0	0	0	0.128895	0.179528
Paip2	0.61283	0.435985	0.333882	0.421869	0.459043	0.21172	0.141823	0.206489	0.191888	0.400409	0.24569	0.0549603	0.993463	0.409009	0.485514	0.889184	0.551663	0.444129	0.673141
CG31342	0.0876521	0.183359	0.134209	0.237189	0.203059	0.0652605	0.0446368	0.0866819	0.0803951	0.0610386	0.0520191	0.00359349	0.0736593	0.146993	0.139466	0.0760309	0.276473	0.0704477	0.082882
CG14383	0	0	0	0	0	0	0.000432008	0	0	0	0	0	0	0	0.00107509	0	0	0	0
yellow-f	0.00526202	0.0135263	0	0	0	0	0.00205428	0	0	0	0	0	0	0	0	0	0	0.0107921	0.804346
yellow-f2	0.00850572	0.110024	0	0.00273901	0	0.00524268	0.00257837	0.00240247	0.00341303	0.00156933	0.0019666	0	0.00438032	0	0	0	0	0	0
CG7488	0.112932	0.129288	0.066905	0.105387	0.0274747	0.0608306	0.0431629	0.0420001	0.0637572	0.152837	0.0661829	0.0144518	0.176053	0.149818	0.0938005	0.089289	0.159343	0.0622157	0.0447646
CG44194	0	0	0	0	0	0	0	0	0	0	0	0	0	0	0	0	0	0	0
CG17327	0	0	0	0	0	0	0	0	0	0	0	0	0	0	0	0	0	0	0
CG7518	0.271913	0.166617	0.127187	0.109424	0.146515	0.0917358	0.111268	0.154574	0.0950679	0.135447	0.101212	0.0205576	0.344918	0.177592	0.336299	0.222592	0.614854	0.151082	0.329914
CG8031	0.18988	0.250214	0.292462	0.243307	0.228578	0.309869	0.240372	0.191139	0.235604	0.2238	0.207014	0.11242	0.052012	0.180398	0.289035	0.515079	0.194569	0.246787	0.15369
CG11656	0	0	0	0	0	0	0.000295688	0	0	0	0	0	0	0	0	0	0	0	0
CtBP	1.44962	1.31735	1.00842	1.24024	1.33038	0.712054	0.757514	1.01055	0.882253	1.09802	0.807117	0.521507	3.85079	1.56309	1.76988	3.34984	4.88225	1.09226	2.97371
CG46280	0.235176	0.242685	0.151635	0.200729	0.299713	0.295641	0.237928	0.291506	0.282042	0.282538	0.299273	0.239994	0.228626	0.123149	0.215452	0.168784	0.403952	0.275242	0.247867
CG46281	0.000691508	0.00551715	0.00438395	0.00268041	0.0186565	0.00460799	0.00809313	0.00235275	0.00902798	0.00212507	0.00738071	0	0.00479105	0	0.00216946	0	0	0.00136188	0.00614229
l(3)87Df	0.197692	0.146253	0.192305	0.138281	0.094831	0.112863	0.0834125	0.107901	0.140895	0.203078	0.154296	0.0491893	0.0978587	0.217032	0.196936	0.67691	0.188709	0.0583865	0.118794
ry	0.0306475	0.0573476	0.0159581	0.0150459	0	0.0492242	0.0329258	0.061334	0.103715	0.0743459	0.0629337	0	0.0221292	0	0.0117913	0.158595	0	0.0452059	0.0164821
CG11668	0.034518	0.0308607	0.016603	0.0212442	0.0419771	0.0556684	0.0145713	0.146305	1.10098	0.195397	0.0266608	0	0.0184514	0	0.0475724	0.0695897	0.0216313	0	0
snk	0.000815863	5.97958e-05	0	0	0	0	0.000286037	0	0	0	0	0	0	0	0	0	0	0	0
CG11670	0.000509884	0.000935739	0	0	0	6.47374e-05	0.000201357	0	0	0	0	0	0	0	0	0.0427203	0	0	0
CG45122	0	0	0	0	0	0	0	0	0	0	0	0	0	0	0	0	0	0	0
Hsc70-2	0.201657	0.00327012	0	0	0	0	0.00357306	0.00922168	0.000277846	0.00135355	0.00364062	0.0826178	0.00426219	0	0.0163732	0	0	0.00616447	0
CG31157	0	0	0	0	0	0	0.00039775	0.00196824	0	0	0	0	0	0	0	0	0	0	0
CG7966	0.252079	0.211863	0.0814419	0.0913458	0.0751557	0.414463	0.340874	0.608876	0.715527	0.431289	0.241838	0.233301	0.0995136	0.0135067	0.0787914	0.141307	0	0.24574	0.096254
pic	0.118276	0.135164	0.116634	0.102966	0.110289	0.0568278	0.0496563	0.1634	0.0854994	0.113614	0.0894996	0.0868209	0.230172	0.157635	0.0799321	0.0812241	0.163984	0.0917918	0.082715
sim	0	0	0	0	0	0	0	0	0	0	0	0	0	0	0	0	0	0	0
lncRNA:CR44967	0	0	0	0	0	0	0	0	0	0	0	0	0	0	0	0	0	0	0
CG43063	0	0	0	0	0	0	0	0	0	0	0	0	0	0	0	0	0	0	0
timeout	0.00235526	0.00202192	0.00163847	0.00613742	0	0.00332744	0.00490463	0.0110196	0.00248167	0.00247816	0.000589252	0	0.0339769	0.00506364	0.0119222	0	0.0511868	0.00156294	0.00659977
CG34308	0	0.000300743	0	0	0	0	0	0	0	0	0	0	0	0	0	0	0	0	0
lncRNA:CR46019	0	0	0	0	0	0	0	0	0	0	0	0	0	0	0	0	0	0	0
2mit	0	0	0	0	0	0	0.00116537	0.00437503	0.000341303	0	0	0	0.00103394	0	0.238392	0	0	0.00188437	0
lncRNA:CR45109	0	0	0	0	0	0	0	0	0	0	0	0	0	0	0	0	0	0	0
CG8138	0	0	0	0	0	0	0	0	0	0	0	0	0	0	0	0	0	0	0
CG8508	0	0.000838225	0	0	0	0	0.00028212	0	0	0	0	0	0	0	0.00523073	0	0	0	0
CG14380	0	0	0	0	0	0	0	0	0	0	0	0	0	0	0	0	0	0	0
CG8141	0	0	0	0	0	0	0	0	0	0	0	0	0	0	0	0	0	0	0
CG8483	0.0190312	0.0591652	0.0230125	0.0272964	0	0.0273107	0.0594244	0.0242942	0.0139278	0.0195231	0.0190915	0.0262007	0.00971016	0	0.032701	0	0	0.0385168	0.0151225
CG8476	0.000194284	0	0.000617844	0.011713	0	0	0.000941615	0	0	0	0.000769507	0	0	0	0	0	0	0	0
Ace	0.307593	0.394404	1.6125	4.65041	2.31693	0.264873	0.284344	0.169103	0.199757	0.199447	0.252775	0.0685235	0.0458001	0.15352	0.726622	0.659771	0.0455271	0.21052	0.330736
CG11686	0.249575	0.25079	0.164268	0.091138	0.233081	0.347395	0.145653	0.431962	0.217065	0.170678	0.127458	0.0829205	0.0569084	0.270044	0.926723	0.00463931	3.51027	0.0748139	1.2572
Ravus	0.033683	0.0406491	0.0128665	0.0574668	0.0260677	0.0508927	0.0264967	0.0235491	0.0368241	0.0359631	0.0122407	0.00537846	0.0388725	0.0420408	0.0220871	0.00463931	0	0.0318715	0.0203011
Su(var)3-7	0.0286198	0.0475023	0.0387538	0.0578009	0.037664	0.0211811	0.0239405	0.0345619	0.0484567	0.0309024	0.0367056	0	0.133326	0.053045	0.0465072	0.183153	0.0986256	0.0648061	0.0442859
TBC1D5	0.0462485	0.0459718	0.0724198	0.0648234	0	0.0271284	0.0171188	0.0372076	0.0365429	0.025625	0.0255798	0.013291	0.0204418	0.0683564	0.0858797	0.0834035	0.174373	0.040873	0.351975
CG8630	0	0.0156818	0	0	0	0	0.00186318	0	0	0.00356087	0.00109619	0	0	0	0.0125448	0	0	0	0
CG15888	0	0	0	0	0	0	0	0	0	0	0	0	0	0	0	0	0	0	0
CG15887	0	0	0	0	0	0	0	0	0	0	0	0	0	0	0	0	0	0	0
Osi22	0	0	0	0	0	0	0	0	0	0	0	0	0	0	0	0	0	0	0
wntD	0	0	0	0	0	0	0	0	0	0	0	0	0	0	0	0	0	0	0
CG8773	0	0	0	0	0	0	0	0	0	0	0.000193974	0	0	0	0	0	0	0	0
CG8774	0	0	0	0	0	0	0	0	0	0	0	0	0	0	0	0	0	0	0
CG32473	0.0867992	0.110777	0.13852	0.128509	0.134153	0.0565677	0.0441458	0.0946255	0.0487288	0.0750733	0.0520303	0.0380315	0.0747412	0.220966	0.125215	0.114363	0.147293	0.775548	0.961033
CG43208	0	0	0	0	0	0	0	0	0	0	0	0	0	0	0	0	0	0	0
CG44142	0.045573	0.0545756	0.0344963	0.0246507	0	0.0247679	0.0271461	0.0242866	0.0360871	0.0435765	0.0470409	37.8488	0.0449929	0	0.0373069	0	0	0.00598444	0.00301372
CG45080	0.179299	0.288932	0.130585	0.243432	0.118138	0.115057	0.114811	0.118459	0.171613	0.193675	0.251676	184.557	0.118619	0.00675333	0.0799005	0	0.0243078	0.0178341	0.138011
PK2-R2	0.0609797	0	0.0048921	0.00976601	0	0.000523768	0.000755264	0.00130223	0.000368332	0	0.00222467	0	0	0	0.0424541	0	0	0	0
PK2-R1	0.000646352	0	0	0	0	0	0	0	0	0	0	0	0	0	0.0034252	0.0864526	0	0	0
mthl12	0	0	0	0	0	0	0	0	0	0	0	0	0	0	0	0	0	0	0
poly	0.302039	0.249806	0.186902	0.335431	0.242897	0.30593	0.183625	0.339819	0.301507	0.385799	0.215027	0.22378	0.449667	0.870807	0.271093	0.298082	0.827953	0.213228	0.370148
Dic1	0.368	0.572363	1.99918	1.15297	0.846199	0.157768	0.0530847	0.0777607	0.0465041	0.189821	0.137221	0.0111861	0.676067	0.651802	0.684297	0.369202	0.557894	0.165192	0.366101
CheA87a	0.000105121	0	0	0	0	0	0	0	0	0	0	0	0	0	0	0	0	0	0.0267978
Lip3	0	0	0	0	0	0	0	0	0	0	0.00105184	0	0	0	0	0	0	0.0106587	0
CG34309	0	0	0	0	0	0	0	0	0	0	0	0	0	0	0	0	0	0	0
CG9813	0.05182	0.00845638	0.00859874	0	0	0.01889	0.00747969	0.044119	0.0195038	0.027108	0.038023	0	0.00760812	0	0.595447	0	0.0486157	0.0284958	0
lncRNA:CR44138	0.0607352	0.00807285	0.010365	0.0137417	0.00433311	0.0531627	0.0118606	0.034904	0.0259112	0.0812949	0.0519405	0	0.00264984	0.0140846	0.000191882	2.96765	0.0184014	0.00455249	0.0262114
CG8870	0.00652373	0.00727783	0.0157502	0.0261398	0.00259719	0.0368023	0.00250752	0.00760515	0.00344341	0.00191767	0.00607244	0	0	0	0.00721315	0	0	0	0
mRpS21	0.367135	0.31117	0.290099	0.24737	0.456385	0.270418	0.239431	0.342225	0.359047	0.725752	0.379327	0.103546	0.367106	0.745235	0.445005	0.839306	0.570383	0.268462	0.477463
Droj2	1.03108	1.18318	1.51939	1.5279	1.43101	0.489257	0.528568	0.786311	0.72209	0.931401	0.823011	0.272151	1.0709	2.75826	1.14348	2.82362	2.5701	0.888271	0.983065
CG9799	0.057257	0.0452096	0.0436036	0.0289662	0.0899686	0.00359673	0.0322351	0.0703385	0.043158	0.0533527	0.0627761	0.0262007	0.117524	0.0779946	0.0574473	0.198036	0.0388473	0.0676244	0.107296
CCHa2	0.254749	0.00528218	0.00234095	0.000838709	0	0	0.00918034	0.00137737	0.00441922	0.00307496	0.238495	0.0268054	0.0063281	0	0	284.567	0	0.295272	0
CG14374	0	0	0	0	0	0	0	0	0	0	0	0	0	0	0	0	0	0	0
CG14377	0	0	0	0	0	0	0	0	0	0	0	0	0	0	0	0	0	0	0
GILT1	0.0813726	1.11262	0.999913	1.35189	0.545968	0.129586	0.0732221	0.102327	0.0733056	0.0846581	0.100077	0.286714	1.50818	0.0822128	0.325268	0.235766	0.176544	1.3439	0.135246
CG33977	0.336795	0.281543	0.247413	0.292525	0.287779	0.677509	0.29464	0.428054	0.501512	0.455496	0.328412	0.340415	0.18047	0.352339	0.509699	1.60395	0.135885	0.453543	0.425297
yellow-e3	0	0	0	0	0	0	0	0	0	0	0	0	0	0	0	0	0	0	0
yellow-e2	0	0	0	0	0	0	0	0	0	0	0	0	0	0	0	0	0	0	0
yellow-e	0	0	0	0.0025242	0	0	0	0	0	0	0	0	0	0	0	0	0	0	0
Ir87a	0	0	0	0	0	0	0	0	0	0	0	0	0	0	0	0	0	0	0
lncRNA:CR45591	0.00098145	0	0	0	0	0	0	0	0	0	0	0	0	0	0	0	0	0	0
Act87E	9.31601	0.200946	0.0790326	0.0640096	0.169726	0.108137	0.0686764	0.27399	0.0593583	0.107939	0.174035	0.0323075	0.0576296	0.107945	0.135085	0.102831	1.08626	0.452991	0.0894923
yrt	0.154788	0.239157	0.118908	0.172644	0.132169	0.24477	0.135979	0.209866	0.172821	0.178326	0.155033	0.0923346	0.416268	0.204598	0.318342	0.822775	0.524373	0.403226	0.0905959
lncRNA:CR42756	0	0	0	0	0	0	0	0	0	0	0	0	0	0	0	0	0	0	0
lncRNA:CR45679	0	0	0	0	0	0	0	0	0	0	0	0	0	0	0	0	0	0	0
side-IV	0.11511	0.00949052	0	0	0	0	0.00156318	0.00248482	0.00399969	0	0.000330618	0	0.0108402	0	0.0398603	0	0.329267	0.003431	0
asRNA:CR17025	0.00098145	0	0	0	0	0	2.97526e-06	0	0	0	0.000240886	0	0	0	0	0	0	0	0.0108388
asRNA:CR46354	0	0	0	0	0	0	0	0	0	0	0	0	0	0	0.0394388	0	0	0.00615764	0.02551
lncRNA:CR45914	0	0	0	0	0	0	0	0	0	0	0	0	0	0	0	0	0	0	0
lncRNA:CR45589	0	0	0	0	0	0	0	0	0	0	0	0	0	0	0	0	0	0	0
CG12538	0	0	0	0	0	0	0	0	0	0	0	0	0	0	0	0	0	0	0
CG42778	0	0	0	0	0	0	0	0	0	0	0	0	0	0	0	0	0	0	0
lncRNA:TS26	0	0	0	0	0	0	0	0	0	0	0	0	0	0	0	0	0	0	0
CG31337	0	0	0	0	0	0	0	0	0	0	0	0	0	0	0	0	0	0.00922339	0.0525094
lncRNA:CR43848	0	0	0	0	0	0	0	0	0	0	0	0	0	0	0	0	0	0	0
CG14370	0	0	0	0	0	0	0	0	0	0	0	0	0	0	0	0	0	0	0
CG14369	0	0	0	0	0	0	0	0	0	0	0	0	0	0	0	0	0	0	0
CG9759	0.00137433	0.437859	0	0	0	0.00219636	2.33392e-05	0	0.000854178	0	0.00199801	0	0.00125588	0	0	0	0	0	0
CG9757	0	0.0158427	0	0	0	0	0	0	0	0	0	0	0	0	0	0	0	0	0
CG9269	0	0	0	0	0	0.00620772	0	0	0	0	0	0	0	0	0	0	0	0	0
lncRNA:CR45680	0	0	0	0	0	0	0	0	0	0	0	0	0	0	0	0	0	0	0
lncRNA:CR45594	0	0	0	0	0	0	0	0	0	0	0	0	0	0	0	0	0	0	0
CG10841	0	0	0	0	0	0	0	0	0	0	0	0	0	0	0	0	0	0	0
sqd	4.78478	5.27858	4.10588	3.93008	5.19032	3.61744	3.69548	4.90778	4.60497	5.4361	4.01322	2.54995	12.1115	8.25254	4.55201	8.12868	8.02469	4.43864	6.23454
rin	1.31649	1.11602	0.743105	0.999874	1.42524	0.774082	0.75241	1.35088	1.03112	1.07057	0.856971	0.451975	5.57447	2.2702	1.43873	3.09131	2.0635	1.66832	1.55053
Rbp4	0	0	0.000122587	0.00157928	0	0.000162674	0.00072725	0	0	0	0	0	0	0	0	0	0	0	0
Hrb87F	0.315191	0.379158	0.366096	0.438214	0.424576	0.252856	0.306964	0.320477	0.370319	0.417331	0.33915	0.21705	0.692109	0.564016	0.42056	0.489816	0.391113	0.449682	0.377365
B52	0.438726	0.508262	0.520796	0.57626	0.408318	0.360001	0.269131	0.391516	0.347677	0.354959	0.349812	0.235266	1.27506	0.969201	0.62661	1.22932	0.967527	0.239365	0.551259
Task6	0	0.000930178	0.00139461	0.000472177	0	0	0.000244652	0	0	0	0	0	0	0	0.0458706	0	0	0	0
CG9588	0.131655	0.287386	0.437994	0.248781	0.236283	0.179821	0.0979522	0.175396	0.152218	0.130707	0.120485	0.0063215	0.133136	0.740243	0.225189	0.125179	0.276277	0.131414	0.244034
Lkb1	0.0948607	0.0889029	0.110993	0.085634	0.0844536	0.045341	0.0471017	0.097135	0.0601435	0.0966799	0.0570609	0.00132399	0.115882	0.0474716	0.115226	0.242645	0.244013	0.0541052	0.0637225
omd	0.121713	0.0435241	0.0577186	0.123705	0.030637	0.0386856	0.0438135	0.0455653	0.0406476	0.0531678	0.0378647	0.14954	0.12292	0.0945401	0.0562384	0.0662018	0.12991	0.0429562	0.0187526
flfl	0.260154	0.177379	0.14932	0.234825	0.340442	0.100888	0.15537	0.213065	0.184491	0.178244	0.163477	0.118328	0.782149	0.269139	0.253829	0.475848	0.641501	0.293222	0.242557
CG14367	0.00179576	0.000275269	0.00103563	0	0	0	0.000271649	0.00157473	0.000225031	0.00272548	0.00279425	0	0	0	0.0144373	0	0	0	0
f-cup	0.0659813	0.081487	0.138578	0.120162	0.0735608	0.0425739	0.0368964	0.043521	0.0625858	0.0977762	0.0406096	0.0220866	0.0990355	0.152977	0.112247	0.188614	0.246269	0.0388256	0.0584629
ninaB	0	0	0	0	0	0	0	0	0	0	0	0	0	0	0.00935792	0	0	0	0
Adgf-D	0.00160645	0	0	0	0	0	0.000181001	0.00117067	0	0	0.0065749	0	0.00303101	2.01881	0.0069868	0	0	0.145475	0
Adgf-C	0	0	0	0	0	0	0.00039775	0	0	0	0.00557947	0	0	0.0442252	0	0	0	0	0
CG31469	0.0292821	0.11863	0.0597488	0.525298	0.143507	0.12908	0.025404	0.0263579	0.0279057	0.121477	0.0493153	0.157758	0.0173038	0.471707	0.0239381	0.170941	0	0.152908	0.0490176
primo-2	0	0	0	0	0	0	0	0	0	0	0	0	0	0	0	0	0	0	0
primo-1	0	0	0	0	0	0	0	0	0	0	0	0	0	0	0	0	0	0	0
lncRNA:CR34044	0.0533468	0.0519427	0.027894	0.0179186	0.0186322	0.019589	0.11616	0.0439164	0.0369511	0.0250545	0.0486609	0	0.0129016	0.0155074	0.0313039	0	0	0.0623049	0.0704699
CG34383	0.331814	0.412507	0.226764	0.341304	0.423463	0.49024	0.396477	0.278559	0.219641	0.119748	0.0983186	0.217059	0.0345183	0.307989	0.312254	0	0.32768	0.206129	0.0293961
Ubc87F	0	0	0	0	0	0	0	0	0	0	0	0	0	0	0	0	0	0	0
CG9312	0.00824596	0.00487918	0	0	0	0.0407475	0.00111925	0	0.00284072	0	0.000994011	0	0	0	0	0.400659	0.0388473	0.0121917	0
Cht5	0.00477287	0.00535272	0.00821563	0.00589858	0.0305791	0.893063	0.00345562	0.00702865	0	0.00777621	0.00167196	0	0	0	0.0191511	0.0333107	0	0.003431	0
CG9297	1.52216	0.0333679	0.0137243	0.0196618	0	0.0284806	0.0192531	0.0398553	0.0185944	0.00634038	0.0653682	0	0.004345	0	0.0205886	0	0.0725123	0.10573	0
CG42375	0	0	0	0	0	0	0	0	0	0	0	0	0	0	0	0	0	0	0
CG9288	0	0	0	0	0	0	0	0	0	0	0	0	0	0	0	0	0	0	0
CG9286	0.102792	0.0962369	0.0787399	0.0692816	0.106901	0.0468332	0.068474	0.108013	0.115241	0.108756	0.0958643	0.033264	0.142232	0.0926842	0.161425	0.224692	0.0645245	0.0963581	0.154825
Dip-B	0.164129	0.126527	0.247078	0.126751	0.111406	0.140796	0.093936	0.301922	0.423037	1.19376	0.434439	0.0805211	0.156214	0.217335	0.222181	0.54924	0.288659	1.64324	1.172
lncRNA:CR45590	0	0	0	0	0	0	0	0.00276839	0	0.00256964	0	0	0	0	0	0	0	0	0
tal-AA	0	0	0	0	0	0	0	0	0	0	0	0	0	0	0	0	0	0	0
tal-3A	0	0	0	0	0	0	0	0	0	0	0	0	0	0	0	0	0	0	0
tal-2A	0	0	0	0	0	0	0	0	0	0	0	0	0	0	0	0	0	0	0
tal-1A	0	0	0	0	0	0	0	0	0	0	0	0	0	0	0	0	0	0	0
lncRNA:CR43641	0.0246269	0.0252883	0.213353	0.0340876	0.0971571	0.0117049	0.0048899	0.00645689	0.0104896	0.0169646	0	0.0179526	0.00770955	0	0.00128847	0.048662	0	0.0105197	0.0112961
lncRNA:CR43642	0	0.000156675	0.00298715	0.00277744	0	7.25432e-05	0.000138852	0	0	0	0.00146846	0	0	0	0	0	0	0	0
Mst87F	0	0.000226245	0.00740699	0	0	0	0	0	0	0	0	0	0	0	0	0	0	0	0.0159439
lncRNA:CR43300	0	0	0	0	0	0.000332219	0.00159187	0	0	0	0	0	0	0	0	0	0	0	0
Nsf2	0.115143	0.229702	0.20825	0.18373	0.293962	0.19767	0.133295	0.133214	0.247508	0.225844	0.180496	0.0374698	0.200977	0.330745	0.253741	0.246158	0.40986	0.338386	0.278644
CG31495	0.00485036	0.0114023	0.0178621	0.00162065	0	0.0284839	0.0112016	0.00817993	0.0155143	0.0126868	0.0089392	0	0.0102895	0.00770498	0.0279098	0.139492	0	0	0.0244033
CG14362	0	0	0	0	0	0	0	0	0	0	0	0	0	0	0	0	0	0	0
lncRNA:CR46239	0	0	0	0	0	0	0	0	0	0	0	0	0	0	0	0	0	0	0
E5	0	0	0	0	0	0	0	0	0	0	0	0	0	0	0	0	0	0	0
ems	0	0	0	0	0	0	0	0	0	0	0	0	0	0	0	0	0	0	0
Art9	0	0	0	0	0	0	0	0	0	0	0	0	0	0	0	0	0	0	0
Art6	0	0	0	0	0	0	0	0	0	0	0	0	0	0	0	0	0	0	0
CG31517	0	0	0	0	0	0	0	0	0	0	0	0	0	0	0	0	0	0	0
CG9926	0.00112928	0	0	0	0	0	0	0	0	0	0	0	0	0	0	0	0	0	0
Ipp	0.418437	0.235362	0.213731	0.121194	0.202814	0.0950194	0.0549082	0.109665	0.147684	0.22024	0.109398	0	0.152803	0.393406	0.612335	0.942522	0.202256	0.276561	0.216143
CG9925	0	0	0	0	0	0	0	0	0	0	0	0	0	0	0	0	0	0	0
Orc2	0.00209562	0.00311131	0.00119707	0.0035034	0	0.000194563	0.000159831	0.00680613	0.000740874	0.000320867	0	0	0.0465704	0	0	0	0	0	0
rdx	0.506572	0.583721	0.40719	0.517067	0.418009	0.265831	0.409077	0.802109	0.543383	0.35689	0.308059	0.265653	1.27294	0.579846	0.720707	2.26019	1.26784	0.553327	0.703886
sisRNA:CR46363	0	0.000110941	0	0	0	0	0	0	0	0	0	0	0	0	0	0	0	0	0
asRNA:CR43460	0.00837139	8.94773e-05	0.01981	0.000165791	0	0	0.00328812	0.00536987	0	0.000914514	0	0	0	0	0.00239066	0	0	0	0
Cyp6d5	0.15961	1.747	0.132728	0.100609	0.102454	0.134042	0.0828239	0.127491	0.0926735	0.265181	0.990865	0.20292	0.079004	0	0.0834212	0.00463931	0.21077	0.131901	1.43032
CG3061	0.490289	0.51361	0.85787	0.938392	0.930003	0.409859	0.364012	0.450431	0.601689	0.734091	0.439138	0.390438	0.566875	0.990405	0.67704	0.839891	0.982202	0.61226	0.402048
CG9922	0.266386	0.365255	0.57339	0.493973	0.309067	0.313878	0.216348	0.309332	0.293922	0.345938	0.270314	0.0698804	0.444098	0.416137	0.365963	0.860471	0.414917	0.170013	0.459895
foxo	0.553726	0.380959	0.151828	0.198886	0.131518	0.19276	0.242766	0.298091	0.300613	0.440683	0.581448	0.213942	1.93963	0.428947	0.432512	0.609558	1.69648	0.35768	0.627926
Npc2b	0.129704	1.93837	2.32531	3.86971	2.53269	0.0938778	0.0793222	0.107409	0.0831834	0.100256	0.127472	0.173687	0.0735785	0.00856753	0.618055	0	1.24452	0.0295642	1.44478
CCHa1	0	0	0	0	0	0	0.000193866	0	0	0	0.000470996	0	0	0	0	0.0478535	0	0.00261178	0
CG9920	0	0.000104275	0	0	0	0	0	0	0	0	0	0	0	0	0	0	0	0.0358314	0
PK1-R	0.0316222	0.00483819	0.110549	0.000372179	0.00433311	7.25432e-05	0.000848702	0	0.000424841	0.00208529	0.00166565	0	0.00261111	0	0.0339523	0	0	0.00417472	0
CG12402	0.0416364	0.0103183	0.208466	0.0247399	0.0641282	0	0.00410044	0.00209522	0.0010629	0.00351496	0.0159915	0.0341744	0.00409747	0	0.0464995	0.0983209	0	0.00433915	0.00553644
asRNA:CR44237	0	0	0	0	0	0	0	0	0	0	0	0	0	0	0	0	0	0	0
Or88a	0	0	0	0	0	0	0	0	0	0	0	0	0	0	0	0	0	0	0
CG14357	0	0	0	0	0	0	0	0	0	0	0	0	0	0	0	0	0	0	0
Kif19A	0.00335332	0.00202899	0	0	0	0	0.000103391	0	0	0	0	0	0.0013938	0	0.0341157	0	0	0	0
Abi	0.092913	0.111786	0.103512	0.12193	0.0738991	0.0491723	0.0678992	0.124678	0.109034	0.0600322	0.0719701	0.0287181	0.16651	0.0935553	0.16104	0.141623	0.23461	0.141798	0.290174
twf	0.153525	0.0758436	0.0766747	0.0500687	0.0899279	0.119109	0.0859632	0.069281	0.141047	0.144526	0.103347	0.0843988	0.140501	0.134294	0.141083	0.488852	0.0671583	0.245458	0.305056
140up	0.0536726	0.046762	0.0407213	0.0452445	0.112258	0.0261993	0.0249731	0.0580374	0.0485561	0.120125	0.0390506	0.0400343	0.0727365	0.136438	0.118243	0.10377	0.153719	0.0669932	0.0362677
RpII140	0.118578	0.125918	0.0917685	0.148058	0.169498	0.0857055	0.078723	0.164344	0.159995	0.13512	0.0849714	0.00933751	0.236959	0.121969	0.13848	0.167433	0.214439	0.114476	0.220059
CG14356	0.139831	2.19729	2.74145	0.177665	0.188344	0.0778185	0.0735698	0.0916292	0.105919	0.0865704	0.0995455	0.106323	0.0787444	0	0.0236932	0	0	0.0172057	0.123762
CG14355	0	0	0.000439018	0	0	0	0	0	0	0	0	0	0	0	0	0	0	0	0
CG42500	0	0	0	0	0	0	0	0	0	0	0	0	0	0	0	0	0	0	0
CG9722	0	0	0	0	0	0	0	0	0	0	0	0	0	0	0	0	0	0	0
CG44215	0	0	0	0	0	0	0	0	0	0	0	0	0	0	0	0	0	0	0
CG31533	0	0	0	0	0	0	0	0	0	0	0	0	0	0	0	0	0	0	0
CG31327	0	0	0	0	0	0	0	0	0	0	0	0	0	0	0	0	0	0	0
CG3199	0	0	0	0	0	0	0	0	0	0	0	0	0	0	0	0	0	0	0
Dop1R1	0.000118635	0.00013017	0	0	0	0	0	0	0	0	0	0	0	0	0.0323269	0	0	0	0
CG9649	0.00715456	0.278525	0.00330354	0.0117888	0.0640982	0.0119206	0.00904808	0.0123067	0.0243533	0.0180634	0.0116569	0	0.00438032	0	0	0	0.0486157	0	0.00806376
CG31326	0.00235298	0.07545	0	0	0	0.000998693	0.000524835	0.0023035	0.00315572	0.0042504	0	0.0646372	0	0	0.0090223	0	0	0.0106471	0.182751
CG33109	0.0110303	0.0171045	0.0110084	0.0110021	0	0.0391429	0.0147591	0.0231899	0.0244155	0.017962	0.0138894	18.5241	0.00402043	0	0	0	0.0486157	0.0127043	0.00919175
Sp212	0.00500941	0.0633282	0.00758217	0	0	0.00288889	0.00200543	0	0.00636732	0.00507627	0.00462794	0	0	0	0.0195366	0	0	0	0.132857
CG9631	0.00974427	0.498259	0.022492	0.0016434	0.0239476	0.00586493	0.0105219	0.00545205	0.0196865	0.00695312	0.0143763	0.0610482	0.00679284	0.00655429	0.0200846	0	0	0	0.0330586
CG9624	0	0	0	0	0	0	0	0	0	0	0	0	0	0	0	0	0	0	0
CG43291	0	0	0	0	0	0	0	0	0	0	0	0	0	0	0	0	0	0	0
CG9616	0	0	0	0	0	0	0	0	0	0	0	0	0	0	0	0	0	0	0.0611921
MetRS-m	0.0210087	0.00785102	0.0064415	0.0223624	0.0221707	0.0250958	0.0070148	0.0137351	0.00494932	0.012486	0.0134237	0	0.0290123	0.0460503	0.0378628	0.1047	0	0.00403236	0.00457336
CG43179	0	0	0	0	0	0	0	0	0	0	0	0	0	0	0	0	0	0	0
CG14840	0	0	0	0	0	0	0	0	0	0	0	0	0	0	0	0	0	0	0
CG14841	0	0.00179459	0	0	0	0.00012106	0	0	0	0	0	0	0	0	0	0	0	0	0
CG14839	0	0	0	0	0	0	0	0	0	0	0	0	0	0	0	0	0	0	0
trx	0.811869	1.1683	0.599117	0.683358	0.571693	0.250296	0.308841	0.355528	0.359556	0.308103	0.287395	0.324546	2.6452	0.797465	1.28039	1.53476	3.01574	0.249167	0.942822
asRNA:CR46020	0	0.00144314	0	0.0113619	0	0	0.000402049	0	0	0	0	0	0	0	0	0	0	0	0
lncRNA:CR45596	0	0	0	0	0	0	0	0	0	0	0.000409137	0	0	0	0	0	0	0	0
red	0.201085	0.224869	0.168714	0.205686	0.0469807	0.172822	0.220958	0.23503	0.264283	0.211275	0.228868	0.149993	0.7817	0.21834	0.313998	0.674639	0.783928	0.191735	0.382696
CG3259	0.00237774	0.00330657	0	0	0	0.000754245	0.00532052	0.00816322	0.00326916	0.00258937	0.00296575	0	0.0458987	0.00643681	0.00413332	0	0	0.0090433	0.00301372
su(Hw)	0.0962568	0.124001	0.115789	0.145275	0.10697	0.0894106	0.0795414	0.136021	0.0953768	0.0743108	0.0719557	0.0287181	0.282479	0.147686	0.12371	0.262889	0.327528	0.0598422	0.0681955
RpII15	0.141935	0.20349	0.269995	0.226291	0.129958	0.20458	0.104097	0.199243	0.201931	0.208149	0.107638	0.119519	0.370528	0.324176	0.254938	0.460791	0.0847329	0.268977	0.155892
CG31321	0.00952056	0.0833341	0	0.00361288	0	0.003797	0.00181004	0.00585575	0.00439462	0.00395747	0.000691706	0	0.00253641	0	0.0144274	0	0	0.00954927	0
Crz	0	0.000692218	0	0	0	0	0	0	0	0	0	0	0	0	0	0	0	0	0
PR-Set7	0.0680713	0.10596	0.0713279	0.125945	0.202309	0.039673	0.0687186	0.0574862	0.0485716	0.0438561	0.064492	0.0351199	0.208173	0.101091	0.0875152	0.206418	0.103008	0.129113	0.101927
Afti	0.0878684	0.110987	0.0755656	0.0850616	0.0307781	0.0632364	0.120592	0.112087	0.125317	0.084355	0.0889033	0.0271462	0.0419432	0.0746207	0.177449	0.266175	0.0922591	0.104809	0.114802
ATPsynE	5.03819	3.4591	5.4661	4.10893	2.92499	2.8315	2.02263	2.66548	3.41183	7.64958	3.13195	2.10204	3.42772	5.456	4.56634	5.16044	4.75913	3.37923	3.05852
spn-B	0.00458408	0.00828695	0.0162937	0.00812394	0	0	0.000664383	0.000194597	0.000302539	0.00210332	0.00349447	0	0.013799	0.00376708	0	0	0	0	0.00887804
NK7.1	0.4809	0.232623	0.14092	0.113005	0.298493	0.166159	0.493967	0.874335	0.707255	0.482685	0.232873	0.232064	0.963364	0.224538	0.725267	0.59099	1.19448	0.292677	0.27658
HEATR2	0.0602349	0.0446842	0.0306049	0.0289036	0	0.0258364	0.0834907	0.116138	0.0438659	0.0170346	0.0256345	0.00318877	0.0378973	0.137338	0.0556912	0.100786	0.224035	0.0251513	0.00614704
lncRNA:CR44943	0	0	0	0	0	0	0	0	0	0	0	0	0	0	0	0	0	0	0
soti	0	0	0	0	0	0.000131194	0.00053741	0	0	0	0	0	0	0	0.00619377	0	0	0	0
cv-c	0.722589	0.768361	0.183936	0.290725	0.752727	0.279307	0.887145	0.425034	0.274324	0.578037	0.466962	0.451393	3.5577	2.98283	1.87468	2.66291	5.41285	1.01137	2.11077
natalisin	0	0	0	0	0	0	0	0	0	0.00231247	0	0	0	0	0	0	0	0	0
asRNA:CR44176	0.0009563	7.38981e-05	0.00147443	0	0	0.00021431	0.00185541	0.000638543	0	0	0.00105147	0	0.0154371	0.00977858	0	0	0	0	0.0145956
lncRNA:CR44177	0	0	0	0	0	0	0	0	0	0	0	0	0	0	0	0	0	0	0
HtrA2	0.0417495	0.0489252	0.0361236	0.0630607	0	0.0307738	0.0191603	0.0348433	0.0343769	0.0610477	0.0521905	0.0389185	0.0272458	0.0465507	0.0582211	0	0.125668	0.126171	0.0535885
mRpL11	0.0414507	0.0665446	0.0608504	0.0665735	0.0675541	0.0433644	0.0310472	0.070794	0.0687977	0.169473	0.0739728	0.0701149	0.0967593	0.181961	0.1359	0.152597	0.133383	0.0870454	0.0904502
CG8461	0.0517494	0.0472448	0.0443007	0.0326819	0.056296	0.0481605	0.0561143	0.0536475	0.0807069	0.0761262	0.0652159	0.106929	0.0619746	0.107099	0.0802853	0.285823	0.12303	0.0116383	0.0556832
Pde6	0.0615643	0.135607	0.463437	0.205104	0.277167	0.192128	0.179435	0.136558	0.158683	0.0795197	0.0788099	0.165047	0.609652	0.85601	0.340425	2.75822	0.0758629	0.15261	0.0173044
CG34273	0	0	0	0	0	0	0	0	0	0	0	0	0	0	0	0	0	0	0.00345403
Cyp313a1	0	0	0	0	0	0	0	0	0	0	0	0	0	0	0	0.00463931	0	0	0
lncRNA:CR46021	0	0	0	0	0	0	0.00019608	0	0	0	0	0	0	0	0	0	0	0	0
lncRNA:CR46022	0	0	0	0	0	0	0.000549088	0	0	0	0	0	0	0	0	0	0	0	0
lncRNA:CR46023	0	0	0	0	0	0	0.000390639	0	0	0	0	0	0.0095299	0	0	0	0	0	0
CG14854	0	0.00886773	0.0162557	0.0375511	0	0	0.000719139	0	0	0.00234605	0	0	0	0.00253182	0	0	0	0	0
CG14850	0	0	0.00105247	0	0	0	0	0	0	0	0	0	0	0	0	0	0	0	0
CG14851	0	0	0	0	0	0	0	0	0	0	0.00123453	0	0	0	0	0	0	0	0
CG8087	0.00335332	0.000957017	0	0	0	0.00470648	0.000352242	0.00171794	0	0	0	0	0	0	0	0	0	0.00463746	0
CG14852	0	0	0	0	0	0	0	0	0	0	0	0	0	0	0	0	0	0	0
CG31313	0.489219	0.264984	0.0322646	0.130488	0.160752	0.0391621	0.0313589	0.0763169	0.0187289	0.0305532	0.0404716	0.198206	0.00797576	0.00871225	0.0286968	0	0.466592	1.35187	0.443517
CG8066	0.982346	1.37214	2.71018	1.35641	0.438996	0.737366	0.779067	1.28774	1.3852	1.05897	0.524798	0.509871	0.315104	0.310801	0.717286	0.944055	1.23207	3.24753	2.38316
asRNA:CR44095	0.00916337	0.00485758	0.0134567	0.00215859	0.0242327	0.000502984	0.00896434	0.00813588	0.00715966	0.00449812	0.011885	0	0.0031564	0	0.000450362	0	0	0.0167545	0.10657
Cys	13.4998	15.4443	9.30216	11.2278	11.9423	25.7376	16.0231	20.0962	16.1018	13.0423	8.70362	12.3798	3.36221	2.32715	10.6865	10.4811	8.28706	12.1207	10.7905
CG7987	0.107955	0.0828691	0.0772739	0.033941	0.0567047	0.0345322	0.0485371	0.100003	0.0677031	0.0859478	0.0689625	0.0386756	0.174553	0.0421185	0.0444576	0.301045	0.0905934	0.0796916	0.0946001
CG44094	0	0	0	0	0	0	0	0	0	0	0	0	0	0	0	0	0	0	0
stumps	0.105772	0.00466606	0.000536546	0	0	0.00206579	0.000767384	0.010916	0.00623771	0.00375382	0.0062928	0.0123974	0	0	0.303197	0	0.164065	0	0
lncRNA:CR46153	0	0	0	0	0	0	0	0	0	0	0	0	0	0	0	0	0	0	0
CG14853	0.00111153	0	0	0	0	0	0.000378419	0	0	0	0	0	0	0.0193601	0.0611363	0	0	0	0
put	0.121386	0.0956494	0.0859644	0.102458	0.121081	0.0627916	0.0454282	0.0828129	0.0540046	0.0883096	0.0967398	0	0.17738	0.123038	0.347256	0.223815	0.688107	0.0627658	0.148393
His4r	14.7481	18.2383	22.1725	20.0682	17.6363	42.5954	13.151	21.7403	19.8387	24.0543	10.1983	10.3013	20.5362	22.3874	17.5972	18.0386	20.6689	14.5177	12.6436
CG7886	0.00033689	0	0	0	0	0.000131194	1.31653e-05	0	0	0	0	0	0.00448059	0	0	0	0	0	0.0459093
Cad88C	0	0	0.00139461	0	0	0	0	0	0	0.00118866	0	0	0	0	0	0	0	0	0
l(3)L1231	0.845294	0.607153	0.480248	0.614126	0.697892	0.415788	0.426421	0.608679	0.618174	0.462295	0.416308	0.399459	3.4769	1.47551	1.13408	1.11681	1.24688	0.733484	2.49888
CG3505	0.0269873	0.101804	0.0506573	0.148546	0.00268855	0	0.00296343	0.0087241	0.00139851	0.0102017	0.00858423	0	0.0006978	0.00376708	0.000450362	0	0	0.248394	1.5981
Hexim	0.0869586	0.084748	0.140654	0.0919244	0.0484537	0.0543449	0.0284256	0.0948792	0.0815291	0.0874207	0.0328932	0.0400044	0.0696256	0.141562	0.118764	0.0336719	0.081506	0.22771	0.0582247
Rad17	0.0184759	0.00651324	0.00475688	0.0065428	0.00140899	0.01526	0.00425087	0.0124361	0.0133065	0.0127014	0.00215059	0.051197	0.0228989	0.00376708	0.0131815	0.118992	0.0455467	0.00736269	0.0303975
BigH1	0.00138509	0	0	0	0	0	0	0	0	0	0	0	0	0	0	0	0	0	0.0459093
Meltrin	0.197371	0.20911	0.198247	0.122856	0.186	0.0842728	0.426564	0.2933	0.147059	0.159618	0.235022	0.120159	0.258974	0.262159	0.284818	0.356404	0.202872	0.455048	0.732366
kibra	0.698271	0.34214	0.0822865	0.28825	0.269787	0.128572	0.146527	0.382595	0.286391	0.143848	0.126204	0.068892	2.17609	0.722588	0.993944	0.817505	4.48502	0.322041	0.968799
CG7530	0.268145	1.40158	2.74487	1.46135	2.80333	0.0740996	0.0803925	0.0981597	0.117856	0.0934404	0.172912	0.039428	0.326847	0.351039	0.174067	0.0502854	0.0842839	0.0737271	0.287596
eff	2.38761	2.92227	3.90692	2.9846	3.51357	2.26414	2.33658	2.60958	3.45558	2.87273	2.03648	1.24503	4.9073	3.94269	2.41195	7.76674	4.33549	2.8241	5.03879
jvl	0.444142	0.548502	0.421478	0.931125	0.728156	0.454603	0.412783	0.311828	0.329674	0.25189	0.307308	0.0972939	1.1404	0.727714	0.512652	1.63356	0.595025	0.324964	0.701266
smp-30	0.00036573	0.00279466	0.00866542	0	0	0.0388507	0.00570655	0.0146045	0.0154439	0.0318842	0.0812525	0.0214627	0	0	0	4.32538	0	0.000716938	0
CG7362	0.00085458	0	0	0.0015739	0	0	0.00533014	0.00238866	0.0096942	0	0.00303487	0	0	0	0	0	0	0	0
CG14855	0.000374352	0	0.00250827	0.00513748	0	0.0054234	0.00169911	0.0103538	0.00552256	0.0128377	0.00533668	0	0.016364	0.00309918	0	0	0	0.00770383	0.0282822
CG14856	0	0.000324503	0	0.00961374	0	0.00115818	0.00102534	0.00145064	0.00624688	0.00705604	0.00303821	0	0.0215585	0.00741928	0	0	0	0.0903314	0.0878999
CG14857	0	0	0	0	0	0	0	0.00208335	0	0.00531009	0.00101022	0	0	0	0	0	0	0	0
btsz	0.0757077	0.15071	0.12724	0.0811944	0.0942467	0.163419	0.140258	0.13677	0.116884	0.118054	0.111761	0.08527	0.0738914	0.010205	0.232061	0.0933101	0.237139	0.422769	0.326868
lncRNA:CR46024	0	0	0	0	0	0	0.000653261	0	0	0	0	0	0	0	0	0	0	0	0
CG3610	0	4.25915e-05	0	0	0	0	0.000414867	0	0	0	0	0	0	0	0	0	0	0	0
CG3631	0.044582	0.0425446	0.0441362	0.11783	0.0708456	0.0308702	0.0314321	0.0388997	0.0447402	0.0470509	0.0464107	0.026345	0.0367786	0.0600216	0.0942547	0.118954	0.0606535	0.00676354	0.147702
Rrp6	0.0833723	0.0714696	0.0468591	0.0253113	0.0278385	0.0423791	0.0417289	0.0540218	0.0370769	0.0395196	0.0457165	0.00132399	0.0886833	0.0356279	0.069443	0.159378	0.166619	0.0272264	0.0427208
CG33331	0.00484255	0.0108598	0.0157433	0.027558	0.0323851	0.0121015	0.0103492	0.00996658	0.00538625	0.0175476	0.0202435	0	0.0132556	0.0416291	0.0132957	0.0235994	0	0	0
CG33332	0.0232597	0.0485232	0.0584105	0.0491737	0.0342584	0.0196267	0.011344	0.0287008	0.0204988	0.0282225	0.0128277	0	0.0370167	0.0517613	0.065162	0	0.273189	0.0331616	0.0107157
CycC	0.071124	0.102434	0.108835	0.162984	0.0382738	0.0849878	0.0631666	0.088334	0.0744522	0.0932002	0.0771574	0.0384591	0.099809	0.257101	0.139124	0.0139179	0.10527	0.162043	0.0669417
UQCR-C1	1.76095	1.09867	1.27511	1.07814	1.01891	0.618861	0.509453	1.04229	1.01206	3.21164	1.48544	0.40685	1.40691	2.92638	1.73467	1.65734	1.38571	0.801829	1.01354
CG7265	0.0982521	0.119681	0.0994924	0.198179	0.129653	0.108597	0.060328	0.135219	0.0905275	0.0723774	0.0572266	0.00214911	0.10022	0.149337	0.107299	0.17002	0.0897287	0.070878	0.206851
CG14860	0	0.00705775	0	0.00248606	0.0193091	0.000343251	0.0047498	0.00181128	0.00283276	0.00560157	0.00308366	0	0.00474018	0	0	0	0	0	0
Nup93-2	0.0282629	0.0829985	0.060514	0.0808517	0	0.0214435	0.0163755	0.0426281	0.0304955	0.034017	0.014336	0	0.0786664	0.107556	0.0703425	0.10773	0	0.00564032	0.034993
CG3817	0.0409806	0.0474981	0.0465808	0.0682794	0.0315839	0.0361754	0.0486604	0.0559733	0.072395	0.0948087	0.0779391	0.00253313	0.191171	0.100945	0.0590148	0.190584	0.240406	0.0590714	0.0718861
VhaPPA1-2	0	0	0	0	0	0	0	0	0	0	0	0	0	0	0	0	0	0	0
RpS5b	0	0	0	0	0	0.000180533	0.00199943	0	0.0045346	0.00421847	0.000310696	0	0.00504212	0	0.0214342	0	0	0	0.00413825
VhaPPA1-1	0.601519	0.85888	0.572428	0.893322	0.677542	0.538373	0.389297	0.817718	1.46763	4.81058	1.88644	0.959909	0.768298	1.33662	1.43849	2.90199	1.61231	1.92275	1.42288
lncRNA:CR46199	0	0	0	0	0	0	0	0	0	0	0	0	0	0	0	0	0	0	0
Sdr	0.0283995	0.00630769	0.0191892	0.0121228	0.0172381	0.0107712	0.00770792	0.531551	0.0586992	0.0184966	0.0172815	0	0.000759901	0	0.11589	0.0204217	0.0334594	0.0158258	0
lncRNA:CR45598	0	0	0	0	0	0	0	0	0	0	0	0	0	0	0	0	0	0	0
lncRNA:CR45599	0	0	0	0	0	0	0	0	0	0	0	0	0	0	0	0	0	0	0
CG14861	0	0	0	0	0	0	0	0	0	0	0	0	0	0	0	0	0	0	0
RpL10Aa	0	0	0	0	0	0	0	0	0	0	0	0	0	0	0	0	0	0	0
lncRNA:CR44944	0	0	0	0	0	0	0	0	0	0	0	0	0	0	0	0	0	0	0
dpr9	0.000607054	0.00354267	0.00683351	0.000944355	0	0	0.00506593	0.0169642	0.00037859	0.00250091	0.00314032	0	0.00612921	0.829838	0.642311	0.057501	0	0.00661496	0
CG6974	0.00223467	0.00154739	0	0	0	0	0	0.00258797	0	0	0.00161685	0	0	0	0	0	0	0	0
CG6966	0.68351	0.972717	0.184325	0.136316	0.25366	0.369758	0.404416	0.30839	0.328922	0.26925	0.2686	0.113589	0.479143	0.32889	0.58044	0.511554	1.05138	0.529759	0.703348
CG42788	0.309869	0.150745	0.0489091	0.0336544	0.252026	0.0801009	0.0296889	0.151072	0.0549922	0.049936	0.0405225	0.0490918	0.707693	0.0459072	0.281553	0.189451	0.340224	0.0630074	0.184189
CG6912	0	0	0	0	0	0	2.97526e-06	0.00340738	0	0	0.000538829	0	0.00109584	0.00539399	0	0.0718282	0.0733843	0	0.118156
asRNA:CR45600	0.00021173	0	0	0	0	0	0	0	0	0	0.000350212	0	0	0	0	0	0	0	0.00335981
CG3984	0	0	0	0	0	0.00143543	0.000186652	0	0.00376554	0	0.00198072	0	0	0	0.00204093	0	0	0	0
CG3987	0.13321	0.187393	0.11775	0.0589977	0.184138	0.550996	0.228133	0.93972	0.395666	0.505821	0.505596	0.28332	0.0852954	0.0140846	0.120952	2.98373	0.129887	0.233239	0.210605
GlyS	0.303566	0.132555	0.228909	0.170974	0.119778	0.100415	0.0828054	0.0891773	0.0712253	0.12779	0.0507695	0.0892588	0.0872985	0.486126	0.0919413	0.301685	0.0758692	0.122768	0.137439
Gyc88E	0.00315598	0.00279374	0.00336373	0	0	0	4.90155e-05	0	0.00399969	0	0.0048259	0	0	0	0.0402078	2.35686	0.0244426	0	0
Mf	125.869	2.5837	1.58899	1.38039	1.73314	1.2878	0.967613	2.22068	1.28881	1.38053	2.30802	2.7957	0.792876	0.380278	8.07461	0.932543	12.871	2.52967	1.21376
CG6752	0.000696407	9.9587e-05	0	0	0	0.00263928	4.39768e-05	9.47259e-05	0.00210298	0	0	0	0.0136271	0	0.0334036	0.0478535	0.0283523	0	0.019398
CG42542	0.378981	0.37406	0.373701	0.43923	0.466558	1.57809	0.33227	0.930142	1.05774	0.742012	0.506811	0.247066	0.740841	0.443525	0.503061	0.914565	0.674058	0.420793	1.62764
Spn88Ea	0.0145913	0.123872	0.0108056	0.0763151	0.0614592	0.00422031	0.00672383	0.00309398	0.00168041	0.00968963	0.0121084	0	0.0973406	0.131674	1.026	0	3.59955	0.222138	0.915625
Spn88Eb	0	0	0	0	0	0	0	0.00398747	0	0	0	0	0	0	0	0	0	0	0.0122941
Mau2	0.0377031	0.032482	0.0334959	0.0251102	0.025679	0.032569	0.0165116	0.0228109	0.00783	0.036191	0.0190549	0.030413	0.0265739	0.00287092	0.0598801	0.0983146	0.037516	0.03735	0.0450977
CG6654	0.0233469	0.0150818	0.0212478	0.019068	0.0218056	0.0129104	0.0093001	0.0235352	0.0112349	0.00672304	0.00926727	0.00318877	0.0197497	0.00638431	0.0143934	0.140622	0	0.0122696	0
CG4210	0.021572	0.0419343	0.215499	0.220555	0.0707638	0.0168396	0.0100994	0.0103617	0.0210835	0.121757	0.174445	0.0299358	0.0963372	1.04928	0.00335318	0.193535	0	0.0914389	0.0296633
SIDL	0.0792454	0.0479114	0.0398381	0.0756694	0.0617862	0.0326789	0.0532507	0.0396146	0.0327364	0.0630605	0.0424994	0.103761	0.0714207	0.0308052	0.134491	0.0424299	0.0478968	0.0588373	0.167419
CG12241	0.0329339	0.0533865	0.0314603	0.0522478	0.0375441	0.0304175	0.0482205	0.045585	0.0593124	0.0411558	0.0331915	0.0645811	0.0233361	0.0448673	0.0378082	0.168391	0.0388473	0.072428	0.101021
Rpb7	0.0594605	0.14695	0.166946	0.156877	0.164064	0.108045	0.0577808	0.0569955	0.115154	0.109872	0.0621193	0.0672288	0.127971	0.19294	0.153523	0.326834	0.157631	0.0426578	0.17775
CG31344	0.0132392	0.0227537	0.0433702	0.0253582	0.00573866	0.00211351	0.00154039	0.00680049	0.00445042	0.0134622	0.000515773	0.00253313	0.014188	0.0925326	0.0242661	0	0.0276774	0.0806906	0
Caf1-55	0.137424	0.140743	0.123837	0.122939	0.0985889	0.126577	0.104605	0.150625	0.158271	0.147818	0.122269	0.0652566	0.399257	0.331641	0.170986	0.20471	0.261052	0.130184	0.319315
Art3	0.0503771	0.071397	0.0323499	0.0819384	0	0.0294055	0.032832	0.0733957	0.0617208	0.0586779	0.0471436	0	0.108174	0.0224203	0.00442073	0.00463931	0.104494	0.0119397	0.0367459
mRpS10	0.134419	0.147032	0.247171	0.127176	0.109883	0.123176	0.062522	0.119554	0.11464	0.257986	0.203663	0.0732094	0.187409	0.351197	0.186091	0.884115	0.18564	0.121302	0.164711
CG34316	0.000812299	5.8097e-05	0.000804039	0	0	0	0.000187868	0	0	0	0.0035989	0	0	0.00438773	0	0.120991	0	0	0
asRNA:CR43471	0.000194284	0	0	0	0	0	0	0	0	0	0	0	0	0	0.0129046	0	0	0	0
tefu	0.0339708	0.0125304	0.00634197	0.0284364	0.00702166	0.0378728	0.00774836	0.0201222	0.0104691	0.00157933	0.0118633	0	0.133169	0.0386307	0.0391245	0.0520106	0.105467	0.00649604	0.0284366
Hsc70-4	14.0854	9.33135	5.81842	8.04229	6.72625	3.87734	3.04572	4.74532	4.03574	6.47613	5.58452	1.89044	22.8999	18.9021	5.20624	15.0106	13.2285	5.73153	6.67801
Amt	0	0	0	0	0	0	0	0	0	0.00214946	0	0	0	0	0	0	0	0.0107601	0
CG42404	0.000807201	0.00351239	0.00239571	0	0	0	0.00204053	0.00301475	0.000703798	0.00526531	0.000508596	0	0	0	0.128975	0.366139	0	0.122987	0
eIF2gamma	0.387599	0.44646	0.420165	0.483421	0.260022	0.361743	0.340141	0.37619	0.487984	0.446021	0.457321	0.367267	0.738532	0.653297	0.419581	0.542233	0.418931	0.529891	0.388413
Su(var)3-9	0.00611604	0.00737663	0.00246602	0.00377509	0	0.0176476	0.0148773	0.0182307	0.0082106	0.00375323	0.00613669	0	0.018574	0	0.0134451	0	0	0.0166439	0.00613474
Set	0.153002	0.204619	0.338987	0.262588	0.210785	0.238654	0.117126	0.149882	0.145929	0.114755	0.101669	0.0970015	0.39921	0.371009	0.225748	0.676064	0.400479	0.248033	0.284756
ATPsynO	3.70958	2.65018	4.95235	3.29032	2.82262	2.02005	1.60733	1.83797	2.36958	5.31002	2.4688	1.54709	2.35256	5.20822	3.26512	2.91182	3.31789	2.16401	1.62422
CG14864	0	0.00357105	0.00570797	0	0	0	0.000596529	0	0	0	0.000143612	0	0.00521848	0	0.0161323	0	0	0	0
Zip88E	0.0190729	0.0137294	0.0280433	0.0464764	0.00552133	0.0245176	0.0134274	0.0242068	0.0147938	0.0261288	0.048228	0	0.00319702	0.0355535	0.0290929	0.151517	0.0455467	0.023495	0.12748
Cp190	0.149071	0.15018	0.130956	0.100593	0.186945	0.0618725	0.0909607	0.107881	0.103369	0.0824103	0.0769813	0	0.368008	0.153303	0.14184	0.153831	0.635944	0.0588081	0.184062
CG4338	0.098547	0.107129	0.177409	0.0961737	0.246994	0.132148	0.128342	0.115074	0.157051	0.162809	0.119688	0.148654	0.12254	0.103718	0.145522	0.25808	0.269755	0.191453	0.151532
asRNA:CR46081	0	0	0	0	0	0	0.000199497	0	0	0	0	0	0	0	0	0	0	0	0
MRG15	0.0999425	0.135315	0.185382	0.202211	0.178652	0.0671461	0.0639098	0.0873436	0.0715024	0.101846	0.0733904	0.063409	0.140891	0.269129	0.0857423	0.45128	0.299347	0.0923331	0.18376
l(3)neo43	0.122388	0.0916977	0.0948266	0.0569998	0.252259	0.0884753	0.0405716	0.0710175	0.0730903	0.157175	0.0772181	0.0381376	0.053365	0.0947279	0.0927889	0.411247	0.19393	0.0637507	0.0974742
Tm1	25.8458	1.54488	1.228	1.10038	1.34035	1.18928	1.1397	2.00005	1.71023	1.60579	1.375	1.09307	6.02783	1.07672	1.63825	4.96307	5.04263	1.8432	1.89115
CG45218	0.00758109	0.00999599	0.0109785	0.00228557	0	0.0165026	0.00706547	0.00196834	0.00545118	0.0120998	0.00352816	0	0.00715202	0	0.00744122	0	0	0.00743494	0
Tm2	24.0903	0.462334	0.268554	0.237125	0.508932	0.223891	0.177104	0.517072	0.203565	0.203435	0.508029	0.613692	0.158671	0.0147069	0.339682	0.155961	2.70665	0.585121	0.195168
CG14866	0.0127005	0.000518858	0	0.000367504	0	0	0	0	0	0	0.000319197	0	0	0	0	0	0	0	0
CG6276	0.152364	0.102867	0.0991671	0.0752185	0.149394	0.0552174	0.0290189	0.0266202	0.048476	0.0716867	0.0543233	0.137586	0.132514	0.0454726	0.158838	0.405273	0.222635	0.092632	0.155907
CG44040	0	0	0	0	0	0	0	0	0	0	0	0	0	0	0	0	0	0	0
ear	0.0840408	0.0584443	0.0716493	0.0685205	0.0514533	0.0359292	0.0652733	0.0868604	0.0563542	0.0607804	0.0476756	0	0.15019	0.0839043	0.0336358	0.0650251	0.132918	0.0182819	0.0942436
CG6236	0.113797	0.0793021	0.0417484	0.0353321	0.0748772	0.308921	0.130529	0.714225	0.492903	0.238584	0.129617	0.00132399	0.134604	0.175545	0.243711	0.420955	0.0909468	0.223856	0.607298
ea	0.0203549	0.211814	0.205475	0.276664	0.0292851	0.018146	0.0110483	0.0146026	0.00990755	0.015269	0.00803886	0	0.00617238	0.0252099	0.0394615	0	0	0	0
mRpL9	0.22286	0.178252	0.220483	0.105133	0.200531	0.144468	0.130922	0.142834	0.188053	0.377591	0.16916	0.192157	0.211745	0.378071	0.141119	0.440677	0.3787	0.0972084	0.228464
Fkbp39	0.227566	0.264416	0.226973	0.273565	0.124477	0.163209	0.154724	0.20503	0.208944	0.230383	0.227484	0.0976964	1.25324	0.627055	0.170165	0.340327	0.123585	0.15284	0.367992
Sra-1	0.1832	0.168809	0.142842	0.210778	0.0575141	0.13973	0.128373	0.223971	0.0988512	0.115359	0.0923837	0.0689289	0.381982	0.105338	0.256912	0.18351	0.231386	0.153391	0.566785
CG6218	0.0231842	0.0120869	0.0146707	0.0160239	0.0298932	0.0214785	0.0381659	0.0339889	0.0228474	0.0162608	0.0325001	0.0127172	0.03507	0.0154901	0.066895	0.656841	0.0831	0.00529109	0
SerRS-m	0.0463517	0.0398308	0.0793413	0.0397715	0.0352065	0.0103233	0.0162287	0.051523	0.0267647	0.029567	0.0238597	0.0063215	0.0558967	0.34738	0.0264999	0.048662	0.0522654	0.0303503	0.0164914
Surf4	0.724028	1.11012	1.19988	1.85724	0.964853	1.03097	0.985934	1.17289	1.2516	1.07411	1.17253	0.786768	0.522806	1.01346	0.968019	1.61172	0.457409	0.850025	0.94435
CG31301	0.0772079	0.109495	0.133496	0.169495	0.0557281	0.0828028	0.0668111	0.105351	0.0609673	0.140611	0.0851609	0	0.225401	0.275336	0.207674	0.136105	0.222428	0.108671	0.0963083
CG42727	0	0	0	0	0	0	0	0	0	0	0	0	0	0	0	0	0	0	0
CG42726	0	0	0	0	0	0	0	0	0	0	0	0	0	0	0	0	0	0	0
Trs33	0.0592314	0.0797972	0.128625	0.0921039	0.154615	0.0864876	0.0453982	0.0722953	0.0826391	0.0633416	0.043035	0.0063215	0.0243317	0.167062	0.0997968	0.120075	0.204024	0.102842	0.0569386
CG5038	0.0036279	0.0079463	0.00889092	0.00596102	0.00432967	0.0120666	0.00180878	0.00557411	0.00130008	0.00510694	0.00396592	0	0.00416861	0.00880453	0.033867	0	0.0475098	0.00671072	0.0445499
Atg4b	0.0440925	0.0358727	0.0390659	0.0240214	0.108983	0.0277993	0.0315509	0.0432375	0.0517507	0.0433697	0.0393834	0.00253313	0.0680734	0.0139539	0.0692574	0.0502854	0.114801	0.0883963	0.0654094
CG5044	0.161864	0.34398	0.21556	0.307702	0.222479	0.283136	0.139997	0.304053	0.173792	0.278369	0.220983	0.133604	0.675342	0.465651	0.283544	0.340533	0.817748	0.162231	0.520195
ldlCp	0.0776549	0.14437	0.0776109	0.0533748	0.138252	0.0629411	0.111121	0.094464	0.136015	0.0892311	0.0775894	0.00132399	0.0564751	0.0713016	0.0564628	0.16251	0.144295	0.0729005	0.114961
Trax	0.0643584	0.0965969	0.123318	0.0793875	0.214829	0.0953997	0.0481198	0.0965737	0.0966046	0.0773731	0.0484557	0.058935	0.134883	0.180195	0.111238	0.218662	0.261287	0.107607	0.0901249
CG6171	0.123932	0.11399	0.189285	0.111531	0.123777	0.0833002	0.0365406	0.13426	0.135719	0.120044	0.0591587	0.178317	0.171466	0.133274	0.108105	0.2	0.345052	0.103937	0.123901
CG34404	0.0277351	0.020491	0.0343641	0.02977	0.021981	0.021338	0.00768246	0.0206741	0.0238793	0.0318144	0.0106007	0.0710842	0.0419648	0.130956	0.198799	0	0	0.0752621	0.0645141
CG14868	0.0144718	0	0.000786551	0.00249299	0	0	0.000677822	0.0106579	0	0.00402773	0.00127215	0	0.0101651	0	0.143344	0.599187	0.0244426	0.0275928	0
CG6136	0.013693	0.0502485	0.10878	0.0580909	0.0506212	0.0313647	0.0135188	0.0361802	0.0475321	0.0368753	0.0187835	0.0384583	0.0282748	0.175977	0.0163016	0.160956	0.0407	0.00635963	0.0142153
Ccm3	0.471107	3.0801	3.26522	1.69973	1.3666	0.477864	0.338544	0.665519	0.769247	0.936388	0.417418	0.435645	0.411298	1.13787	0.517686	0.795545	0.412389	1.22462	0.42958
Rbp	0.0214602	0.0082002	0	0	0	0	0.00182207	0.00535176	0.00113702	0.00160318	0.00249431	0	0.00154382	0	0.714219	1.42207	0	0.003431	0
h-cup	0	0	0	0	0	0	0	0	0	0	0	0	0	0	0	0	0	0	0
CG6125	0.000996078	0.0379469	0.000320587	0.00323158	0.00259719	0	0.00293755	0.00186213	0.000357348	0	0.00953812	0	0	0	0	0	0	0	0
asRNA:CR46058	0	0	0.000801647	0	0	0	0	0	0	0	0	0	0	0	0.00188017	0	0	0	0
Atx2	0.56385	0.640184	0.419371	0.772079	0.646111	0.361767	0.376311	0.614557	0.489708	0.554995	0.364006	0.289088	1.58581	1.11785	1.11583	1.13002	1.15747	0.51638	0.893937
lncRNA:CR45911	0	0	0	0	0	0	0.000683627	0	0	0	0	0	0	0	0.00920834	0	0	0	0
CG6118	0	0.000204869	0	0	0	0	0	0	0	0	0	0	0	0	0	0	0	0	0
Act88F	0	0	0	0	0	0	0	0	0.000533256	0	0.00696947	0	0	0	0	0	0	0	0
AdamTS-A	0.0995423	0.00358291	0	0.0158982	0	0.00827529	0.00271125	0.0118338	0.0115377	0.00279918	0.00542476	0	0.0127328	0.27897	0.253191	0	0.106723	0.0462059	0.00457336
B9d1	0	0	0	0	0	0	0	0	0	0	0	0	0	0	0	0	0	0	0
Rh6	0.00475933	0	0	0	0	0	0	0	0	0	0	0	0	0	0	0	0	0	0
Trissin	0	0	0	0	0	0	0	0	0	0	0	0	0	0	0	0	0	0	0
obe	0.0294258	0.0465095	0.0552624	0.043617	0.0493821	0.0274725	0.0341165	0.0390359	0.0429248	0.0374588	0.0638242	0.0315673	0.0717746	0.0343112	0.050403	0.0508137	0.0784132	0.0692044	0.0780277
CG5213	0	0	0	0	0	0	0	0	0	0	0	0	0	0	0	0	0	0	0
CG44014	0.00307379	0.014552	0.00308613	0.00304715	0.0101684	0.000953565	0.0161712	0.0162279	0.0242941	0.0501161	0.515483	0	0.0118433	0	0	1.11306	0	0.0563159	0.0528915
CG44013	0.00556298	0	0	0	0	0.345101	0.00160099	0.0146534	0.00260828	0.0247803	0.014299	0	0	0	0	0.0441287	0	0.00732815	0
CG31296	0	0.000179476	0	0	0	0	0	0	8.6302e-05	0	0.000132826	0	0.00925384	0	0	0.0425344	0	0	0
AOX1	0.0666032	0.130528	0.0968282	0.116431	0.0612403	0.131216	0.0855484	0.362171	0.272667	0.544632	0.944991	0.100666	0.0555767	0	0.145254	0.369691	0.080329	0.322744	0.101201
AOX2	0	0	0	0	0	0.000318494	0.000102599	0	0	0	0.000240799	0	0	0	0.0263716	0	0	0	0
AOX3	0.113531	0.334329	0.144376	0.244598	0.198324	0.225134	0.164091	0.280437	0.143457	0.218566	0.420912	0.0367684	0.0614053	0.0984077	0.169399	0.421522	0.439745	0.215405	0.275977
AOX4	0	0	0	0	0	0	0.000298269	0	0	0	0	0	0	0	0	0	0	0	0
CG43335	0	0	0	0	0	0	0	0	0	0	0	0	0	0	0	0	0	0	0
CG43336	0	0	0	0	0	0	0	0	0	0	0	0	0	0	0	0	0	0	0
pxb	0.0257172	0.00474968	0.00340034	0.00220538	0.102785	0.0148463	0.0167402	0.0467335	0.0047826	0.00457516	0.000303487	0	0.32514	0	0.0139687	0.740279	0	0.0594456	0.239575
lncRNA:CR43849	0.000140207	0	0	0	0.00140899	0	0.00105193	0.00770913	0.000662929	0	0	0	0	0	0	0	0	0	0
CG31446	0.00179788	0.00244624	0	0	0	0	0.00165142	0.000644884	0.00114634	0.01103	0.0143811	0	0.00302344	0	0	0.155954	0	0.0260892	0
CG5399	10.0939	9.65927	6.78316	5.32488	8.96395	25.8308	12.3716	51.3613	53.843	51.284	17.1524	9.06394	4.93959	2.50801	8.71216	45.6071	8.31333	20.4143	6.40843
lncRNA:CR45635	0.0120946	0.00927979	0.0113252	0	0	0.0108349	0.0145787	0.0101982	0.0177556	0.0208826	0.0153988	0	0.0107692	0	0.000311783	0.0478535	0	0.0174792	0.00715197
lncRNA:CR45636	0.00335332	0	0	0	0	0	0.000780435	0.00138589	0	0.00224607	0	0	0	0	0	0	0	0.0287098	0
CG5404	0.0166075	0.00770624	0	0	0	0.00524597	0.0371573	0.021911	0.00589661	0.0149468	0.0356124	0	0.0133421	0.00353938	0.00117337	0.330816	0	0.138143	0.00953225
CG31294	0	0	0	0	0	0	0	0	0	0	0	0	0	0	0	0	0	0	0
CG34274	0	0	0	0	0	0	0	0	0	0	0	0	0	0	0	0	0	0	0
CG4520	0	0	0	0	0	0	0	0	0	0	0	0	0	0	0	0	0	0	0
CG12784	0	0	0	0	0	0	0	0	0	0	0	0	0	0	0	0	0	0	0
CG5623	0	0	0	0	0	0	0	0	0	0	0	0	0	0	0	0	0	0	0
asRNA:CR45206	0	0	0	0	0	0	0	0	0	0	0	0	0	0	0	0	0	0	0
CG4525	0	0.00902278	0.01189	0	0	0	0.00139993	0.0013103	0.00253084	0	0.00297157	0	0	0	0.00349549	0	0.170418	0.118596	0.145431
lncRNA:CR45207	0	0	0	0	0	0	0	0	0	0	0	0	0	0	0	0	0	0	0
CG5614	0	0	0	0	0	0	0	0	0	0	0	0	0	0	0	0	0	0	0
CG9590	0.202322	0.288771	0.253218	0.281452	0.232674	0.26074	0.243728	0.205723	0.229986	0.283451	0.258429	0.117244	0.0804644	0.399049	0.308123	0.289239	0.37056	0.251514	0.141134
CG9589	0	0.00163385	0.000587998	0	0	0.000720763	7.76498e-05	0	0	0	7.23641e-05	0	0	0	0	0	0	0	0
c(3)G	0.0324287	0.0133894	0.0233157	0.0052533	0	0.0315079	0.00812845	0.0277033	0.0121189	0.00685861	0.00864964	0.000945512	0.0503391	0.00385249	0.0209154	0.106682	0.133367	0	0.00301372
Acyp2	0.374137	0.370123	0.530975	0.593004	0.335589	0.394683	0.240862	0.306822	0.315582	0.255626	0.168863	0.243349	0.265714	0.409055	0.308779	0.346501	0.36913	0.271463	0.521498
nsl1	0.258222	0.285582	0.152346	0.309684	0.267766	0.207704	0.199005	0.239224	0.153032	0.219873	0.24074	0.134109	0.960982	0.460081	0.359617	0.80504	0.993391	0.218415	0.575613
CG9593	0	0.00107695	0.000627076	0.00054742	0	0	1.31653e-05	0	0	0	0.00343397	0	0	0	0	0	0	0.00736269	0
asRNA:CR45891	0.00069277	0.00257023	0.00137072	0	0	0.00780729	0.000438346	0.00260985	0.0025812	0	7.04096e-05	0	0.00314644	0	0	0	0	0	0
alpha-Man-IIb	0.000272136	0.00852363	0.00143935	0.0647839	0.0638503	0	0	0.000558714	0	0	0.00107622	0	0.00726593	0	0.105026	1.70468	0	0.000375187	0
lncRNA:CR45211	0	0	0	0	0	0	0.000620874	7.36894e-05	0	0	0	0	0	0	0	0	0	0	0
rec	0.000628009	0.00408846	0.00188684	0.00584673	0.0150164	0.000158396	0.00281727	0.0134389	0.00420603	0.0095022	0.00112408	0	0.00172707	0	0.0138246	0.222473	0	0.0156287	0
CG4576	0.0202435	0.00644778	0.0106372	0.0759046	1.52633	0	0.005841	0.00481608	0.00238295	0.00431017	0	0	0	0	0	0.129916	0	0	0
CG43318	0	0	0	0	0	0	0	0	0	0	0	0	0	0	0	0	0	0	0
CG43317	0	0	0	0	0	0	0	0	0	0	0	0	0	0	0.0106714	0	0	0	0
Arpc3A	0.162295	0.137182	0.237156	0.348735	0.112861	0.241418	0.107325	0.200739	0.191373	0.221698	0.171747	0.0546972	0.374517	0.269137	0.374884	0.305718	0.324925	0.217351	0.227363
ND-23	0.800051	0.539997	0.718887	0.537059	0.723286	0.435155	0.331906	0.541994	0.590778	1.47134	0.579262	0.289886	0.472491	1.39569	0.804976	0.786342	1.05515	0.384133	0.348617
spn-E	0.00112862	0.00253326	0	0	0	0	0	0.00246535	0	0.000583914	0	0	0.00937381	0	0.102626	0	0.0336649	0	0
Pbp45	0.01117	0.00754707	0.0110729	0.00593695	0	0.00123269	0.0039898	0.00612347	0.00176017	0.0121078	0.010689	0	0.00672138	0.024539	0.00547818	0	0	0.0055371	0.0409371
cv-d	0	0.00484137	0	0	0	0.00266244	0.000956323	0.0013103	0.00275088	0.0113051	0.00290535	0	0	0	0.0593484	0	0.47786	0.0206613	0.955966
CG4546	0	0	0	0	0	0	0	0	0	0	0	0	0	0	0.00318979	0	0	0	0
Hmt-1	0.138242	0.161285	0.206922	0.24717	0.157167	0.0780993	0.0717431	0.133887	0.095005	0.0836304	0.137356	0.00470328	0.0683222	0.731306	0.190619	0.202606	0.125775	0.409947	0.172973
CG31183	0.0168015	0.0322392	0.00444926	0.0323425	0.0720363	0.0162857	0.0137402	0.0587241	0.185592	0.297616	0.045584	0	0.0514617	0.00284108	0.0435272	0.0139179	0.166367	0.095722	0.0777788
CG9632	0	0	0	0	0	0	0	0	0	0	0	0	0	0	0	0	0	0	0
CG14877	0	0.00351925	0	0.00952637	0.0199215	0.00448878	0.00301867	0.00017479	0.0228623	0.0263926	0.00952476	0	0	0	0	0	0	0	0
glob1	0.999221	5.25679	0.391646	0.320615	0.326199	0.156856	0.116555	0.190495	0.274238	0.782837	0.675061	0.0865163	0.54304	14.0312	0.352138	0.895449	0.53744	0.237767	0.136092
EndoU	0.116604	0.112709	0.015622	0.0233996	0.027321	0.00464139	0.00187403	0.00514249	0.00577246	0.0108057	0.00196807	0.0384583	0.0528961	0.221498	0.00185767	0	0	0.00123965	0.0267064
CG45105	0	0	0	0	0	0	0	0	0	0	0	0	0	0	0	0	0	0	0
Fbxl7	0.00893655	0.0603688	0.0309674	0.0430573	0.0198789	0.00388172	0.00283181	0	0.00205801	0.00160941	0.00213489	0	0	0	0.0110304	0	0	0	0
lncRNA:CR46028	0	0	0	0	0	0	0	0	0	0	0	0	0	0	0	0	0	0	0
CG34276	0	0	0.00167227	0	0	0	0	0	0	0	0	0	0	0	0	0	0	0	0
CG5478	0	0	0	0	0	0	0	0	0	0	0	0	0	0	0	0	0	0	0
blp	0.207669	0.137564	0.267421	0.160809	0.146696	0.088711	0.0600733	0.0936163	0.116859	0.274747	0.127915	0.0227867	0.148452	0.483359	0.14488	0.163496	0	0.0642341	0.0920541
Sap47	0.941041	1.29586	0.957316	0.971669	1.2172	1.15611	1.16331	0.969094	1.33963	1.14242	0.774642	0.894479	1.84559	0.856683	5.01402	4.76137	2.32344	1.14093	1.42203
CG31088	0	0	0	0	0	0	0	0	0	0	0	0	0	0	0	0	0.0227635	0	0
CG4287	0.231135	0.371991	0.90473	0.611582	0.199212	0.24187	0.097163	0.170034	0.153614	0.150092	0.204595	0.173976	0.0347739	0.724472	0.295912	0.605678	0.512908	0.23187	0.196569
CG5516	0.151434	0.0587179	0.125285	0.0718403	0.0283733	0.0424367	0.0277384	0.0398583	0.0625099	0.0844017	0.0288082	0	0.084691	0.169386	0.181506	0.323279	0.28223	0.0878162	0.0838009
CG32856	0.084121	0.119889	0.185932	0.173775	0.128386	0.10123	0.0628533	0.0970763	0.0883735	0.106182	0.0488635	0.0742123	0.178624	0.232524	0.173837	0.380117	0.287179	0.0435803	0.219895
Rbf2	0.00405406	0.00309619	0.00404138	0	0	0.0037337	0.0010015	0.00508174	0.000869757	0.00108236	0.00383297	0	0.00800621	0.00572498	0.0106409	0	0	0.00136188	0
mor	0.0890737	0.121337	0.0858703	0.0659374	0.0752376	0.0729012	0.0904945	0.106911	0.115216	0.0805873	0.079884	0.0501945	0.229974	0.0741124	0.125377	0.24068	0.0554807	0.0564449	0.097179
Hel89B	0.109813	0.0763799	0.0554128	0.0915946	0.096305	0.0612421	0.0826074	0.0989524	0.0881752	0.0669838	0.0564979	0.031783	0.410861	0.135241	0.190741	0.401952	0.206522	0.733938	1.63088
srp	0.0318564	0.0302519	0.0251761	0.0323978	0	0.0683844	0.070703	0.212916	0.1762	0.0418308	0.0638686	0	0.0267493	0.00675333	0.0274074	0.0444939	0	1.07504	2.44097
lncRNA:CR44133	0.0312366	0.0185037	0.00163017	0.030373	0.0218056	0.112645	0.0244618	0.403868	0.464954	0.120864	0.0308267	0	0.0149864	0	0.0353983	0.0278359	0	0.461045	0.63194
lncRNA:CR42839	0.0477032	0.0699796	0.0572034	0.0315077	0.0774155	0.184618	0.195782	0.200537	0.324351	0.27824	0.134586	0.0910717	0.73387	0.0124083	0.0862154	0.822526	0.183938	0.0837506	0.0481515
GATAe	0.167611	0.138356	0.0800063	0.0405538	0.187339	0.368628	0.286787	0.339759	0.266124	0.341148	0.314605	0.148731	1.10887	0	0.0887513	0.918642	0.0677176	0.188196	0.0558628
pnr	0.00188962	0	0	0	0	0.00202374	0.00136973	0.00184532	0.00275817	0	0	0	0	0	0	0.0333107	0	0	0.688746
CG10264	0	0	0	0	0	0	0	0	0	0	0	0	0.00589831	0	0	0	0	0	0
CG10407	0.0172885	0.00599405	0.00421764	0.00987923	0.0201865	0.000431266	0.00422781	0.000238358	0.00502559	0.00872349	0.00416561	0	0.0168621	0.0214394	0.000450362	0	0.0336649	0.00316179	0.0183009
IKKbeta	0.0983728	0.0663962	0.0262531	0.0504601	0.048218	0.0505607	0.0265197	0.0376198	0.0382764	0.0390539	0.033937	0	0.0799955	0.0405566	0.0326096	0.159767	0.3788	0.0209518	0.0784558
lncRNA:CR45212	0.000105712	0.00171727	0.00165383	0.000472177	0	0.00532487	0.00125146	0.00759974	0	0.00122199	0.0018392	0	0	0.0157278	0	0	0	0	0
CG5013	0.0645653	0.108563	0.173939	0.103128	0.0481703	0.0949475	0.0491383	0.0723629	0.0566198	0.0755279	0.0364693	0.0605608	0.0563787	0.171875	0.0685301	0.34032	0.205836	0.0467364	0.0995784
msps	0.214512	0.126577	0.122621	0.167213	0.18667	0.153108	0.112855	0.137234	0.144044	0.103123	0.0980432	0.0399986	0.374863	0.247647	0.492261	0.449041	0.654542	0.237848	0.242129
CG10185	0	0	0	0	0	0	0	0	0	0	0	0	0	0	0	0	0	0	0
Mhcl	1.33015	0.258741	0.0936673	0.223812	0.1874	0.13428	0.111071	0.180239	0.108958	0.117291	0.0820231	0.106016	0.262577	0.218945	0.216648	0.313302	1.26058	0.249908	0.755332
CG32855	0	0.00178955	0	0	0	0	0	0	0	0	0	0	0.00380121	0	0	0	0	0	0
sxe2	0.000520557	0	0	0	0	0	0	0	0	0	0	0	0	0	0.0060632	0	0	0	0
Akt1	0.484259	0.458876	0.566222	0.609514	0.681084	0.64703	0.377166	0.527436	0.441803	0.457728	0.244632	0.175607	1.69932	0.581759	0.345834	0.850405	1.03493	0.569941	0.566665
Sb	0.00404842	0.0103395	0.048922	0.106359	0	0.00693575	0.00158516	0	0.00183474	0	0.0105536	0	0	0	0	0	0	0	0
CG5903	1.49026	1.07841	1.48746	1.39897	0.857591	0.768536	0.50459	0.793523	0.877523	1.69846	0.748418	0.346456	1.13267	1.1574	1.3337	1.74231	0.988907	0.437662	0.934703
CG5916	0.0124719	0.025136	0.0476915	0.0757094	0.012031	0.01458	0.00820039	0.0195499	0.0168919	0.0250361	0.0256838	0	0.0796292	0.0339787	0.026756	0.0478535	0	0.0547135	0.0121197
Fer2	0	0	0	0	0	0	0	0	0	0	0	0	0	0	0	0	0	0	0
CG6006	0.0650761	0.00967658	0.00359215	0	0.0330879	0	0.00371269	0.00926446	0.00884943	0.00667162	0.0188201	0	0.259041	0	0.785318	0	0.114794	0.0221582	0.357114
asRNA:CR43472	0	0	0	0	0	0	0	0	0	0	0	0	0	0	0	0	0	0	0
CG8925	0.126225	0.107901	0.0634454	0.063826	0.794082	0.289355	0.136377	0.675579	0.858595	0.810456	0.220065	0.0369433	0.0467226	0.0187821	0.0498924	0.0896073	0	0.20168	0.0426938
CG8927	0.000874014	0.00254391	0.00133183	0	0.0277667	0.00213718	0.00144507	0.0149485	0.0172063	0.00274614	0.00889725	0	0	0	0.00246794	0	0	0.000716938	0
Bin1	0.154648	0.134046	0.16882	0.18216	0.0848504	0.208915	0.0945914	0.128305	0.182114	0.118064	0.0891187	0.110466	0.298586	0.232992	0.18576	0.404483	0.13347	0.0585246	0.161795
sra	0.505955	0.155397	0.280514	0.201667	0.331777	0.301287	0.100688	0.140307	0.18388	0.176268	0.160822	0.107656	0.573393	0.955995	0.402138	0.499399	0.387496	0.200353	0.743838
CG6126	0.00194802	0.00287963	0.00206377	0.0135911	0.0223131	0.00675669	0.00169445	0.00511227	0.00068367	0.00566831	0.055963	0	0.0155241	0	0.267018	0.195183	0	0.0524074	0.0631488
CG31287	0	0.00103781	0	0	0	0	0	0.00017479	0	0	0.00338713	0	0.000960852	0	0	0	0	0	0.0239062
mtSSB	0.117394	0.137016	0.187381	0.14753	0.147064	0.11408	0.0441293	0.100313	0.0936953	0.150229	0.112673	0.0645652	0.549401	0.323206	0.130063	0.553298	0.349612	0.0476367	0.253974
lncRNA:CR45639	0	0	0.000339061	0	0	0	0	0	0.000147612	0	0	0	0	0	0	0	0	0	0
lncRNA:CR45640	0	0	0	0.00120944	0	9.72382e-05	0.00108399	0.00584552	0	0	0	0	0.00618121	0	0	0	0	0	0.0155544
lncRNA:CR45638	0	0	0	0	0	0	0	0	0	0	0	0	0	0	0	0	0	0	0
lncRNA:CR45637	0	0	0	0	0	0	0	0	0	0	0	0	0	0	0	0	0	0	0
lncRNA:CR45642	0	0.000291904	0	0	0	0	0	0	0	0	0	0	0	0	0	0	0	0	0
lncRNA:CR45641	0	0.000793846	0	0	0	0.00470648	0	0	0	0	0	0	0	0	0.00376235	0.0204217	0	0	0
lncRNA:CR45643	0.00921281	0	0.000102018	0.00932302	0	0	0.00318766	0.00730004	0.00747349	6.79191e-05	0.000951974	0	0	0	0.00233627	0	0.0336649	0	0
tara	0.412808	0.201659	0.185223	0.139016	0.2201	0.134193	0.157644	0.175088	0.122177	0.156467	0.115452	0.135358	1.41126	0.268831	0.174026	0.792762	0.799091	0.152611	0.286627
bor	0.0336383	0.0358906	0.0665572	0.0357107	0.0318179	0.0175143	0.0256548	0.0278192	0.0319654	0.100578	0.0662861	0	0.154863	0.122675	0.0725298	0.0952916	0.163273	0.0476898	0.102191
asun	0.023698	0.0132622	0.0253041	0.00931768	0.00601842	0.0173326	0.00797013	0.0112176	0.0171412	0.0267921	0.0241208	0.00132399	0.0151636	0.00376708	0.0221408	0.030392	0.0488577	0.00704482	0.00234982
Mst89B	0	0	0	0	0	0	0	0.000666141	0	0	0	0	0	0	0	0	0	0	0
Mat89Ba	0.0140343	0.0197114	0.0218891	0.00778198	0.0560942	0.00345616	0.0189795	0.0205701	0.0283735	0.0243035	0.0279905	0	0.0778429	0.0160329	0.0185841	0.255039	0.083417	0.0089711	0.0187073
gish	0.705504	0.595461	0.655048	0.738789	0.798955	0.318048	0.519465	0.570086	0.453275	0.596627	0.604347	0.159928	2.01912	0.903909	1.08013	2.57711	1.62451	0.817067	1.5306
Zip89B	0.0484565	0.0701853	0.0138531	0.0524167	0.026483	0.0389604	0.0451594	0.0873223	0.161121	0.366974	0.0447047	0	0.0143161	0.00585398	0.0137117	0.526196	0.0227635	0.0219361	0.0111108
Sulf1	0.0826815	0.131419	0.032872	0.0226233	0.0611594	0.182823	0.0616552	0.0769376	0.269962	0.139855	0.075802	0	0.0333655	0.0374379	0.266983	0.405567	0.0875604	0.0149554	0
CG44044	0	0	0	0	0	0	0	0	0	0	0	0	0	0	0	0	0	0	0
CG6901	0	0	0	0	0	0.00327187	0.000283915	0.00919298	0.00807189	0.00896915	0.00137911	0	0	0	0.012247	0	0	0	0
CG17929	0	0	0	0	0	0	0.00212521	0	0	0	0	0	0	0	0	0	0	0	0
CG17930	0.0214272	0.0130371	0.00853891	0.00291523	0	0.0124232	0.00623081	0.0100743	0.307679	0.225872	0.0110679	0.0361658	0.0112842	0.00309918	0	0.244183	0	0.0283857	0.0206529
SF2	0.459703	0.462301	0.45752	0.615444	0.460453	0.38174	0.293192	0.475703	0.448451	0.379747	0.276024	0.156175	1.5517	1.04148	0.588716	1.176	0.902741	0.430675	0.507405
pad	0.0174225	0.016373	0.00741466	0.00460177	0.0504099	0.00643873	0.00632877	0.00933383	0.0139157	0.00553574	0.0138888	0	0.0255793	0.0159827	0.0150085	0	0.0729123	0.0440141	0.0402635
CG14879	0.0903368	0.0248833	0.0246196	0.127053	0.0188756	0.0108001	0.0141473	0.285068	0.373865	0.352237	0.142523	0.106581	0.0259835	0.0194464	0.0735003	0.104302	0	0.00717524	0
Manf	0.461105	0.547295	0.598654	0.781588	0.556391	1.29005	0.621215	1.33341	1.42051	0.946378	0.75792	0.391293	0.39621	1.69442	0.72172	2.08634	0.566876	1.4245	0.83252
CG10311	1.57802	0.382699	0.462978	0.53479	0.8172	0.953538	0.313834	2.44921	0.323332	0.267872	0.247008	0.125242	0.0891183	0.33052	0.604941	0	9.24293	0.570036	0.913252
CG17931	0.39174	0.347323	0.380397	0.367033	0.225798	0.472512	0.440868	0.262693	0.327901	0.386046	0.319092	0.342293	0.371015	0.571506	0.312839	0.329328	0.117007	0.620327	0.303367
CG42446	0	0	0	0	0	0	0	0	0	0	0	0	0	0	0	0	0	0	0
CG14880	0	0.06186	0.00871275	0	0	0.00559864	0.00154447	0	0.000900761	0.00645476	0.00304564	0.013291	0	0	0	0	0	0	0
CG10317	0	0	0	0	0	0	0	0	0	0	0.00148885	0	0	0	0	0	0	0	0
lncRNA:CR45193	0	0	0	0	0	0	0	0	0	0	0	0	0	0	0	0	0	0	0
ss	0	0.000143334	0	0	0.0224876	0	0.000623476	0	0	0	0	0	0	0	0.0112042	0	0	0	0
lncRNA:CR45630	0	0	0	0	0	0	0	0	0	0	0	0	0	0	0	0	0	0	0
lncRNA:CR45631	0	0	0	0	0	0	0	0	0	0	0	0	0	0	0	0	0	0	0
CG31279	0	0	0.00020067	0	0	0	0	0	0	0	0.00163887	0	0	0	0	0	0	0	0
CG17565	0.061967	0.0596201	0.0924214	0.058581	0.0790181	0.0572611	0.0393652	0.070218	0.0626493	0.0847223	0.0993072	0.0434299	0.0893453	0.148888	0.0849598	0.255354	0.170992	0.0907108	0.184452
CG14881	0.0414988	0.0379383	0.0401611	0.0306757	0.0386127	0.0325519	0.0110987	0.0239526	0.0271587	0.0678583	0.025822	0.000945512	0.0795052	0.0643373	0.0493943	0.0591494	0.0184014	0.0345929	0.0255497
mRpS33	0.296009	0.236656	0.328619	0.229941	0.261966	0.241014	0.155384	0.266657	0.280555	0.604207	0.230705	0.256877	0.187979	0.391049	0.242258	0.42561	1.02189	0.144917	0.158292
ema	0.0341631	0.0537114	0.043916	0.0622213	0.147213	0.0220879	0.0366391	0.0554986	0.0394015	0.0745237	0.0422492	0	0.0837667	0.0291911	0.132745	0.150361	0.0478411	0.0127361	0.0315297
CG14894	0.124113	0.184545	0.303172	0.322751	0.195449	0.16847	0.143974	0.138739	0.133652	0.194244	0.130814	0.0605449	0.116457	0.37451	0.258287	0.396185	0.55666	0.205543	0.239301
CG14882	0.0161616	0.0306938	0.0177366	0.0354897	0.0290415	0.00683832	0.0134631	0.0243775	0.0281792	0.0225237	0.0178814	0.0262007	0.0448777	0.00882351	0.0100522	0.030392	0.0554807	0.00144764	0.0112961
Pak3	0.330012	0.353286	0.220385	0.430907	0.278952	0.346701	0.300219	0.526885	0.392751	0.464142	0.537887	0.177884	1.56184	0.804331	0.546491	0.996268	0.861024	0.687484	1.37419
CG10405	0.52691	0.506403	0.47629	0.45258	0.629682	0.498106	0.366504	10.1319	10.8434	2.14411	0.679682	0.475017	0.267064	0.0650936	0.490681	0.662612	0.122351	0.299737	0.431074
CG14883	0.0912013	0.0436549	0.0524245	0.0678411	0.0771077	0.0652806	0.0408073	0.0508464	0.042534	0.0676463	0.0491383	0.014857	0.0741636	0.11764	0.202669	0.275766	0.162933	0.0741356	0.0594307
CG42232	0.0815349	0.0653319	0.0387328	0.0649996	0.0100197	0.0423763	0.0426063	0.0954117	0.0461941	0.055409	0.0614675	0	0.375293	0.0540222	0.213241	0.0818867	0.0831834	0.0105094	0.14385
CSN5	0.132345	0.135444	0.158515	0.106136	0.193764	0.175097	0.0917112	0.118541	0.150839	0.128198	0.104908	0	0.210684	0.319904	0.140621	0.416941	0.218182	0.154042	0.229663
Gyc89Da	0	0.000788003	0	0	0	0.00101815	0.000142927	0.0054562	0	0	0.00628067	0	0	0	0.0511806	0.0235994	0	0	0
asRNA:CR46029	0	0	0	0	0	0	0	0.000204347	0	0	0	0	0	0	0.00372639	0	0	0.0143885	0
Gyc89Db	0	0	0	0	0	0	0	0	0	0	0	0	0	0	0.00106709	0	0	0	0
Dhfr	0.1907	0.274425	0.45035	0.356572	0.32991	0.228397	0.151317	0.266977	0.183802	0.271334	0.165835	0.13733	0.224975	0.389676	0.197652	0.0328781	0.474824	0.23455	0.348957
Sdhaf3	0.0829419	0.0375215	0.103132	0.0590016	0.0727601	0.0278033	0.0244715	0.0515579	0.0556512	0.11832	0.0525622	0.0196807	0.0429125	0.0886183	0.101172	0.219304	0.0645245	0.0947781	0.123891
Der-2	0.154555	0.22734	0.407036	0.429098	0.21458	0.269949	0.14688	0.276262	0.212656	0.285924	0.197294	0.150822	0.187467	0.455705	0.191689	0.392951	0.380546	0.295797	0.341451
Cad89D	0	0	0.000261744	0	0	0	0.00053741	0	0	0	0.000185881	0	0	0	0	0	0	0	0
Gr89a	0	0.000312454	0	0	0	0.000558503	0.00167433	3.83378e-05	0	0	0.00509444	0	0.00134408	0	0	0.0444939	0	0	0
Decay	0.468208	0.450986	0.236631	0.272555	0.281034	1.22407	1.01479	1.04932	1.27418	1.3643	1.21991	0.46302	0.235046	0.118896	0.405016	0.911176	0.588978	0.521944	0.159326
CG42342	0.0911728	0.089554	0.115728	0.108958	0.100833	0.0862414	0.130098	0.402882	0.0486663	0.0595751	0.0596285	0.0472679	0.0421492	0.10666	0.897181	0.0392917	0.0486157	0.0583412	0.0296143
lncRNA:CR46030	0	0	0	0	0	0	0.000552942	0	0	0	0	0	0	0	0	0	0	0	0
CG14891	0	0	0.000807229	0	0	0	0	0	0	0	0	0	0	0	0	0	0	0	0
CG14903	0.254143	0.344797	0.417403	0.264562	0.344427	0.329149	0.156974	0.259389	0.308952	0.324743	0.158469	0.0895505	0.214886	0.798288	0.339727	0.325006	0.460858	0.229022	0.279581
Scp2	0.00256655	0	0.00163017	0	0	0	0.00111308	0	0	0	0	0	0	0	0.157925	0	0.0336649	0	0
CG14892	0	0	0.0089691	0	0	0	0	0	0	0	0	0	0	0	0.0022611	0	0	0	0
CG10345	0.0259089	0.483695	0.174069	0.0793928	0.783539	0.0344436	0.0151456	0.0103939	0.0026695	0.0201783	0.0273677	0	0.024318	0.00643681	0.00381554	0	0	0.0126835	0.00730056
NPF	0	0.000716618	0.000273325	0	0.213812	0	0.00139845	0.00336726	0.00463563	0	0.00404296	0	0.00184279	0	0	2.30581	0	0.00261178	0
CG12783	0	0	0	0	0	0	4.28306e-05	0	0	0	0	0	0	0	0	0	0	0	0
CG10340	0.26198	0.238447	0.322334	0.186855	0.216657	0.137138	0.109665	0.195479	0.170241	0.488685	0.24539	0.118501	0.313194	0.37864	0.31648	0.460125	0.111396	0.210445	0.200967
CG17562	0	0	0	0	0	0	0	0	0	0	0	0	0	0	0	0	0	0	0
CG17560	0	0	0	0	0	0	0	0	0	0	0	0	0	0	0	0	0	0	0
CG14893	0	0	0	0	0	0	0	0	0	0	0	0	0	0	0	0	0	0	0
CG14905	0	0	0	0	0	0	0	0	0	0	0	0	0	0	0	0	0	0	0
Fas1	0.0308267	0.11595	0.131402	0.352361	0.158516	0.0162868	0.0108943	0.00477037	0.0138142	0.00634475	0.0281895	0.0708037	0.0123418	0.630242	1.5811	0	0.40365	0.07189	0.00873712
nonA-l	0.0274128	0.0280789	0.030523	0.0336087	0.0674292	0.0200587	0.0153422	0.0180036	0.0195215	0.0258198	0.00640129	0	0.0381556	0.0306894	0.0463955	0.0802277	0.037516	0.142679	0.0407876
Arl6IP1	0.0982408	0.169285	0.148548	0.237194	0.225072	0.205406	0.0905525	0.193099	0.135591	0.218837	0.0765899	0.0614713	0.674753	0.516344	0.637957	0.381086	0.906642	0.219616	0.754501
CG10324	0.0562541	0.0429672	0.056293	0.0571268	0.0958208	0.0439507	0.0375268	0.0276117	0.0275143	0.0542492	0.036704	0.0262007	0.109137	0.0814137	0.0940556	0.0377906	0.0702226	0.035775	0.0289026
CCT3	0.442705	0.30188	0.472044	0.385868	0.340745	0.171544	0.193297	0.350221	0.210757	0.412803	0.287199	0.143883	1.26292	0.821598	0.333082	1.05167	0.684285	0.296442	0.706657
CG14906	0.016305	0.0298079	0.0518155	0.0177243	0.0135146	0.0378093	0.021298	0.0216005	0.0335436	0.0245614	0.037717	0	0.14	0.0817713	0.0405829	0.128152	0.0888092	0.0988529	0.0350739
CG14907	0.0763795	0.0431578	0.0454207	0.0138784	0	0.115595	0.04595	0.0913664	0.122402	0.116656	0.0660058	0.12486	0.226582	0.263625	0.111824	0.0961651	0	0.1473	0.123811
modSP	0.0178798	0.453528	0.0800474	0.538249	0.193357	0.0402952	0.0118244	0.0304915	0.0119315	0.0365499	0.0433453	0.000945512	0.0102845	0.558241	0.0586979	0	0.137221	0.11483	1.1327
Ubx	0	0.00683094	0	0	0	0	0.000265249	0.00725354	0	0	0.00219197	0	0	0	0.0845905	0	0	0	0.102184
lncRNA:bxd	0	0	0	0	0	0	0	0	0	0	0	0	0	0	0	0	0	0	0
CG31275	0	0	0	0	0	0	0	0	0	0	0	0	0	0	0	0	0	0	0
lncRNA:CR44945	0	0	0	0	0	0	8.72915e-05	0	0	0	0	0	0	0	0	0	0	0	0
Glut3	0	0	0	0	0	0	0	0	0	0	0	0	0	0	0	0	0	0	0
lncRNA:CR45750	0	0	0	0	0	0	0	0	0	0	0	0	0	0	0	0	0	0	0
lncRNA:TS16	0	0	0	0	0	0	0	0	0	0	0	0	0	0	0	0	0	0	0
abd-A	0	0	0	0	0	0	0	0	0	0	0	0	0	0	0.0242528	0	0	0	0
lncRNA:iab8	0	0	0	0	0	0	0	0	0	0	0	0	0	0	0	0	0	0	0
lncRNA:iab4	0	0	0	0	0	0	0	0	0	0	0	0	0	0	0	0	0	0	0
lncRNA:CR43617	0	0	0	0	0	0	0	0	0	0	0	0	0	0	0	0	0	0	0
Abd-B	0	0	0	0	0	0.000131194	3.9996e-05	0	0	0	0.000409115	0	0.0919716	0	0.00519818	0.00463931	0	0	0
lncRNA:CR46267	0	0	0	0	0	0	0	0	0	0	0	0	0	0	0	0	0	0	0
VhaM9.7-d	0	0	0	0	0	0	0	0	0	0	0	0	0	0	0	0	0	0	0
Actn3	0	0	0	0	0	0	0	0	0	0	0	0	0.000682271	0	0	0	0	0.000716938	0
AhcyL2	0.0874887	0.0453598	0.0193691	0.789454	0.0305791	0.122656	0.0327192	0.043688	0.0628153	0.574155	0.0336908	0.0193573	0.0689582	0.0443509	0.037919	0.141807	0	0.00764643	0.0405456
CG18622	0.282871	0.680773	0.960199	15.3309	3.29534	0.371309	0.390867	0.382088	0.481714	0.770962	0.398073	0.217447	0.368332	2.54277	0.379023	0.333674	0.161888	0.383459	0.250154
lncRNA:CR45592	0	0	0	0	0	0	0	0	0	0	0	0	0	0	0	0	0	0	0
MESK4	0	0	0	0	0	0	0	0	0	0	0.000207375	0	0	0	0	0	0	0	0
CG3678	0.0837874	0.144861	0.386041	0.168946	0.162218	0.101971	0.0542997	0.130322	0.102225	0.11937	0.0873584	0.0699027	0.0603949	0.505666	0.146144	0.46058	0.1201	0.0404472	0.230811
lncRNA:CR45221	0	0	0	0	0	0	0	0	0	0	0	0	0	0	0	0	0	0	0
asRNA:CR45213	0	0	0	0	0	0	0	0	0	0	0	0	0	0	0	0	0	0	0
CG31274	0	0	0	0	0	0	0	0	0	0	0	0	0	0	0	0	0	0	0
CG17556	0.117561	0.320227	0.924907	0.463483	0.635203	0.219565	0.111408	0.211715	0.231217	0.209192	0.145425	0.186309	0.123871	1.07987	0.218464	0.68449	0.193424	0.195773	0.358147
CG3534	0.060583	0.0784241	0.0943444	0.0690324	0.0569797	0.0314934	0.0719829	0.103023	0.0626786	0.0656165	0.0716202	0	0.0366078	0.273043	0.127007	0.0491814	0.141698	0.0481389	0.086887
Sf3a1	0.0264564	0.0408535	0.0401179	0.0548954	0.00552133	0.0353072	0.027326	0.0443643	0.0430247	0.0336935	0.0263855	0.0341744	0.158048	0.0322123	0.0383758	0.161336	0.151227	0.0178309	0.121449
Irc	0.0449899	0.227152	0.0448901	0.0648546	0.0290361	0.0208202	0.0107408	0.0260048	0.00862915	0.0182133	0.0334597	0	0.0201527	0	0.137914	0	0.0244426	0.416604	2.00975
CG8907	0.339402	0.306544	0.183425	0.108997	0.292456	0.706691	0.720131	0.721467	0.675395	1.09669	0.703509	0.307249	0.100341	0.0234828	0.319441	3.04372	0.186953	0.485059	0.258491
Pxd	0	0	0	0	0	0	5.77452e-05	0.000127395	0	0.000250253	0	0	0	0	0	0.0300131	0	0	0
AdSL	0.0712259	0.0918874	0.0976049	0.0603982	0.0528876	0.0775048	0.0608325	0.0729068	0.0836138	0.111771	0.0922728	0.00944151	0.112612	0.0864843	0.0444656	0.218955	0.109766	0.0243555	0.0788477
CG5225	0	0	0	0	0	0	0	0	0	0	0	0	0	0	0	0	0	0	0
CG31268	0	0	0	0	0	0	0	0	0	0	0	0	0	0	0	0	0	0	0
CG4009	0	0	0	0	0	0	0	0	0	0	0	0	0	0	0	0	0	0	0
CG18213	0	0.00628209	0.00226552	0.00571126	0	0.00297356	0.00206027	0.00868864	0.00235006	0.0014681	0.00446892	0	0.0361484	0.0631708	0.0287219	0	0.0959877	0.00900576	0
CG5220	0.0557618	0.0582082	0.0554102	0.0779411	0.0343658	0.0465235	0.0445018	0.0857576	0.0949377	0.105927	0.0466657	0.0222239	0.0970768	0.11041	0.0902192	0.234417	0.0845445	0.0222938	0.0555748
CG3995	0.0310847	0.0575981	0.0453667	0.0273166	0.0140485	0.0198007	0.0264556	0.0352353	0.0379323	0.0304056	0.0278954	0	0.0593805	0.0573715	0.0400653	0.209151	0.0732775	0.00730421	0.0368977
Patr-1	0.115998	0.114321	0.0701013	0.0601356	0.113583	0.0658371	0.0869239	0.0923244	0.0799289	0.0965197	0.087478	0.0386411	0.25883	0.188965	0.0758724	0.296639	0.211824	0.106473	0.0943641
Dad	0.508587	0.176576	0.324983	0.274157	0.317856	0.108714	0.100212	0.0666278	0.0673801	0.0748024	0.126402	0.141381	0.0614016	0.191154	0.740845	0.356886	1.47619	0.258696	0.172024
Ns1	0.155873	0.144895	0.139663	0.114856	0.0914257	0.0949764	0.110096	0.134498	0.120281	0.155723	0.148703	0.0986869	0.294365	0.197752	0.155115	0.0377906	0.313413	0.0588398	0.185967
mRpS11	0.181173	0.208135	0.20706	0.136428	0.174945	0.078908	0.0608169	0.137292	0.0893181	0.257456	0.11581	0.0768049	0.390987	0.235866	0.229878	0.517712	0.19241	0.078103	0.152189
Keap1	0.0304127	0.149576	0.132448	0.133937	0.0574345	0.0180223	0.0298965	0.0433324	0.0246914	0.0534534	0.0729765	0.000945512	0.0929415	0.167182	0.0614493	0.160946	0.0478968	0.0714539	0.0615648
kuk	0.0524856	0.11616	0.00888989	0	0.0199215	0.0132492	0.00759789	0.122602	0.0614859	0.0108542	0.0204014	0	0.302825	0	0.305623	0.371057	0.173039	0.0850613	0.612533
GckIII	0.084378	0.149001	0.172546	0.130951	0.24523	0.0747008	0.0732464	0.103499	0.136786	0.172267	0.120501	0.0705138	0.0973809	0.104868	0.103712	0.156131	0.220525	0.197723	0.154091
cal1	0.114124	0.12062	0.0492554	0.071359	0.122658	0.0605335	0.0408635	0.0543552	0.0328391	0.0691538	0.0308039	0.0414589	0.16871	0.0388855	0.121189	0.0715669	0.41084	0.0381688	0.130524
cher	0.480165	0.180479	0.0913928	0.117304	0.0750956	0.0465187	0.126696	0.207735	0.11634	0.0536264	0.168053	0.113193	0.612272	0.00570536	0.225102	0	0.332932	0.12056	0.0760573
CG34278	0	0	0	0	0	0	0.000161871	0.000198922	0	0	0	0	0	0	0	0	0	0	0
CG42779	0	0	0	0	0	0	0	0	0	0	0	0	0	0	0	0	0	0	0
CG45079	0	0	0.00160329	0	0	0	0	0	0	0	0	0	0	0	0.000191882	0	0	0	0
CG17477	0	0	0	0	0	0	0	0	0	0	0	0	0	0	0	0	0	0	0
asRNA:CR44238	0	0	0	0	0	0	0	0	0	0	0	0	0	0	0	0	0	0	0
CG31269	0	0	0	0	0	0	0	0	0	0	0	0	0	0	0	0	0	0	0
CG31265	0	0	0	0	0	0	0	0	0	0	0	0	0	0	0	0	0	0	0
CG17475	0	0	0	0	0	0	0	0	0	0	0	0	0	0	0	0	0	0	0
CG4053	0	0	0	0	0	0	0	0	0	0	0	0	0	0	0	0	0	0	0
CG31266	0	0	0	0	0	0	0	0	0	0	0	0	0	0	0	0	0	0	0
CG31267	0	0	0	0	0	0	0	0	0	0	0	0	0	0	0	0	0	0	0
CG5246	0.0039043	0	0.000716551	0	0	7.38058e-05	0.00252226	0.00499169	0.0018009	0.00720088	0.131951	0	0.514509	0	0	0	0	0.0314861	0
CG5255	0	0	0	0	0	0	0	0	0	0	0	0	0	0	0	0	0	0	0
CG5265	0	0	0	0	0	0	0	0	0	0	0	0	0	0	0	0	0	0	0
TwdlW	0.000829857	0	0	0	0	0	0.00110003	0	0	0.00117803	0	0	0	0	0	0	0	0	0.011768
m-cup	0.0801885	0.0584569	0.0389782	0.0582308	0.00660121	0.025441	0.0310038	0.0513727	0.0403003	0.0689443	0.0428454	0.112233	0.187712	0.0772283	0.0842415	0.06139	0.0792264	0.0654084	0.0663511
Det	0.00736601	0.0178165	0.0253085	0.00773387	0.0358339	0.0575754	0.00527854	0.0578448	0.0203993	0.0883586	0.0245192	0.0268054	0.196962	0.112487	0.0708231	0.311583	0.122221	0.0114547	0.141712
CG5285	0.00304858	0.0185261	0.0338113	0.0271378	0.0334051	0.00375686	0.00139195	0.00337734	0.00157973	0.00184127	0.000486199	0	0.0042759	0.0122509	0.031174	0	0	0	0.00317166
CG5292	0.167149	0.12621	0.186905	0.169823	0.136557	0.144444	0.132224	0.173418	0.144091	0.104075	0.0955518	0.0145397	0.125784	0.214041	0.210922	0.228186	0.369437	0.0878821	0.185983
Mur89F	0	0	0	0	0	0	0.000512444	0.00588152	0	0	0	0	0	0	0	0	0	0	0
CG31262	0	0	0	0	0	0	0	0	0	0	0	0	0	0	0	0	0	0	0
beat-IIb	0.0144423	0.00322331	0.00234646	0	0	0	0.00184063	0	0.00249492	0	0	0	0.00431203	0	0.173154	0	5.31994	0	0
CG44259	0	0	0	0	0	0	0	0	0	0	0	0	0	0	0	0	0	0	0
CG44257	0	0	0	0	0	0	0	0	0	0	0	0	0	0	0.000311783	0	0	0	0
lncRNA:CR44258	0	0	0	0	0	0	0	0	0	0	0	0	0	0	0	0	0	0	0
CG31418	0	0	0	0	0	0	0	0	0	0	0	0	0	0	0	0	0	0	0
CG31419	0	0	0	0	0	0	0	0	0	0	0.000708172	0	0	0	0	0	0	0	0
lncRNA:CR43489	0	0	0	0	0	0	0	0	0	0	0	0	0	0	0	0	0	0	0
lncRNA:CR43490	0	0	0	0	0	0	0	0	0	0	0	0	0	0	0	0	0	0	0
beat-IIa	0.00455655	0	0	0	0.0286614	0	0.00100538	0	0	0	0.0024169	0	0.121063	0	0.244674	0	0.0407	0	0
lncRNA:CR44256	0	0	0	0	0	0	0	0	0	0	0	0	0	0	0	0	0	0	0
Brf	0.0132049	0.0154863	0.00964697	0.016059	0.019943	0.0109171	0.0138177	0.0191107	0.0036664	0.0166752	0.00911106	0	0.0546444	0.0191357	0.0265307	0.070707	0.029983	0.010057	0.0267835
lute	0.206744	0.773407	2.52736	5.11191	1.19534	0.236787	0.137419	0.211412	0.118805	0.119163	0.161227	0.0892189	0.141768	0.1322	0.276903	0.564968	0.381133	0.138234	0.198853
lncRNA:CR43196	0.00513213	0.00202647	0.0199715	0.0354677	0.00960535	0	0.000578503	0	0	0	0.00475916	0	0.00493126	0	0.0105941	0	0	0	0
asRNA:CR44160	0	0	0.00415366	0.000940556	0	0.000581747	0.000495986	0	0	0	0	0	0.00332792	0	0	0	0	0	0
sds22	0.126126	0.133277	0.292725	0.354611	0.225101	0.222279	0.104429	0.135203	0.127337	0.147974	0.107437	0.020515	0.205923	0.312168	0.24009	0.369514	0.444023	0.0890666	0.537778
CREG	0.0627351	0.318113	0.505882	0.944392	0.396772	0.132423	0.048069	0.144483	0.0647472	0.17134	0.061769	0.0063215	0.0443723	0.690633	0.00690234	0.277497	0.205881	0.0913466	0.0361148
Sur-8	0.562983	0.548296	0.322963	0.266298	0.592064	0.347916	1.01124	0.432381	0.506918	0.344303	0.494965	0.368214	0.445762	0.217791	0.637296	0.72925	0.682535	0.731293	0.59855
CG34279	0	0	0	0	0	0	0	0	0	0	0	0	0	0	0	0	0	0	0
CG34280	0	0	0	0	0	0	0	0	0	0	0	0	0	0	0	0	0	0	0
CG42823	0	0.000793846	0	0	0	0	0	0	0	0	0	0	0	0	0	0	0	0	0
CG42824	0	0	0	0	0	0	0	0	0	0	0	0	0	0	0	0	0	0	0
CG42798	0	0	0	0	0	0	0	0	0	0	0	0	0	0	0	0	0	0	0
CG17283	0	0	0	0	0	0	0	0	0	0	0	0	0	0	0	0	0	0	0
CG5860	0	0	0	0	0	0	0	0	0	0	0	0	0	0	0	0	0	0	0
CG5863	0	0	0	0	0	0	0	0	0	0	0.000510021	0	0	0	0	0.0282742	0	0	0
CG42821	0.00416471	0.0153844	0.000574711	0.00279086	0	0	0	0	0	0	0	0	0.0029622	0	0	0	0	0	0
CG42822	0	0.000311032	0	0.00340572	0	0.000318494	0	0	0	0	0	0	0	0	0	0	0	0	0
CG5866	0	0	0	0	0	0	0	0	0	0	0	0	0	0	0	0	0	0	0
CG33333	0	0	0	0	0	0	0	0	0	0	0	0	0	0	0	0	0	0	0
asRNA:CR46034	0	0	0	0	0	0	0	0	0	0	0	0	0	0	0	0	0	0	0
CG42834	0	0	0	0	0	0	0	0	0	0	0	0	0	0	0	0	0	0	0
CG42835	0	0	0	0	0	0	0	0	0	0	0	0	0	0	0	0	0	0	0
CG14332	0	0	0	0	0	0	0	0	0	0	0	0	0	0	0	0	0	0	0
cysu	0	0	0	0.0554071	0	0	0	0	0	0	0.000481058	0	0	0	0	0	0	0	0
lncRNA:CR46052	0	0	0	0	0	0	0	0	0	0	0	0	0	0	0	0	0	0	0
lncRNA:CR46053	0	0	0	0.000367504	0	0	0	0	0	0	0	0	0	0	0	0	0	0	0
CG44090	0	0	0	0	0	0	0	0	0	0	0	0	0	0	0	0	0	0	0
CG14331	0	0	0	0	0	0	0	0	0	0	0	0	0	0	0	0	0	0	0
Eh	0	0	0	0	0	0	0	0	0	0	0	0	0	0	0	0	0	0	0
CG14330	0	0	0	0	0	0	0	0	0	0	0	0	0	0	0	0	0	0	0
Dscam3	0	0	0	0	0	0	0	0.0046595	0	0	0	0	0.00644173	0	0.0804747	0.0796889	0.0478968	0	0
lncRNA:CR44349	0	0	0	0	0	0	0	0	0	0	0	0	0	0	0	0	0	0	0
CG5823	0.289726	0.362521	0.438667	0.448914	0.305488	0.299048	0.277876	0.313095	0.376118	0.442883	0.274192	0.15444	0.542823	0.494684	0.381481	1.17912	0.386674	0.307417	0.573268
P5cr-2	0.118005	0.12699	0.10832	0.0152579	0.123545	0.44414	0.253907	0.433356	0.495421	0.638977	0.290407	0.335301	0.123853	0.0169468	0.158005	1.23743	0.083417	0.144548	0.183704
l(3)07882	0.0573478	0.0732349	0.0509184	0.0272181	0.0322037	0.0582203	0.0482733	0.0840185	0.0406209	0.0592386	0.0650513	0.0156138	0.24244	0.0416125	0.0251575	0.0458798	0.0830627	0.0325133	0.0804081
SF1	0.08381	0.117357	0.0899444	0.0939813	0.0468494	0.0951824	0.106027	0.10374	0.0989975	0.141493	0.0997645	0.0690906	0.178547	0.0664677	0.149978	0.158135	0.107913	0.125603	0.155096
Prx3	0.173722	0.310453	0.469958	0.454412	0.471198	0.15859	0.0864702	0.171493	0.196594	0.542441	0.300949	0.0244245	0.387024	1.90998	0.341941	0.427092	0.470026	0.178035	0.439811
Hmx	0	0	0	0	0	0	0	0	0	0	0	0	0	0	0	0	0	0	0
CG7587	0	0	0	0	0	0	0	0	0	0	0	0	0	0	0	0	0	0	0
Sgs5	0.00404651	0.00202591	0.00603382	0.0121634	2.11678	0.000421951	0.00144072	0.00824877	0.0031258	0.00317824	0.017681	0.00253313	0	0	0.0114553	0	0	0	0
CG7606	0	0	0	0	0	0	0	0	0	0	0	0	0	0	0	0	0	0	0
sll	0.0562539	0.06527	0.0376011	0.0582068	0.0424557	0.0595023	0.0326546	0.0576698	0.0515973	0.0464836	0.0524135	0.100913	0.0896945	0.122021	0.0456783	0.284629	0.0978045	0.0232861	0.0437706
CG14329	0	0	0.000261744	0	0	0	0.000232707	0	0	0	0	0	0	0	0	0	0	0	0
Edg91	0.000395676	0.0351344	0.000405189	0.0251636	0	0.000715521	0.00318958	0	0.00118852	0.00164831	0	0	0	0	0.0182939	0	0	0	0
CG34281	0.0118142	0.0186166	0.00137613	0.0031434	0	0.00741056	0.0113171	0.00254245	0.00356667	0.013645	0.00401935	0	0	0	0.000191882	0	0	0.011236	0
CG14327	0.00148777	0.180485	0.0264334	0.00700317	0	0	0.0111645	0.00388446	0.00103552	0.00312866	0.0134029	0	0.01386	0	0.000900724	0	0.0965512	0	0
CG14324	0	0	0	0	0	0.00704204	0.000280333	0.00545205	0.000204545	0.000912642	0	0	0	0	0	0	0	0	0
CG14326	0.000744242	0	0.00347753	0	0	0.0163089	0.00347841	0.00023726	0.000165885	0	0.000996927	0	0	0	0	0	0	0	0
CG14323	0.0159901	0.0195242	0.0135572	0.0208733	0.0433689	0.0027841	0.0328052	0.0342302	0.00614074	0.019031	0.00763203	0.0128498	0.000979682	0	0.0068786	0	0	0.00535871	0.00457336
AttD	0	0.0080443	0	0	0	0	0.000414878	0	0	0	0.0017743	0	0.0267541	0	0	0	0	0	0.900667
CG14325	0	0	0	0	0	0	0	0	0	0	0	0	0	0	0	0	0	0	0
CG43175	0	0.00992671	0	0	0	0.000491076	0.000988813	0	0	0	0.0032803	0	0.00119427	0.0977457	0.0115228	0	0	0	0.0843723
lncRNA:CR45222	0	0	0	0	0	0	0	0	0	0	0	0	0	0	0	0	0	0	0
lncRNA:CR45223	0	0	0	0	0	0	0.00132467	0	0	0	0.00308692	0	0.00187346	0	0.154597	0	0	0.003431	0.0771907
CG14322	0.0429647	0.0499957	0.0283798	0.0288305	0.0172817	0.0190686	0.0284188	0.0440287	0.0337179	0.0349007	0.0410901	0.0206262	0.109019	0.0424646	0.25294	0	0	0.183228	0.365508
lncRNA:CR45045	0	0.00215874	0.00501514	0	0	0	0.0004098	0	0	0.00423641	0.00474794	0	0	0	0	0	0	0.003431	0.249694
CG7523	0.280126	0.207633	0.236031	0.351176	0.200392	0.372885	0.118455	0.342733	0.398349	0.358912	0.179904	0.14082	0.663987	0.665953	0.308891	0.484692	0.48175	0.299312	1.25185
Mps1	0	0.000280513	0	0.00317385	0	0	0.000119265	0.0024873	0	0	0.000287327	0	0.028972	0	0.00639913	0	0	0.00569671	0
alt	0.74508	0.679546	0.490454	0.638971	0.452156	0.542344	0.65009	0.833674	0.707423	0.69007	0.652494	0.382356	1.486	0.742109	0.977154	1.57366	1.34613	1.20894	2.11877
CG7655	0.193407	0.106373	0.117349	0.144153	0.0243644	0.0921039	0.0243968	0.0734144	0.0744198	0.0606114	0.0223173	0.00132399	0.3606	0.195707	0.128922	0.151798	0.573054	0.0228394	0.0990461
CG31251	0.0121534	0.0145972	0.0134512	0.00224192	0.00742255	0.0162394	0.00331077	0.0118224	0.00647798	0.0145612	0.0118561	0	0.00701896	0.0179577	0.0589083	0.0604051	0.0276774	0	0.00485607
CG31360	0.180144	0.138331	0.238047	0.262263	0.0878136	0.0784997	0.0387908	0.103494	0.0799092	0.0762657	0.0582131	0	0.195628	0.370867	0.204397	0.429557	0.286585	0.113416	0.241091
CG31249	0.0323678	0.0276528	0.0638812	0.0208387	0.019308	0.00749601	0.0081697	0.0211805	0.010263	0.0248496	0.015748	0	0.063769	0.0592806	0.0406817	0.149221	0.116333	0.0303054	0.0522757
osa	0.45885	0.478334	0.296374	0.620811	0.421839	0.190776	0.383458	0.326651	0.29522	0.24566	0.265764	0.0915674	1.79065	0.696539	0.599824	0.826742	1.42141	0.363515	0.850005
lncRNA:CR46036	0.0230313	0.00864688	0.00765535	0.00637445	0	0.0126323	0.0341909	0.0213322	0.0311033	0.0137211	0.0176539	0.00801862	0.023521	0	0.00115727	0	0	0.00930703	0.0483671
lncRNA:CR46035	0.0154874	0.011898	0.0119398	0.000472177	0.00528574	0.00622923	0.0192265	0.017942	0.0164345	0.0155515	0.006453	0.00852478	0.0147855	0.0234031	0.0254928	0	0	0.00444983	0.0151225
Pxt	0	0	0	0	0	0	0	0	0	0	0	0	0	0	0	0	0	0	0
Atg8b	0	0	0	0	0	0	0.000276414	0	0	0	0	0	0	0	0	0	0	0	0
Lgr1	0.0446509	0.0033094	0.00785549	0	0	0.00241421	0.0018194	0.0265366	0.00544359	0	0.000193974	0	0	0	0.228234	0	0	0	0
CG14321	0	0.00384428	0	0	0	0	0.000527254	0.00127938	0.00204587	0.00476344	0.00377231	0	0.00405373	0	0.184462	0.0533013	0	0	0
TyrRII	0.00398142	0.031507	0	0.00323158	0	0	0.00135942	0	0.000328847	0.00218759	0.00235168	0	0.0025888	0	0.160277	0.720682	0	0	0
TyrR	0.00805497	0.00915056	0.0108072	0.0158982	0	0.00595488	0.00480303	0.00896184	0.0191575	0.174912	0.0831955	0	1.6107	0.00655429	0.282922	0.733696	0.0454034	0.00278245	0.0232431
CG43102	0.353975	0.0117586	0.00521794	0	0	0	0.00200747	0.00421321	0	0	0.0215671	0.0122511	0.000772896	0	0.110527	0.770692	0	0.00136188	0.0392599
pasi1	0.0295853	0.101799	0.115798	0.170795	0.100272	0.00727045	0.0097755	0.000634127	0.00556429	0.01018	0.010865	0.00132399	0.0427064	0.00454701	0.0916213	0.0650251	0.181052	0.00817528	0.143276
CG7379	0.099057	0.143086	0.167069	0.180052	0.053724	0.0972534	0.0619108	0.1116	0.108385	0.111103	0.0634784	0.0739353	0.182542	0.154998	0.182362	0.222559	0.393188	0.0529823	0.124458
[truncated: 14,441 more rows]
