# Supplementary material for: Cellular and molecular organization of the Drosophila foregut
Source: Proc Natl Acad Sci U S A. 2024 Mar 5;121(11):e2318760121. doi: 10.1073/pnas.2318760121 (PMC10945768; doi:10.1073/pnas.2318760121)
Supplement: Supplementary file 5 — Dataset S4 (XLSX) [file pnas.2318760121.sd04.xlsx]

## Sheet: Dataset S4
Dataset S4. Preferential gene expression of 19 foregut cell clusters by scRNAseq

## Sheet: Visceral muscle
Gene	Avg_log2FC	P_val_adj	P_val
Mlc2	5.64422	0	0
Mf	5.58244	0	0
Mlp60A	5.20411	0	0
Act57B	5.00854	0	0
TpnC25D	4.87302	0	0
Mp20	4.82608	0	0
Mlc1	4.72209	0	0
Zasp66	4.71364	0	0
up	4.58724	0	0
wupA	4.58399	0	0
TpnC73F	4.54942	0	0
sls	4.45824	0	0
Mhc	4.44581	0	0
Tm2	4.27981	0	0
l(2)efl	4.1357	0	0
bt	4.01973	0	0
Mlp84B	3.63192	0	0
Tm1	3.43661	0	0
lncRNA:CR31781	3.37382	0	0
CG43897	3.35601	0	0
CG5177	3.35454	0	0
Prm	3.21749	0	0
Act87E	3.20498	0	0
mbl	3.19921	0	0
Cbp53E	3.02265	0	0
CG45078	3.0207	0	0
CG45076	2.994	0	0
CG5023	2.96796	0	0
Lmpt	2.7282	0	0
CG5597	2.71299	0	0
CG42390	2.64105	0	0
CG13124	2.60391	0	0
hth	2.53006	0	0
SERCA	2.47611	0	0
Strn-Mlck	2.41083	0	0
kay	2.30347	0	0
jp	2.27367	0	0
CG44085	2.2033	0	0
CG33521	2.19739	0	0
CG14687	2.18933	0	0
Adk1	2.17136	0	0
tn	2.1515	0	0
CG44245	2.12096	0	0
Swim	2.10698	0	0
CG1674	2.09275	0	0
CG8888	1.94594	0	0
Pax	1.9221	0	0
CG31821	1.91475	0	0
l(2)01289	1.90761	0	0
IA-2	1.89282	0	0
Pka-C3	1.76381	0	0
TpnC47D	1.75417	0	0
Neurochondrin	1.74363	0	0
Mbs	1.73673	0	0
CG9338	1.72216	0	0
zormin	1.69435	0	0
NetA	1.59397	0	0
Actn	1.58162	0	0
CG42319	1.57708	0	0
tmod	1.50902	0	0
nrm	1.46005	0	0
sals	1.42638	0	0
Pkcdelta	1.40109	0	0
Gyg	1.39927	0	0
bru3	1.34998	0	0
CG9297	1.29869	0	0
Rbp9	1.2707	0	0
CG5080	1.25075	0	0
Tsp42Ei	1.23472	0	0
Ten-a	1.18033	0	0
Ras64B	1.16773	0	0
CG15247	1.1509	0	0
CG42450	1.11804	0	0
Unc-89	1.11362	0	0
Mpcp1	1.11247	0	0
CG14401	1.10609	0	0
Ca-alpha1T	1.10275	0	0
CG8852	1.08417	0	0
Map205	1.0702	0	0
CG7990	1.04953	0	0
wgn	1.03327	0	0
CG34446	1.01698	0	0
RIC-3	1.0138	0	0
Asph	1.0127	0	0
cmb	1.00371	0	0
Dhit	1.00008	0	0
Tsp42Eh	0.996249	0	0
CG42673	0.960138	0	0
fau	0.940554	0	0
CG5612	0.907915	0	0
LUBEL	0.852528	0	0
CG34445	0.849664	0	0
SK	0.82939	0	0
Frq1	0.82273	0	0
htl	0.820537	0	0
Ank2	0.807849	0	0
shakB	0.790305	0	0
Sh	0.78966	0	0
CG11155	0.77727	0	0
RyR	0.765836	0	0
CG5522	0.758955	0	0
CG30334	0.75147	0	0
CanA1	0.748998	0	0
CG44422	0.744647	0	0
CG31323	0.742163	0	0
CG4239	0.719212	0	0
CG3630	0.704348	0	0
CG6329	0.679355	0	0
CG34172	0.678972	0	0
CG31823	0.665306	0	0
SmydA-9	0.660902	0	0
Ca-beta	0.64813	0	0
CG3746	0.647875	0	0
Shaw	0.646384	0	0
CG30196	0.638408	0	0
CG11221	0.6372	0	0
Rgk3	0.623956	0	0
grk	0.620927	0	0
CG31140	0.619243	0	0
CG18304	0.617305	0	0
CG31999	0.616044	0	0
Frq2	0.600425	0	0
CG9626	0.589768	0	0
CG14109	0.585709	0	0
bap	0.567401	0	0
CG4461	0.564041	0	0
RhoGAP102A	0.554914	0	0
Ptp36E	0.550264	0	0
NKCC	0.549667	0	0
disco-r	0.540291	0	0
lncRNA:CR44281	0.532295	0	0
Cpr66D	0.51863	0	0
CG33143	0.518392	0	0
vn	0.515272	0	0
Hk	0.514325	0	0
NfI	0.509976	0	0
kon	0.506193	0	0
Slc45-1	0.502259	0	0
Tsp42Eg	1.40558	2.46999e-286	1.50252e-290
Ect4	2.30554	1.23266e-283	7.49837e-288
GlyP	1.12275	3.92356e-280	2.38674e-284
CG8547	1.40829	1.19197e-279	7.25085e-284
CG9336	1.90606	1.88163e-278	1.14462e-282
CG7378	1.51456	3.29044e-277	2.00161e-281
Rbfox1	1.29239	1.08344e-258	6.59066e-263
inaE	0.573724	5.10021e-249	3.1025e-253
Zasp52	1.72006	2.07302e-246	1.26104e-250
CG10433	0.911809	1.86537e-244	1.13472e-248
sog	1.68308	1.83391e-239	1.11559e-243
SPARC	0.647319	1.04161e-235	6.3362e-240
if	0.878721	5.29289e-230	3.21972e-234
Argk	2.34145	9.56954e-226	5.82124e-230
Ten-m	0.760352	1.23883e-223	7.53591e-228
lncRNA:CR34335	1.34445	1.48633e-204	9.04147e-209
slgA	0.5146	8.6778e-197	5.27879e-201
Mical	0.711491	1.29914e-196	7.9028e-201
mav	0.502079	3.47876e-193	2.11616e-197
coro	1.23583	5.83105e-191	3.54708e-195
Mhcl	1.02063	8.74662e-190	5.32065e-194
CG1572	1.36852	1.27924e-182	7.78174e-187
Galphao	1.31463	2.49374e-177	1.51697e-181
unc-13	1.00018	1.66008e-176	1.00984e-180
beat-IIIc	0.662043	1.64572e-174	1.00111e-178
dlg1	1.27584	3.85423e-168	2.34456e-172
CG3308	1.38815	4.90382e-168	2.98304e-172
Fhos	0.617175	8.40571e-168	5.11328e-172
Hand	1.07843	1.38325e-167	8.41444e-172
CG42258	1.22223	1.971e-166	1.19898e-170
CG17549	1.27748	1.73262e-162	1.05397e-166
CG43078	0.957355	1.25376e-161	7.62676e-166
dlp	0.662344	1.01285e-159	6.16128e-164
Gdh	0.698984	1.9192e-158	1.16747e-162
mxt	1.36938	3.20126e-158	1.94736e-162
Kcmf1	0.682191	1.16529e-153	7.08856e-158
ed	1.26727	9.51034e-147	5.78523e-151
CG5001	0.647371	3.29845e-146	2.00648e-150
Usp47	1.23631	1.11171e-143	6.76266e-148
CG42817	0.636461	2.08785e-142	1.27006e-146
CG14207	1.56387	9.31741e-140	5.66787e-144
how	0.996937	5.01244e-139	3.04912e-143
Ric	0.539895	1.54024e-138	9.36942e-143
CG13506	0.871756	3.13163e-137	1.905e-141
LanB1	0.618431	1.67983e-133	1.02186e-137
sqa	0.593908	9.52656e-132	5.7951e-136
CG3168	0.542524	1.79162e-126	1.08986e-130
Timp	0.96123	7.9488e-123	4.83533e-127
CG34330	0.959638	1.21222e-122	7.37407e-127
CaMKII	0.907919	1.03727e-119	6.30984e-124
Sdc	1.33688	3.31616e-117	2.01725e-121
Plc21C	1.15108	5.09905e-114	3.1018e-118
Lk6	1.40952	4.74445e-112	2.8861e-116
CG3961	0.585921	4.41736e-110	2.68712e-114
dpp	0.513876	1.14305e-109	6.9533e-114
Doa	0.721805	1.2158e-109	7.3958e-114
rhea	0.96075	4.76435e-109	2.8982e-113
CG42671	0.674031	1.95183e-108	1.18732e-112
Sclp	0.689415	1.1776e-104	7.16344e-109
Bacc	1.21294	1.43631e-103	8.7372e-108
CG32264	1.31091	2.41666e-102	1.47008e-106
CG34417	1.21508	6.55911e-102	3.98997e-106
CG1648	0.861655	1.60297e-101	9.75104e-106
Vinc	0.573919	8.46373e-101	5.14857e-105
lbm	0.57183	3.80997e-99	2.31764e-103
Ptpmeg2	0.841714	1.67018e-97	1.01599e-101
Msp300	1.71446	3.95238e-97	2.40427e-101
CG10737	0.828881	1.64592e-95	1.00123e-99
Fur1	0.952657	9.35138e-95	5.68853e-99
bol	0.571891	5.84828e-94	3.55757e-98
Hsc70-4	1.22754	1.17666e-92	7.15771e-97
sky	0.820489	1.90195e-92	1.15697e-96
mys	0.706412	2.53754e-92	1.54361e-96
CG17124	0.691371	3.6741e-91	2.23499e-95
Wnt4	1.37832	7.61812e-90	4.63417e-94
Pka-R2	0.937028	4.59918e-85	2.79773e-89
CG11050	0.915524	1.30252e-82	7.92337e-87
Npl4	0.510355	1.42e-82	8.638e-87
CG10311	0.802623	6.49003e-81	3.94795e-85
CG11319	0.845532	1.4654e-80	8.91414e-85
CAP	1.14244	1.50634e-80	9.16318e-85
Amph	0.579479	2.01617e-78	1.22645e-82
CG5676	0.816615	3.84632e-76	2.33975e-80
Mef2	0.619781	1.24066e-75	7.54703e-80
tsr	0.885991	1.90743e-75	1.16031e-79
by	0.670553	2.05511e-74	1.25014e-78
sty	0.592816	1.58115e-73	9.61831e-78
pan	0.693702	2.89363e-72	1.76022e-76
capt	0.633489	8.60957e-71	5.23728e-75
CG43427	0.816262	1.03981e-70	6.32527e-75
FER	0.761251	8.43891e-70	5.13347e-74
dnc	1.33946	7.56118e-69	4.59954e-73
CG15083	0.648707	5.65142e-68	3.43781e-72
Pkc98E	0.535514	8.65378e-65	5.26418e-69
Ttd14	0.645112	2.28542e-62	1.39024e-66
tud	0.859458	1.18013e-61	7.17885e-66
chrb	1.14327	1.52261e-61	9.2622e-66
CG12091	0.544206	1.53117e-60	9.31426e-65
Ih	0.870685	2.63209e-59	1.60112e-63
h	1.36042	2.63998e-56	1.60593e-60
ens	0.753181	8.12942e-55	4.9452e-59
CG8321	0.607339	8.70357e-53	5.29446e-57
CG32767	0.752002	3.09905e-52	1.88518e-56
stck	0.597832	1.02224e-51	6.21836e-56
cora	0.542555	1.16738e-51	7.1013e-56
jim	0.728664	1.20959e-49	7.35804e-54
Frl	0.597636	6.11416e-49	3.7193e-53
CG32428	0.630605	2.09004e-48	1.27139e-52
CG31808	0.618479	7.76858e-48	4.7257e-52
14-3-3zeta	0.619222	8.07505e-48	4.91213e-52
stv	0.688966	1.08988e-46	6.62987e-51
Nrg	0.519928	1.84402e-45	1.12173e-49
sun	0.701983	3.07826e-45	1.87253e-49
beta-Spec	0.60745	1.1131e-44	6.77109e-49
Caper	0.576416	1.6928e-44	1.02975e-48
HDAC4	0.501601	4.84065e-44	2.94461e-48
PMCA	0.718619	2.58939e-43	1.57515e-47
Nc73EF	0.651508	3.61e-43	2.19599e-47
sd	0.64173	4.68893e-43	2.85232e-47
lost	0.801651	1.89214e-41	1.15101e-45
Fit1	0.631752	2.45086e-41	1.49088e-45
Dif	0.528223	3.41662e-41	2.07836e-45
Pdcd4	0.780842	3.60793e-41	2.19474e-45
yps	0.657826	6.52284e-41	3.96791e-45
CG18812	0.805729	3.41668e-40	2.0784e-44
pyd	0.515554	9.78086e-39	5.94979e-43
Pdp1	0.853451	2.43098e-38	1.47879e-42
nuf	0.571692	7.55663e-37	4.59677e-41
Pink1	0.558381	2.31922e-36	1.4108e-40
Rho1	0.692228	8.6669e-36	5.27216e-40
cic	0.504599	2.42628e-34	1.47593e-38
lncRNA:Hsromega	1.00229	3.73341e-34	2.27107e-38
ATPsynB	0.623656	4.16608e-34	2.53427e-38
ox	0.592639	7.31428e-34	4.44935e-38
Wnt6	0.860959	9.36019e-34	5.69389e-38
dally	0.75479	2.28426e-33	1.38954e-37
cact	0.518966	2.40242e-32	1.46142e-36
ND-20	0.579154	2.90984e-32	1.77008e-36
ND-SGDH	0.598638	4.93806e-32	3.00387e-36
scyl	0.766952	8.84015e-32	5.37755e-36
CG7920	0.769524	2.46667e-31	1.5005e-35
Rac2	0.576707	4.53896e-30	2.76109e-34
CG17032	0.56794	4.70348e-30	2.86117e-34
UQCR-C2	0.558168	5.03493e-29	3.0628e-33
ND-39	0.54548	2.36538e-26	1.43888e-30
DOR	0.550864	2.86792e-26	1.74458e-30
nkd	0.650046	4.6543e-26	2.83126e-30
Thor	0.676147	5.1282e-26	3.11953e-30
Vap33	0.583106	1.14171e-25	6.94514e-30
Gbeta13F	0.661408	4.62102e-25	2.81101e-29
Rm62	0.595517	4.92409e-25	2.99537e-29
ATPsynG	0.538094	7.91051e-25	4.81204e-29
Dys	0.52224	1.42574e-23	8.67294e-28

## Sheet: Esophagus
Gene	Avg_log2FC	P_val_adj	P_val
Nplp2	4.70119	0	0
CG5065	4.25086	0	0
CG2781	3.52318	0	0
CG2604	3.26072	0	0
CG3823	2.9852	0	0
CG5973	2.95557	0	0
CG15201	2.68809	0	0
CG15213	2.64722	0	0
CG5867	2.56567	0	0
IM33	2.52559	0	0
Cpr67B	2.50816	0	0
vir-1	2.31892	0	0
bond	2.25158	0	0
glob1	2.18023	0	0
Baldspot	2.14485	0	0
Pp1alpha-96A	2.12166	0	0
GFP	2.11529	0	0
vvl	2.08856	0	0
CG9336	2.06812	0	0
CG17738	1.97186	0	0
Obp56d	1.94792	0	0
fabp	1.83711	0	0
atilla	1.82794	0	0
CG7768	1.79692	0	0
Msr-110	1.7177	0	0
Cpr49Ae	1.66674	0	0
CG42246	1.60655	0	0
CG17919	1.60243	0	0
Hacd1	1.599	0	0
CG32694	1.5491	0	0
CG7695	1.54715	0	0
Clect27	1.52665	0	0
CG13618	1.50594	0	0
CG5191	1.4964	0	0
ACC	1.48647	0	0
CG11842	1.47047	0	0
FASN1	1.45674	0	0
CG34120	1.4399	0	0
CG10527	1.42051	0	0
Sc2	1.41179	0	0
CG34215	1.39042	0	0
CG17549	1.3891	0	0
AcCoAS	1.38822	0	0
CG33970	1.37209	0	0
CG14356	1.36721	0	0
knrl	1.33632	0	0
Ggamma30A	1.33601	0	0
Mgstl	1.33023	0	0
CG6983	1.31523	0	0
CG5326	1.28162	0	0
CG2767	1.26901	0	0
Spn27A	1.24549	0	0
EbpIII	1.24254	0	0
nahoda	1.2326	0	0
Snp	1.19889	0	0
CG42808	1.19762	0	0
CG8306	1.17802	0	0
CG34325	1.16191	0	0
Npc2b	1.13834	0	0
CG6770	1.12686	0	0
CG6178	1.11936	0	0
Taldo	1.08905	0	0
CG8180	1.07656	0	0
CG31522	1.07069	0	0
CG31810	1.05267	0	0
hui	1.02866	0	0
CG11151	1.01063	0	0
CG9691	0.996588	0	0
kni	0.922405	0	0
yellow-d	0.911955	0	0
CG33178	0.902814	0	0
Idgf6	0.896148	0	0
Tg	0.873229	0	0
aru	0.871264	0	0
lncRNA:CR34335	0.85866	0	0
CG12581	0.850194	0	0
CG31778	0.831155	0	0
svp	0.796042	0	0
Tdc1	0.793159	0	0
CG31200	0.774737	0	0
CG42329	0.764468	0	0
CG9628	0.762998	0	0
Cyp6w1	0.758314	0	0
CG11841	0.75134	0	0
CG1299	0.730049	0	0
Spn43Ab	0.721614	0	0
wat	0.720748	0	0
CG31199	0.691783	0	0
CG9631	0.566415	0	0
CG6749	0.553839	0	0
CG31523	0.542789	0	0
CG30427	0.502502	0	0
CG10737	1.15733	1.274e-303	7.74989e-308
CG11852	0.850312	2.67574e-299	1.62768e-303
snu	0.979844	2.41587e-298	1.4696e-302
CG8036	1.3737	6.72721e-296	4.09223e-300
grh	0.529183	9.11198e-293	5.54291e-297
dpy	0.64296	4.64351e-287	2.82469e-291
Idh	1.37104	1.2937e-286	7.86969e-291
eas	1.07463	6.00707e-280	3.65416e-284
Spn77Ba	0.828268	5.3934e-275	3.28085e-279
ATPCL	1.19398	9.51952e-275	5.79081e-279
Pino	1.40249	1.37109e-271	8.34045e-276
Vdup1	0.579801	1.60107e-271	9.73944e-276
emp	1.09251	1.34773e-268	8.19836e-273
CG30197	0.938938	9.28589e-267	5.6487e-271
CG13284	1.55796	4.67252e-264	2.84234e-268
CG10672	1.07977	1.93684e-254	1.1782e-258
Snmp2	0.810456	1.96463e-250	1.1951e-254
Desat1	1.84019	2.13972e-250	1.30161e-254
Cyp9b2	0.736572	2.16914e-249	1.31951e-253
CG8814	0.97324	3.10783e-247	1.89052e-251
GstT4	1.1767	2.51586e-246	1.53042e-250
Sod1	0.979253	3.48248e-241	2.11842e-245
CG17839	0.554978	2.35912e-232	1.43507e-236
pyr	1.06591	5.84745e-231	3.55706e-235
Pgd	1.07099	4.06549e-230	2.47308e-234
lft	0.511252	1.09657e-228	6.67055e-233
Zw	0.642601	1.10887e-227	6.74536e-232
Hnf4	1.13438	5.00004e-225	3.04157e-229
CG14984	0.666186	5.18622e-225	3.15483e-229
Irk2	0.919995	8.01696e-225	4.87679e-229
CG4666	0.770912	1.01032e-224	6.14588e-229
scu	1.17888	2.05889e-224	1.25244e-228
obst-E	0.713871	6.94608e-221	4.22537e-225
Mdh1	1.16086	1.12818e-218	6.86282e-223
Pu	0.809871	8.77054e-217	5.3352e-221
CG10345	0.519297	1.92673e-216	1.17205e-220
Ccm3	1.27429	1.18546e-213	7.21126e-218
Cyp6d5	1.18332	2.61556e-213	1.59107e-217
Aldh-III	1.06919	1.58206e-206	9.62383e-211
CG14830	0.63616	4.41524e-205	2.68583e-209
krz	0.795536	1.40063e-203	8.52018e-208
GstE12	1.03882	4.64194e-202	2.82374e-206
mgl	0.8774	6.28138e-199	3.82102e-203
CG7530	0.862805	4.48371e-197	2.72748e-201
hid	0.52992	1.07656e-196	6.5488e-201
CG9577	0.909161	1.57092e-192	9.55606e-197
Cyp1	0.894115	1.41482e-191	8.60646e-196
CG1648	0.780765	1.77562e-191	1.08012e-195
Cyt-b5	0.871856	2.55404e-188	1.55364e-192
jdp	0.579683	3.11435e-187	1.89449e-191
GstT3	0.652662	2.82353e-184	1.71758e-188
CG34417	1.11922	5.59912e-183	3.406e-187
Amph	0.755338	3.08908e-181	1.87912e-185
CG12262	0.844343	2.39234e-175	1.45528e-179
CG5590	0.948333	5.01932e-174	3.0533e-178
GIIIspla2	0.520353	3.37639e-173	2.05389e-177
CG17292	0.849456	7.13789e-172	4.34205e-176
CaMKI	0.728911	2.67274e-171	1.62585e-175
CG7970	0.803174	9.28326e-171	5.6471e-175
cact	1.01553	7.46919e-169	4.54358e-173
Lk6	0.80139	7.68547e-167	4.67514e-171
GILT1	0.797529	1.48602e-166	9.03957e-171
SP2637	0.676797	1.10576e-162	6.72647e-167
CG31997	0.953181	1.13885e-162	6.92774e-167
CG9821	0.752809	4.07301e-160	2.47765e-164
CG6287	0.788071	1.42317e-157	8.65727e-162
zda	0.92434	3.52547e-157	2.14457e-161
geko	0.647257	8.48409e-157	5.16095e-161
Cyp4e2	0.527167	1.85199e-156	1.12658e-160
CG32521	0.572917	1.96074e-156	1.19274e-160
CG5009	0.533193	7.39221e-155	4.49675e-159
CG9932	1.09199	2.48404e-154	1.51107e-158
Msp300	1.09513	2.27863e-153	1.38611e-157
CG7778	0.77068	3.284e-153	1.99769e-157
Listericin	2.00677	2.3619e-152	1.43677e-156
Buffy	0.586906	1.5744e-150	9.57724e-155
CG3164	0.9525	3.79414e-150	2.30801e-154
pdgy	0.591605	4.3798e-149	2.66427e-153
CG12428	0.505877	2.09846e-148	1.27651e-152
Lsd-1	0.624501	1.33155e-147	8.09993e-152
jbug	0.710154	1.24984e-145	7.60289e-150
ScpX	0.648025	4.98301e-145	3.03121e-149
Reg-5	0.73412	2.82404e-144	1.71789e-148
AnxB9	0.913156	1.89236e-143	1.15114e-147
Hsc70-4	0.680277	2.11229e-140	1.28493e-144
CG1213	0.889223	8.97476e-136	5.45943e-140
GstE6	0.836563	2.89728e-134	1.76244e-138
dl	0.812502	4.62997e-134	2.81646e-138
Alas	0.710344	1.15733e-132	7.04013e-137
comm2	0.536138	1.75428e-132	1.06714e-136
Moe	0.884646	2.1729e-132	1.3218e-136
ced-6	0.554579	7.87524e-132	4.79058e-136
DOR	0.946406	2.49833e-131	1.51976e-135
Eno	0.853155	5.40826e-131	3.2899e-135
CG17124	0.753612	1.21117e-130	7.36767e-135
rut	0.708833	3.84817e-129	2.34088e-133
CG10550	0.514738	2.15537e-127	1.31113e-131
CG3097	0.954452	7.57966e-126	4.61078e-130
Pex5	0.535467	9.99309e-124	6.07889e-128
Pgi	0.875689	5.29392e-123	3.22034e-127
CG31808	0.943133	9.44795e-121	5.74728e-125
fus	0.739866	9.64862e-121	5.86935e-125
PCB	0.643513	9.0703e-120	5.51755e-124
scyl	0.886422	1.68209e-119	1.02323e-123
CG5112	0.725512	7.77851e-119	4.73174e-123
Men	0.538048	1.00191e-118	6.09474e-123
CG10353	0.645367	4.6511e-115	2.82931e-119
Mfe2	0.67147	2.82947e-112	1.7212e-116
Gapdh1	0.827214	1.42589e-111	8.67382e-116
CG8974	0.857754	1.66834e-111	1.01487e-115
MSBP	0.86069	9.93887e-111	6.04591e-115
fkh	0.869136	1.83799e-108	1.11806e-112
Pcd	0.611856	5.51371e-107	3.35404e-111
Irp-1B	0.741715	7.37728e-107	4.48767e-111
kraken	0.714169	4.30052e-106	2.61605e-110
Tsp42El	0.552328	4.91658e-104	2.9908e-108
Phk-3	0.778551	9.22047e-103	5.6089e-107
yip2	0.702864	9.55594e-102	5.81297e-106
exex	0.569815	8.27238e-100	5.03217e-104
PyK	0.77405	7.556e-99	4.59639e-103
lost	0.805352	1.78604e-98	1.08646e-102
fbl	0.675567	4.70373e-97	2.86133e-101
CG7834	0.833265	2.53664e-95	1.54306e-99
mtd	0.815624	3.13729e-95	1.90844e-99
P5cr	0.623008	6.07109e-95	3.6931e-99
CG6767	0.813611	1.55851e-93	9.48057e-98
stai	0.684538	1.59296e-93	9.69013e-98
Lsd-2	0.760504	2.32281e-93	1.41298e-97
CG12375	0.533722	4.40231e-92	2.67797e-96
wal	0.821899	4.84759e-92	2.94883e-96
Diap1	0.872806	1.32734e-90	8.07434e-95
CG18812	0.750826	6.25978e-89	3.80788e-93
noc	0.517629	8.56705e-88	5.21142e-92
Pex11	0.564761	2.27778e-87	1.3856e-91
CG32581	0.634757	2.65203e-87	1.61326e-91
CG7461	0.572205	3.58517e-87	2.18089e-91
AdipoR	0.837306	5.22585e-87	3.17894e-91
Cpr51A	0.842762	3.94363e-86	2.39895e-90
CG34423	0.536766	1.23489e-82	7.51194e-87
Atg8a	0.583315	1.97645e-82	1.20229e-86
cl	0.832898	2.23114e-82	1.35723e-86
pio	0.621743	3.18344e-82	1.93652e-86
ps	0.647219	4.57871e-82	2.78527e-86
Trx-2	0.721606	5.13051e-81	3.12094e-85
pst	0.832668	5.18376e-79	3.15333e-83
emc	0.735372	5.91511e-79	3.59822e-83
nuf	0.698144	2.14436e-77	1.30443e-81
Thiolase	0.623408	1.13966e-76	6.93268e-81
olf186-M	0.507746	1.88596e-76	1.14725e-80
Pdk	0.607057	2.36725e-76	1.44002e-80
Rho1	0.628481	1.11928e-75	6.80869e-80
CG12321	0.531011	1.54536e-75	9.4006e-80
CG14207	0.537236	3.65351e-72	2.22246e-76
Tpi	0.788448	6.98102e-72	4.24662e-76
Sptr	0.50075	1.93358e-71	1.17621e-75
Gapdh2	0.722208	4.45079e-71	2.70746e-75
Tspo	0.634084	1.04775e-69	6.37353e-74
Pex19	0.56054	3.36812e-69	2.04886e-73
CG6145	0.648354	3.91803e-69	2.38337e-73
Crk	0.587426	5.26699e-69	3.20396e-73
Syp	0.613307	5.02881e-67	3.05907e-71
CG12746	0.552757	2.41267e-66	1.46765e-70
CG3902	0.700435	2.22939e-65	1.35616e-69
Tsp42Ea	0.594879	2.76776e-65	1.68365e-69
norpA	0.65607	3.72449e-65	2.26564e-69
CG10939	0.734776	3.95445e-64	2.40553e-68
Xbp1	0.566364	2.44029e-63	1.48445e-67
CLIP-190	0.702597	1.24721e-60	7.58691e-65
bab2	0.503958	1.37951e-59	8.39169e-64
CG1927	0.611088	1.48164e-57	9.01297e-62
Wdr62	0.628917	3.2107e-57	1.9531e-61
PHGPx	0.57894	1.45537e-54	8.85313e-59
Hrb27C	0.552318	1.00269e-53	6.09945e-58
CG11137	0.56276	1.85535e-52	1.12863e-56
Pglym78	0.663489	3.11023e-52	1.89198e-56
Got1	0.596913	4.15862e-52	2.52973e-56
Fkbp12	0.525549	1.58122e-51	9.61871e-56
Chchd2	0.563215	3.92574e-51	2.38807e-55
trx	0.576413	7.39185e-51	4.49653e-55
ReepB	0.50915	7.01895e-50	4.26969e-54
CG30069	0.525536	8.78873e-48	5.34627e-52
MESK2	0.636874	2.05866e-47	1.25231e-51
EloC	0.615385	3.10326e-47	1.88774e-51
Indy	0.638479	6.05763e-47	3.68491e-51
Rab5	0.589016	3.36463e-46	2.04674e-50
Echs1	0.629799	5.22395e-46	3.17778e-50
His3.3B	0.501244	3.22415e-44	1.96128e-48
Tsp42Ee	0.617795	5.85882e-43	3.56398e-47
corto	0.549758	1.83644e-40	1.11712e-44
cnc	0.607278	2.00404e-40	1.21908e-44
p23	0.584577	7.02449e-40	4.27307e-44
fok	0.650178	3.1403e-38	1.91028e-42
betaTub56D	0.545096	2.77827e-36	1.69005e-40
SelG	0.546806	6.97275e-35	4.24159e-39
shot	0.588456	3.63419e-34	2.21071e-38
Ubi-p63E	0.545435	4.58326e-34	2.78804e-38
Tis11	0.537695	8.4222e-34	5.12331e-38
CG13631	0.512198	5.12825e-32	3.11956e-36
CG6966	0.52118	2.02535e-31	1.23204e-35
hpRNA:CR18854	0.503488	2.54764e-31	1.54975e-35
Nurf-38	0.507902	2.11522e-29	1.28671e-33
Prosbeta2	0.532539	3.15745e-27	1.92071e-31

## Sheet: PV1
Gene	Avg_log2FC	P_val_adj	P_val
Dbi	4.40193	0	0
wat	4.03556	0	0
spidey	3.99574	0	0
CG10237	3.7734	0	0
CG31523	3.62279	0	0
Cralbp	3.56303	0	0
ADPS	3.55709	0	0
EbpIII	3.41326	0	0
CG11550	3.21914	0	0
to	3.04092	0	0
CG31522	2.99435	0	0
CG11151	2.97995	0	0
Men	2.93377	0	0
Gbs-70E	2.86553	0	0
Zw	2.86457	0	0
Msr-110	2.77812	0	0
Taldo	2.68401	0	0
PMP34	2.53872	0	0
Sod1	2.51064	0	0
CG4729	2.4529	0	0
CG8306	2.42493	0	0
Reg-2	2.40172	0	0
Dgkepsilon	2.37538	0	0
CG7970	2.35771	0	0
lncRNA:CR34335	2.3453	0	0
fabp	2.32797	0	0
Cyp4aa1	2.25289	0	0
Hacd1	2.20535	0	0
Phk-3	2.19746	0	0
Cyt-b5	2.18369	0	0
spirit	2.17874	0	0
CG8814	2.1308	0	0
Ggamma1	2.09901	0	0
Lsd-1	2.07694	0	0
Baldspot	2.05402	0	0
GstT4	2.03595	0	0
Sc2	2.03574	0	0
emp	2.01755	0	0
CG4842	2.01213	0	0
Chd64	1.94983	0	0
CG33970	1.93448	0	0
ATPCL	1.89877	0	0
GstE12	1.89154	0	0
CG1998	1.88672	0	0
zda	1.8639	0	0
CG17919	1.85863	0	0
CG10026	1.84114	0	0
elm	1.8321	0	0
CG33523	1.79992	0	0
MSBP	1.78656	0	0
CG11200	1.76697	0	0
CG8321	1.75634	0	0
CG10672	1.7394	0	0
snu	1.72947	0	0
CG32694	1.72196	0	0
Snmp2	1.67197	0	0
CG9896	1.65667	0	0
CG44252	1.651	0	0
CG12428	1.6438	0	0
CG30499	1.63848	0	0
eEF5	1.63835	0	0
CG2767	1.63174	0	0
CG17333	1.60555	0	0
Hnf4	1.59531	0	0
Mfe2	1.58522	0	0
Rpi	1.57976	0	0
CG34423	1.56614	0	0
Gip	1.51629	0	0
Pex19	1.49638	0	0
CG7530	1.48375	0	0
CG11899	1.48283	0	0
Mgstl	1.48239	0	0
asRNA:Eig63F-2	1.48087	0	0
CG4115	1.46911	0	0
Sptr	1.45996	0	0
CG1271	1.45852	0	0
CG9577	1.45371	0	0
CG14356	1.4474	0	0
CG14984	1.43254	0	0
CG9391	1.40826	0	0
lute	1.40722	0	0
CG1146	1.40623	0	0
CG6178	1.37984	0	0
Fatp	1.37819	0	0
CG12746	1.37446	0	0
eIF4E6	1.35745	0	0
CG43861	1.31336	0	0
GNBP-like3	1.30478	0	0
CG13516	1.30211	0	0
CG12375	1.30123	0	0
Dic1	1.29701	0	0
Pu	1.28013	0	0
comm2	1.27751	0	0
scro	1.21085	0	0
Npc2b	1.20094	0	0
lncRNA:CR45566	1.19918	0	0
Inos	1.19695	0	0
GstT3	1.18879	0	0
Jupiter	1.15535	0	0
Peritrophin-A	1.15422	0	0
CG17292	1.14044	0	0
Pfrx	1.12001	0	0
CG34325	1.11958	0	0
CG5938	1.11456	0	0
kni	1.09735	0	0
CG15649	1.09201	0	0
CG11737	1.05337	0	0
CG1902	1.04933	0	0
Pex5	1.04694	0	0
lncRNA:CR43431	1.0302	0	0
CG34115	1.01672	0	0
CG43394	0.986145	0	0
CG9008	0.943314	0	0
GstE5	0.941484	0	0
Pex16	0.933453	0	0
obst-E	0.911898	0	0
CG30151	0.890703	0	0
elgi	0.835387	0	0
lft	0.808154	0	0
Pdxk	0.806039	0	0
yellow-h	0.804487	0	0
CG10195	0.800248	0	0
Pex10	0.763463	0	0
CG30495	0.75745	0	0
CG13748	0.720346	0	0
CG1136	0.66505	0	0
CG14518	0.635951	0	0
CG9747	0.602908	0	0
lncRNA:CR43989	0.587254	0	0
CG3808	0.586697	0	0
CG43341	0.581706	0	0
betaTub60D	0.546637	0	0
Ald	1.77799	7.57781e-295	4.60965e-299
GLaz	1.2347	1.0529e-292	6.4049e-297
CG15611	0.967729	3.94613e-292	2.40047e-296
CG14207	1.62675	1.57784e-290	9.59812e-295
knrl	0.96582	3.51647e-287	2.1391e-291
CG30197	1.46385	1.19157e-282	7.24844e-287
mirr	1.33554	1.09005e-280	6.63086e-285
SP2637	1.00603	2.31421e-280	1.40776e-284
cact	1.32983	1.19389e-278	7.26253e-283
CG17124	1.18832	1.20864e-278	7.3523e-283
CG6770	1.37443	2.62985e-274	1.59976e-278
ACC	1.32583	1.07296e-273	6.52693e-278
Pcd	1.05681	1.8177e-271	1.10573e-275
Crk	1.20051	3.38241e-271	2.05755e-275
CG7616	0.725841	3.2424e-269	1.97238e-273
Hmu	1.19707	3.21175e-267	1.95374e-271
Pgd	1.36954	1.67236e-265	1.01731e-269
CG4511	0.686067	1.76888e-261	1.07602e-265
AcCoAS	1.47771	2.74039e-261	1.66701e-265
Mdh1	1.3987	5.25135e-260	3.19444e-264
Tom7	1.52424	5.8299e-259	3.54638e-263
CG6567	0.804823	2.12423e-256	1.29219e-260
CG4666	0.772217	9.97308e-256	6.06672e-260
Nacalpha	1.42183	2.41041e-255	1.46628e-259
CG1105	0.866903	8.12863e-255	4.94472e-259
CG32280	1.49908	9.04684e-254	5.50328e-258
CG10737	1.08072	1.9477e-252	1.18481e-256
CG5590	1.17541	4.05423e-251	2.46623e-255
Osi24	0.537829	7.96648e-251	4.84608e-255
CG7768	0.663534	8.62828e-250	5.24866e-254
Vdup1	0.572648	1.44291e-247	8.77736e-252
CAH2	0.901013	1.57869e-247	9.60332e-252
Fkbp12	1.49754	2.97876e-246	1.81201e-250
S6k	1.58861	5.35247e-244	3.25596e-248
CG8974	1.42837	1.48387e-243	9.02651e-248
CG11034	0.544734	2.43306e-243	1.48005e-247
fbl	1.05917	7.733e-242	4.70406e-246
Gapdh1	1.3858	1.60605e-241	9.76975e-246
Ibf1	0.748322	8.71563e-241	5.3018e-245
Tspo	1.27644	1.44026e-240	8.76124e-245
CG43340	0.955989	4.87096e-240	2.96305e-244
nuf	1.54904	4.78643e-239	2.91163e-243
Lsd-2	1.40864	9.38031e-236	5.70613e-240
ple	0.812635	1.26731e-232	7.70918e-237
CG9917	0.854712	1.8478e-231	1.12404e-235
GstE6	1.16505	1.66944e-230	1.01554e-234
PHGPx	1.41328	1.31223e-228	7.98243e-233
CG5532	1.47018	1.49033e-227	9.06583e-232
CG3301	0.595376	1.51764e-225	9.23197e-230
CG5577	1.09991	4.17048e-225	2.53694e-229
Cisd2	1.44326	4.30144e-225	2.61661e-229
Pgi	1.3188	9.07257e-225	5.51893e-229
CG3740	0.79633	3.1999e-223	1.94653e-227
Ubc7	1.06112	6.51325e-222	3.96207e-226
Ccm3	1.18648	2.86516e-221	1.7429e-225
CG8036	1.20838	1.55011e-220	9.42946e-225
ScsbetaG	0.741827	3.0261e-220	1.84081e-224
Cyt-c-p	1.4191	1.61162e-219	9.80365e-224
CG4598	0.856273	1.22287e-216	7.43885e-221
CG31997	1.03778	1.58531e-216	9.64358e-221
CG12581	0.634326	2.87389e-214	1.74822e-218
CG32581	1.02267	4.09603e-212	2.49165e-216
fus	1.35114	6.0817e-212	3.69956e-216
Fdh	1.08902	5.99727e-209	3.64819e-213
Cyp1	1.17801	1.05685e-207	6.4289e-212
Pex11	0.912236	1.58487e-204	9.64091e-209
atilla	0.888607	5.98352e-204	3.63983e-208
yip2	1.0916	2.0395e-202	1.24064e-206
Fitm	0.951809	2.32096e-202	1.41186e-206
Chchd2	1.30183	8.07157e-201	4.91001e-205
scu	1.13954	5.33266e-198	3.24391e-202
Irk2	1.0256	6.94765e-198	4.22632e-202
CG13339	0.567641	8.22155e-197	5.00124e-201
CG32687	0.711817	2.91494e-195	1.77318e-199
Atg8a	1.27337	8.16881e-193	4.96916e-197
CG3164	1.10835	5.39293e-192	3.28057e-196
RpL19	0.755327	1.51248e-189	9.20055e-194
CG32066	1.1344	3.64759e-189	2.21886e-193
ScpX	0.824525	7.60208e-189	4.62442e-193
CG14661	0.778933	7.25394e-188	4.41264e-192
MP1	0.670383	2.80261e-187	1.70485e-191
ORMDL	0.994352	3.22196e-187	1.95995e-191
cib	0.596409	3.81006e-185	2.31769e-189
CaMKI	0.698502	4.46701e-184	2.71733e-188
CG17597	0.686238	1.39067e-182	8.45957e-187
CG18815	1.17896	1.65281e-178	1.00542e-182
PCB	1.06183	2.72653e-175	1.65857e-179
RpS15Ab	1.17195	3.05637e-175	1.85922e-179
Ace	0.93072	2.41968e-173	1.47191e-177
Pex14	0.701719	2.24113e-172	1.3633e-176
CG17556	0.698175	5.60503e-172	3.40959e-176
Fpps	0.599093	1.81845e-171	1.10618e-175
Pex2	0.501684	2.10061e-171	1.27782e-175
CG17834	0.803925	3.08666e-171	1.87764e-175
Tsp42El	0.931905	3.35806e-171	2.04274e-175
Eno	1.12148	4.29989e-171	2.61567e-175
vir-1	1.05866	3.30203e-170	2.00866e-174
RpS15	0.684395	1.00317e-169	6.10236e-174
Eip63F-1	1.25039	1.04291e-169	6.34413e-174
CG12262	0.846431	1.81374e-169	1.10332e-173
ben	1.21234	1.5639e-168	9.51333e-173
Adk2	1.06136	2.85167e-168	1.7347e-172
CG5112	0.817887	2.88338e-168	1.75399e-172
Trx-2	1.13505	4.71585e-167	2.8687e-171
CG5567	0.699276	3.44555e-166	2.09596e-170
RpL13A	0.679403	1.26392e-165	7.68855e-170
drongo	0.784312	1.49089e-164	9.06923e-169
CG11284	0.735331	4.13077e-164	2.51279e-168
CG12814	0.636192	1.20408e-162	7.32452e-167
Mpcp2	1.08871	1.17092e-160	7.12283e-165
Updo	0.934121	8.96024e-159	5.4506e-163
mtd	1.1841	4.17151e-158	2.53757e-162
Pino	0.962261	1.02692e-157	6.24685e-162
Aldh-III	0.929274	1.05744e-157	6.43248e-162
Pex13	0.553124	9.38642e-154	5.70985e-158
CG11309	0.63145	2.88448e-153	1.75466e-157
prel	0.729621	3.55576e-153	2.16301e-157
CG8206	0.694467	2.64999e-152	1.61201e-156
lncRNA:CR30055	0.633973	7.34348e-152	4.46711e-156
GstE3	0.612581	1.98384e-151	1.20679e-155
Rho1	1.07384	2.04035e-150	1.24116e-154
Df31	0.726613	2.11572e-150	1.28701e-154
CG7834	1.01432	9.97453e-150	6.0676e-154
Idh	1.04524	1.29421e-149	7.87278e-154
RpL17	0.63735	7.41516e-148	4.51071e-152
CG5004	0.616769	1.63981e-147	9.97512e-152
RpL21	0.642419	6.18317e-147	3.76128e-151
cl	1.0506	7.56235e-147	4.60025e-151
Mpc1	0.856173	4.40827e-146	2.68159e-150
kraken	0.893967	1.30706e-145	7.95095e-150
CG7772	0.599926	1.59903e-145	9.72706e-150
RpS7	0.601582	1.54253e-144	9.38337e-149
CG13865	0.588066	9.11592e-144	5.5453e-148
Fis1	1.10239	9.5808e-144	5.82809e-148
P5cr	0.676088	1.88759e-143	1.14824e-147
RpL31	0.649108	7.1033e-143	4.32101e-147
RpS25	0.605719	1.24364e-142	7.56516e-147
RpS18	0.569791	2.64364e-142	1.60815e-146
FASN1	1.19595	2.99806e-142	1.82375e-146
CG4287	0.683749	9.63871e-142	5.86332e-146
CG14830	0.524724	9.90299e-142	6.02408e-146
RpS27A	0.61261	2.60382e-141	1.58393e-145
CG14995	0.606498	9.96304e-141	6.06061e-145
CG5191	0.673171	1.34687e-140	8.19312e-145
DOR	1.1285	8.43929e-140	5.1337e-144
CG8397	0.898239	2.1319e-139	1.29686e-143
CG3348	1.64355	2.31335e-139	1.40723e-143
nahoda	0.52901	9.80329e-139	5.96344e-143
CG12321	0.72023	1.04019e-138	6.32755e-143
GstE1	0.545764	8.05738e-138	4.90138e-142
CG12290	0.803534	2.54106e-137	1.54575e-141
RpL41	0.574579	1.17657e-136	7.15717e-141
CG14777	0.637675	5.47417e-136	3.32999e-140
Jheh2	0.785908	2.6773e-134	1.62863e-138
Cyp4e2	0.513831	3.56779e-134	2.17032e-138
baf	0.842313	1.44391e-133	8.78346e-138
14-3-3zeta	0.864859	8.9631e-133	5.45234e-137
Aps	0.996666	1.36554e-132	8.3067e-137
CG42240	1.17615	5.13269e-132	3.12226e-136
RpL6	0.577581	2.66569e-130	1.62156e-134
eas	0.565036	2.89268e-129	1.75964e-133
GILT1	0.626761	6.00475e-129	3.65275e-133
Pp1alpha-96A	0.87646	6.96168e-129	4.23486e-133
RpS16	0.56029	5.9324e-128	3.60873e-132
fbp	0.554525	5.9644e-127	3.6282e-131
RpL36	0.537354	9.24776e-127	5.6255e-131
SkpA	0.960737	1.00896e-126	6.13759e-131
levy	0.832311	1.08888e-125	6.62377e-130
RpL26	0.550648	1.57055e-125	9.55379e-130
EloB	0.630973	6.26708e-125	3.81233e-129
Reg-5	0.726477	8.10507e-125	4.93039e-129
sgll	0.703764	1.00424e-123	6.10886e-128
RpS3	0.624414	1.00662e-123	6.12338e-128
Jafrac1	0.964159	1.99836e-123	1.21562e-127
ATPsynCF6	0.861803	5.07327e-123	3.08612e-127
l(2)k09913	0.964476	5.33909e-123	3.24782e-127
RpS11	0.594553	7.12721e-123	4.33555e-127
SelG	0.900075	7.71056e-122	4.69041e-126
aay	0.774528	3.21758e-121	1.95728e-125
RpS8	0.545459	3.962e-121	2.41012e-125
CG8066	0.917808	4.01474e-121	2.44221e-125
Rab18	0.885242	6.17592e-121	3.75687e-125
EloC	0.851754	7.97454e-121	4.85099e-125
RpL23A	0.579311	7.93194e-120	4.82508e-124
Cln7	0.500264	1.99161e-119	1.21151e-123
RpL27	0.532186	2.84491e-119	1.73058e-123
Prosbeta6	0.856106	4.00793e-119	2.43806e-123
CG5946	0.700856	5.00745e-119	3.04608e-123
Moe	1.05888	3.23619e-118	1.96861e-122
Nfs1	0.575659	4.03436e-118	2.45414e-122
CG8417	0.726934	1.83955e-116	1.11902e-120
RpL10Ab	0.552454	3.91224e-116	2.37985e-120
smt3	0.993186	7.44755e-116	4.53042e-120
ScsbetaA	0.877989	8.77206e-116	5.33612e-120
UQCR-Q	0.83619	1.17408e-115	7.14202e-120
UQCR-11	0.907881	1.23473e-115	7.51099e-120
Pglym78	0.966928	2.21917e-115	1.34994e-119
COX7C	0.806894	4.54015e-115	2.76181e-119
CG11137	0.803291	1.86013e-114	1.13154e-118
Tim17b	0.900768	5.8874e-114	3.58136e-118
CG18812	0.927184	7.06105e-114	4.2953e-118
PyK	0.933883	1.11171e-113	6.76266e-118
pdgy	0.551048	1.19179e-113	7.24979e-118
RpL37A	0.552839	4.01246e-113	2.44082e-117
emc	0.916009	9.97028e-113	6.06501e-117
RpS12	0.51341	1.1179e-112	6.80028e-117
RpL38	0.632938	1.42804e-112	8.6869e-117
CG9921	0.627702	3.83274e-112	2.33149e-116
ATPsynF	0.797853	4.76022e-112	2.89569e-116
CG33129	0.852678	6.03778e-112	3.67284e-116
CG11601	0.57345	1.41515e-111	8.60846e-116
wal	0.812671	1.89958e-111	1.15553e-115
CG9932	0.998459	7.3861e-111	4.49304e-115
Got1	0.865338	1.60386e-110	9.75644e-115
CG2046	0.504591	1.08641e-109	6.60871e-114
CG5676	0.652462	5.9158e-109	3.59864e-113
cype	0.707178	5.99409e-108	3.64626e-112
Kr-h2	0.824715	3.25508e-107	1.98009e-111
ATPsynD	0.817816	9.47012e-107	5.76077e-111
CG12279	0.603281	1.17032e-106	7.11917e-111
Gapdh2	0.91426	4.90216e-106	2.98203e-110
Tctp	0.61929	2.05485e-105	1.24998e-109
RpL18A	0.501759	4.81689e-105	2.93016e-109
Tpi	0.840935	1.19569e-104	7.2735e-109
COX6B	0.704967	2.75538e-104	1.67613e-108
Pdk	0.762157	4.84585e-104	2.94778e-108
roh	0.730442	1.04728e-103	6.37071e-108
RpL30	0.636491	1.05131e-102	6.39523e-107
e(r)	0.611185	2.6433e-102	1.60795e-106
CG17493	0.606718	3.1808e-102	1.93491e-106
Neb-cGP	0.771444	6.13852e-102	3.73412e-106
Cerk	0.656236	9.65954e-101	5.87599e-105
spir	0.61921	1.50237e-100	9.13907e-105
CG17508	0.757823	7.82714e-99	4.76132e-103
Eip71CD	0.508238	1.41718e-98	8.62081e-103
Pgk	0.900206	2.04713e-98	1.24529e-102
Indy	0.907981	6.89127e-98	4.19202e-102
dj-1beta	0.69205	5.17605e-97	3.14864e-101
Rac2	0.804008	5.56301e-97	3.38403e-101
RpS13	0.531052	7.89398e-97	4.80198e-101
CG4390	0.61132	1.97918e-96	1.20396e-100
RpL40	0.520503	3.96347e-96	2.41102e-100
ATPsynO	0.782053	7.9807e-96	4.85474e-100
janA	0.748692	1.2742e-95	7.75107e-100
RpL35A	0.514742	4.62806e-94	2.8153e-98
Atg13	0.519675	5.3566e-94	3.25847e-98
NP15.6	0.723133	6.07237e-94	3.69388e-98
CG17029	0.69928	6.75629e-94	4.10991e-98
ATPsynG	0.711636	1.1758e-93	7.15248e-98
Roc1a	0.786735	2.34376e-93	1.42573e-97
COX7A	0.686784	4.77106e-93	2.90228e-97
Gs1l	0.677342	1.73801e-91	1.05725e-95
kra	0.805401	1.87273e-91	1.1392e-95
Prosbeta4	0.785457	5.61713e-91	3.41695e-95
Rap1	0.82282	1.11686e-90	6.79396e-95
Pis	0.770709	2.02281e-89	1.2305e-93
26-29-p	0.664411	6.60383e-89	4.01717e-93
alphaTub84B	0.732618	6.55522e-88	3.9876e-92
numb	0.504056	1.00384e-87	6.10647e-92
eIF4A	0.525409	3.01694e-87	1.83523e-91
eIF1	0.757998	3.56881e-87	2.17094e-91
Hsl	0.510022	3.95331e-87	2.40483e-91
Nedd8	0.678365	6.30795e-86	3.83719e-90
AdipoR	0.789212	1.17855e-85	7.16922e-90
CG9065	0.612963	2.30617e-85	1.40286e-89
cer	0.754442	3.57112e-85	2.17234e-89
Scsalpha1	0.670235	4.13635e-85	2.51618e-89
Thiolase	0.585378	1.14324e-84	6.95441e-89
CG33170	0.595335	2.54235e-84	1.54653e-88
pio	0.563301	5.32434e-84	3.23885e-88
RpS14a	0.50005	2.3496e-83	1.42928e-87
ctp	0.751931	8.30187e-83	5.05011e-87
HmgD	0.538229	1.32315e-82	8.04883e-87
ND-MLRQ	0.610503	3.12578e-82	1.90144e-86
Prosbeta1	0.728855	6.15235e-82	3.74253e-86
Rala	0.539513	9.13809e-82	5.55879e-86
mgl	0.534493	9.34848e-80	5.68677e-84
stai	0.710356	2.11309e-79	1.28541e-83
CG13887	0.859552	4.79689e-79	2.91799e-83
NAAT1	0.606531	1.12029e-77	6.81484e-82
CG32448	0.501236	7.27279e-77	4.42411e-81
Prosbeta3	0.741259	1.16461e-76	7.08442e-81
CG5867	0.815497	6.33592e-76	3.8542e-80
Uev1A	0.666118	8.12409e-76	4.94196e-80
CG3566	0.679318	1.93673e-75	1.17813e-79
CG12099	0.597248	3.44477e-74	2.09549e-78
CG7630	0.586254	3.4598e-74	2.10463e-78
CG13551	0.591378	8.58345e-74	5.22139e-78
ReepB	0.670842	1.91867e-73	1.16715e-77
CG12012	0.532659	2.28815e-73	1.39191e-77
ND-ACP	0.660015	4.55741e-72	2.77231e-76
CG6767	0.641485	5.16201e-72	3.1401e-76
CG14817	0.538297	8.47411e-71	5.15488e-75
CG16985	0.504672	1.55751e-70	9.47445e-75
sun	0.639344	4.84547e-70	2.94755e-74
Sec61gamma	0.786388	5.10359e-70	3.10456e-74
CG34293	0.516721	5.72673e-70	3.48362e-74
COX5B	0.583493	7.04355e-70	4.28466e-74
crc	0.664241	1.18073e-69	7.1825e-74
mRpS5	0.547762	1.23469e-69	7.51075e-74
Sod2	0.575733	1.21311e-68	7.37946e-73
Gpdh1	0.662262	1.84036e-68	1.11951e-72
COX5A	0.533609	2.7197e-68	1.65442e-72
bic	0.620238	6.61686e-68	4.0251e-72
tth	0.537655	1.45759e-67	8.86665e-72
QC	0.517954	3.69829e-67	2.2497e-71
BI-1	0.788887	5.08966e-67	3.09609e-71
mub	0.667136	6.96112e-67	4.23452e-71
CG3097	0.67976	1.54438e-66	9.3946e-71
AdSS	0.624713	8.55593e-66	5.20466e-70
CG8498	0.578908	1.20993e-65	7.36011e-70
Mlc-c	0.68442	1.23148e-65	7.4912e-70
CG11791	0.695536	2.29186e-65	1.39416e-69
p23	0.703762	2.57426e-65	1.56594e-69
AP-1sigma	0.577096	5.02531e-65	3.05695e-69
Rab7	0.630946	1.60893e-64	9.78725e-69
ATPsynE	0.586662	3.34794e-64	2.03659e-68
ND-PDSW	0.63156	8.40018e-64	5.10991e-68
Prosbeta2	0.582829	2.99431e-63	1.82146e-67
GstO2	0.554701	9.08457e-62	5.52623e-66
CG17454	0.555473	2.49531e-61	1.51792e-65
CG17734	0.67726	6.09939e-61	3.71032e-65
His3.3A	0.605405	1.06898e-60	6.50271e-65
CG5335	0.514518	1.15154e-60	7.00492e-65
Ubqn	0.594921	1.79274e-60	1.09054e-64
CG8993	0.623132	4.11332e-60	2.50217e-64
QIL1	0.517775	7.28471e-60	4.43136e-64
eIF1A	0.60569	7.83361e-60	4.76526e-64
Act5C	0.6913	1.91229e-59	1.16326e-63
betaTub56D	0.522059	2.24272e-59	1.36427e-63
lolal	0.71047	6.1405e-59	3.73533e-63
ND-15	0.592534	5.14629e-58	3.13054e-62
Cpr	0.545457	1.30266e-57	7.9242e-62
CG11781	0.526522	1.70559e-56	1.03753e-60
Ubi-p5E	0.580934	2.75958e-56	1.67868e-60
Vap33	0.629371	5.9061e-56	3.59274e-60
CG1416	0.519357	7.76797e-56	4.72533e-60
ND-B22	0.594857	1.01511e-55	6.175e-60
Syb	0.555924	5.32955e-55	3.24202e-59
chic	0.557574	7.10447e-55	4.32172e-59
ND-13A	0.545316	2.59574e-53	1.57901e-57
CG13631	0.529225	3.06255e-53	1.86298e-57
Atox1	0.574151	4.30461e-53	2.61854e-57
ND-B16.6	0.578806	2.59155e-52	1.57646e-56
Prosbeta5	0.55405	8.58394e-51	5.22169e-55
kdn	0.571763	3.3471e-50	2.03607e-54
Tina-1	0.56798	4.46344e-50	2.71515e-54
Bet1	0.545074	5.63152e-50	3.42571e-54
AnxB9	0.550171	1.85686e-49	1.12955e-53
ND-B14.5A	0.517277	3.24815e-49	1.97588e-53
alphaSnap	0.533182	6.08412e-49	3.70103e-53
Rab1	0.523609	1.53595e-48	9.34333e-53
Adi1	0.524798	5.68825e-47	3.46022e-51
ND-B12	0.501548	1.59105e-46	9.67849e-51
CG40045	0.509994	2.47866e-46	1.50779e-50
Ubi-p63E	0.619758	3.93096e-45	2.39124e-49
Pmp70	0.515918	1.89083e-42	1.15021e-46
Dak1	0.500525	6.58269e-41	4.00431e-45
Rab2	0.512705	1.38921e-39	8.45067e-44
CG5151	0.589151	4.40923e-38	2.68217e-42
Yeti	0.522973	9.59616e-38	5.83743e-42
CG45050	0.510149	5.40973e-37	3.29079e-41
Lamp1	0.557905	5.46631e-35	3.32521e-39

## Sheet: PV2
Gene	Avg_log2FC	P_val_adj	P_val
CG1124	5.54709	0	0
CG15649	4.75726	0	0
CG5945	4.71255	0	0
ple	4.10396	0	0
alc	3.76148	0	0
CG11147	3.42008	0	0
GstE9	3.04748	0	0
spirit	2.82767	0	0
CG4660	2.74656	0	0
CG11029	2.61599	0	0
CG34115	2.57831	0	0
CG4115	2.52017	0	0
CG11854	2.47785	0	0
CG13059	2.13921	0	0
CG14984	2.0355	0	0
CG43394	1.87269	0	0
CG33156	1.8581	0	0
Idgf6	1.84212	0	0
scro	1.79581	0	0
CG9411	1.70992	0	0
firl	1.68702	0	0
CG9747	1.67431	0	0
CG16926	1.56938	0	0
CG16820	1.37267	0	0
yellow-h	1.27229	0	0
CG30495	1.27122	0	0
asRNA:Eig63F-2	1.22462	0	0
CG12643	1.21536	0	0
CG5321	1.19457	0	0
Elo68alpha	1.16893	0	0
CG17111	1.15642	0	0
jv	1.1491	0	0
CG11529	1.13451	0	0
GstE8	1.10518	0	0
ko	1.05775	0	0
Osi24	1.04537	0	0
Cyp49a1	1.0436	0	0
CG7888	0.999956	0	0
uzip	0.971979	0	0
CG33939	0.946726	0	0
asRNA:CR44992	0.888462	0	0
CG7724	0.874695	0	0
sas	0.863919	0	0
CG31999	0.788001	0	0
lncRNA:CR43144	0.731658	0	0
Ptr	0.682292	0	0
CG15120	0.674131	0	0
Gasp	0.588264	0	0
CG17928	0.500391	0	0
CG1441	0.500327	0	0
lute	2.16328	7.17709e-301	4.36589e-305
CG7214	0.592459	1.8021e-300	1.09624e-304
CG10237	2.79331	2.15477e-299	1.31077e-303
snu	3.00481	5.957e-298	3.6237e-302
GstE5	0.797233	1.10043e-296	6.694e-301
CG8369	1.77123	1.09757e-294	6.67663e-299
Cralbp	2.75421	6.31344e-292	3.84052e-296
CG11550	2.20105	4.26741e-288	2.5959e-292
CG11200	1.7785	5.86434e-283	3.56733e-287
geko	1.70096	3.76794e-280	2.29207e-284
nahoda	2.22577	1.99978e-275	1.21649e-279
CG17919	2.49183	5.65915e-273	3.44252e-277
CG1998	2.53679	7.19829e-270	4.37879e-274
CG1271	1.15981	3.06595e-265	1.86505e-269
atilla	3.21117	4.13444e-260	2.51502e-264
Spn27A	2.18645	1.17613e-259	7.15452e-264
CG4666	1.31767	6.80653e-256	4.14048e-260
emp	2.47887	4.57862e-254	2.78522e-258
to	5.20409	1.194e-253	7.26322e-258
CG4842	1.15176	1.29087e-251	7.85247e-256
CG18067	2.08259	7.66321e-250	4.66161e-254
Phk-3	1.66193	1.42261e-249	8.65386e-254
CG33970	2.71961	4.70025e-247	2.8592e-251
CG6426	0.931345	8.91874e-244	5.42535e-248
CG31522	3.64561	5.92089e-239	3.60174e-243
Vdup1	1.02275	1.46385e-237	8.90476e-242
Idgf2	0.685102	8.54526e-237	5.19817e-241
Inos	1.88168	4.97472e-234	3.02617e-238
Unc-89	0.829052	1.53336e-226	9.32755e-231
CG43861	1.05047	6.0351e-223	3.67121e-227
CG13796	0.604993	7.70535e-221	4.68724e-225
Gbs-70E	2.57594	2.9336e-220	1.78453e-224
Reg-2	1.5733	2.41101e-219	1.46664e-223
Ace	2.04979	4.03843e-219	2.45662e-223
CG2765	1.99597	1.04481e-215	6.35566e-220
CG8306	2.54431	1.14461e-213	6.96279e-218
CG18622	3.42799	2.25601e-212	1.37235e-216
spidey	2.81015	1.72168e-210	1.04731e-214
Hacd1	2.52847	1.24037e-204	7.54528e-209
nolo	1.21524	8.75711e-203	5.32704e-207
ATPCL	2.49577	2.77966e-202	1.69089e-206
Fatp	1.95787	5.89961e-202	3.58879e-206
Cyp4e1	0.62327	5.45536e-195	3.31854e-199
CG31997	1.88235	2.11454e-194	1.28629e-198
mthl1	1.02845	1.53854e-191	9.35911e-196
Pgd	2.02621	1.28303e-190	7.80481e-195
CG31523	2.84779	4.5896e-187	2.7919e-191
Idgf3	0.937657	2.3615e-186	1.43652e-190
Npc2b	1.71173	3.79745e-186	2.31002e-190
Ppn	1.05022	1.31167e-185	7.97901e-190
EbpIII	4.1602	1.29189e-184	7.85868e-189
CG5946	1.64716	2.69715e-183	1.6407e-187
CG11737	0.985906	1.02223e-182	6.21834e-187
CG13907	1.37638	1.36962e-181	8.33151e-186
Pex5	1.19578	3.16732e-181	1.92671e-185
CG11151	2.50724	3.2697e-180	1.98899e-184
Msr-110	2.0191	6.04481e-180	3.67711e-184
CG33978	0.560224	1.14274e-178	6.95139e-183
CG43340	1.23199	2.44677e-177	1.48839e-181
Mgstl	1.94377	6.02988e-177	3.66803e-181
PCB	1.53113	3.77855e-176	2.29852e-180
Sc2	2.15332	4.69329e-176	2.85497e-180
Pfrx	1.288	1.07774e-174	6.55597e-179
CG12428	1.14643	1.95141e-174	1.18706e-178
CG33523	1.50351	6.02742e-171	3.66654e-175
GLaz	1.6606	8.04194e-170	4.89199e-174
CG5009	0.817715	3.6859e-167	2.24217e-171
Cisd2	2.29197	3.30726e-163	2.01184e-167
CG8312	1.44705	4.27429e-163	2.60009e-167
Dbi	2.64444	3.05472e-162	1.85821e-166
Mfe2	1.53989	4.64072e-162	2.82299e-166
CG31469	0.527846	7.70695e-162	4.68821e-166
pyr	1.74188	2.78017e-161	1.69121e-165
Hsl	1.15102	7.89151e-155	4.80048e-159
Men	1.74896	1.10239e-153	6.70597e-158
dpy	1.03893	1.4437e-153	8.78215e-158
Aldh-III	1.87051	3.66938e-153	2.23212e-157
GstT4	1.91096	1.21705e-151	7.40341e-156
if	1.02371	1.14008e-150	6.93521e-155
CG13516	1.27863	3.85582e-150	2.34553e-154
Hnf4	1.9028	5.81563e-150	3.5377e-154
Cyp6v1	1.51547	1.51967e-148	9.24428e-153
Taldo	2.18442	4.03461e-148	2.45429e-152
CG10126	1.20668	5.6868e-147	3.45933e-151
Lac	0.895804	1.23497e-146	7.51242e-151
CG9008	0.690262	3.68551e-145	2.24193e-149
kraken	1.56684	5.46409e-145	3.32386e-149
CG8814	1.38461	1.26929e-143	7.72123e-148
Rpi	1.45421	1.48057e-143	9.00643e-148
CG9391	1.77912	2.64869e-142	1.61122e-146
CG42709	0.5553	2.92289e-142	1.77802e-146
CG10527	1.45334	5.88062e-142	3.57724e-146
CG9917	1.0063	1.35359e-141	8.23401e-146
AhcyL2	0.714768	1.51999e-141	9.24623e-146
CG12581	0.790375	6.31777e-141	3.84316e-145
CG3164	1.86664	8.75353e-140	5.32486e-144
Zw	1.42659	1.19709e-139	7.28199e-144
CG7970	1.48773	2.93874e-139	1.78766e-143
GstT3	0.975304	1.21566e-138	7.39499e-143
CG10672	1.44069	2.43646e-137	1.48212e-141
CG32066	1.53574	3.45053e-137	2.09899e-141
CG11899	1.36296	2.72699e-136	1.65886e-140
CG30499	1.29984	7.04603e-136	4.28617e-140
CREG	0.780527	4.69703e-135	2.85725e-139
CG10195	0.604396	5.20717e-135	3.16757e-139
GstE6	1.46692	6.01067e-135	3.65635e-139
GstE3	1.02095	3.17703e-134	1.93262e-138
CG17839	0.680665	6.2272e-134	3.78806e-138
Ddc	1.70788	1.10285e-133	6.70872e-138
Ldsdh1	0.575062	5.57235e-133	3.38971e-137
wat	2.15624	1.16968e-132	7.11529e-137
CG8036	1.64716	1.36811e-132	8.32237e-137
CG31705	1.23822	2.39346e-132	1.45596e-136
CG30197	2.05952	5.02559e-130	3.05712e-134
lncRNA:CR45566	0.520086	1.08564e-125	6.60406e-130
CG9577	1.22387	7.41423e-125	4.51015e-129
mgl	1.07755	2.57572e-124	1.56683e-128
Tsp42El	1.24003	3.97428e-124	2.41759e-128
pck	0.670469	2.44947e-123	1.49004e-127
CG10737	1.24957	4.64051e-123	2.82287e-127
ACC	1.59087	9.90582e-123	6.0258e-127
Peritrophin-A	0.586866	1.04365e-122	6.34864e-127
svr	1.25776	1.93266e-122	1.17565e-126
CG12290	1.45148	4.07301e-122	2.47765e-126
CG3091	0.839299	6.69399e-122	4.07202e-126
Reg-5	1.02252	6.98575e-122	4.2495e-126
Spn77Ba	0.614874	8.41947e-121	5.12165e-125
Snmp2	0.765712	1.72422e-120	1.04886e-124
CG5273	0.580815	2.80749e-120	1.70782e-124
Sptr	1.07404	2.86879e-120	1.74511e-124
CG10433	0.864102	8.42068e-120	5.12238e-124
CG4729	1.28699	2.73062e-119	1.66106e-123
FASN1	1.66179	4.88344e-119	2.97064e-123
26-29-p	1.18028	8.06181e-119	4.90408e-123
CG5112	1.1537	8.21899e-118	4.99969e-122
Tg	0.653993	1.58896e-117	9.66577e-122
CG3097	1.91982	1.75966e-117	1.07042e-121
CG10026	0.935979	2.03001e-117	1.23487e-121
scu	1.39676	2.60886e-117	1.58699e-121
Nost	1.01882	3.61139e-117	2.19684e-121
ScpX	1.00858	8.34692e-117	5.07751e-121
Jheh2	1.11736	1.68535e-115	1.02521e-119
CG9691	0.551016	2.31664e-114	1.40923e-118
Prosap	1.58408	7.96017e-114	4.84225e-118
CG7601	0.545679	3.33492e-113	2.02867e-117
EMC1	0.87918	9.29791e-113	5.65601e-117
CG5590	1.26891	1.20854e-112	7.35165e-117
CG5510	0.643678	2.5749e-112	1.56634e-116
pdgy	0.783672	1.3295e-111	8.08746e-116
lft	0.532246	3.08707e-111	1.8779e-115
Clect27	0.907339	5.06548e-111	3.08138e-115
CG5532	1.66748	6.10569e-111	3.71415e-115
CG42524	0.565622	4.96265e-110	3.01883e-114
ScsbetaG	0.77757	1.07026e-109	6.51048e-114
Pdxk	0.550479	4.46951e-109	2.71885e-113
Cds	0.58506	1.58537e-108	9.64397e-113
emc	1.70918	2.13655e-108	1.29968e-112
E23	0.55352	4.57654e-108	2.78395e-112
zda	1.50096	8.65935e-108	5.26756e-112
fabp	1.5775	1.21435e-107	7.387e-112
CG15611	0.762276	5.91845e-107	3.60025e-111
SCAP	1.26328	7.91814e-107	4.81668e-111
CG7616	0.526612	1.55732e-106	9.47334e-111
GstS1	0.65387	2.15429e-106	1.31047e-110
Pex16	0.570429	2.33759e-106	1.42198e-110
CG1902	0.791078	1.52012e-105	9.24703e-110
Lsd-1	0.811195	4.10857e-105	2.49928e-109
Pex19	1.24701	5.00937e-105	3.04725e-109
MSBP	1.59532	5.4689e-105	3.32678e-109
mtd	1.62609	1.04819e-104	6.37626e-109
bou	0.564094	3.04551e-104	1.85261e-108
GILT1	0.839923	3.87829e-104	2.3592e-108
crq	1.00872	1.80531e-103	1.09819e-107
lncRNA:CR34335	1.59404	1.38219e-102	8.40797e-107
Cyt-b5	1.46403	1.42179e-102	8.64889e-107
Dic1	0.732558	3.39293e-102	2.06395e-106
CG12814	0.71173	7.80323e-102	4.74678e-106
Sod1	1.47307	1.03951e-101	6.32342e-106
CG12375	0.943372	1.15416e-101	7.02087e-106
prage	0.662237	1.86863e-99	1.1367e-103
Pex13	0.512582	6.85129e-99	4.16771e-103
Fitm	0.946439	8.49255e-99	5.1661e-103
CG30285	0.903811	3.65605e-98	2.22401e-102
Ald	1.51822	1.72774e-97	1.051e-101
Pex11	0.894564	4.37322e-97	2.66027e-101
MP1	0.553263	5.21801e-97	3.17416e-101
Tspo	1.27163	2.23951e-96	1.36232e-100
GlyP	0.539473	2.97906e-96	1.81219e-100
hebe	1.43746	8.77149e-95	5.33578e-99
scny	0.915302	1.21153e-94	7.36987e-99
Moe	1.57768	6.81621e-93	4.14636e-97
ORMDL	1.00901	6.88867e-93	4.19045e-97
AcCoAS	1.22993	1.05269e-92	6.40361e-97
comm2	0.508407	1.42247e-92	8.65303e-97
CG1309	0.561521	9.88859e-91	6.01533e-95
Hmu	0.940299	1.75061e-89	1.06491e-93
CG6567	0.722453	4.39324e-89	2.67245e-93
drongo	0.808593	1.76392e-88	1.07301e-92
QC	0.980277	6.05476e-88	3.68317e-92
CG34423	0.975623	7.26784e-88	4.4211e-92
Tret1-1	1.15217	1.31608e-87	8.00585e-92
CG17292	0.753262	1.37654e-87	8.37363e-92
Fdh	1.08598	8.29879e-87	5.04823e-91
BI-1	1.37908	8.43149e-87	5.12895e-91
CG33129	1.10713	2.35161e-86	1.43051e-90
SP2637	0.574096	4.23842e-86	2.57827e-90
fbl	0.85422	1.14891e-84	6.98891e-89
CG9628	0.519552	1.6496e-84	1.00347e-88
yip2	0.997128	4.64748e-84	2.82711e-88
CG32694	0.822566	1.66089e-83	1.01033e-87
CG6178	0.809526	3.24473e-83	1.9738e-87
CG12746	0.979516	6.08332e-83	3.70054e-87
CG17597	0.639253	1.02847e-82	6.25629e-87
CAH1	0.686205	1.51677e-82	9.22665e-87
Timp	0.826703	2.37427e-82	1.44429e-86
CG6847	0.510789	3.11275e-82	1.89352e-86
Pis	1.18173	3.27387e-82	1.99153e-86
Idgf4	1.49816	3.9717e-82	2.41602e-86
atl	1.14882	5.49581e-82	3.34315e-86
Cpr	0.954663	1.957e-81	1.19046e-85
fus	1.30233	2.46518e-81	1.49959e-85
Pcd	0.85646	5.20252e-81	3.16474e-85
Ubc7	0.912629	2.65264e-80	1.61362e-84
Mdh1	1.19911	3.5687e-80	2.17087e-84
Gip	0.919925	4.58714e-79	2.7904e-83
DOR	1.30197	3.53838e-78	2.15243e-82
Cpr67B	1.99925	4.48881e-78	2.73059e-82
Pu	0.701327	7.86459e-78	4.78411e-82
eas	0.625205	8.5547e-78	5.20391e-82
CG3348	2.14244	1.07188e-76	6.52033e-81
wun	0.745208	1.51415e-76	9.2107e-81
RpS15Ab	1.12366	1.82274e-76	1.10879e-80
CG12262	0.806925	1.22507e-75	7.45223e-80
CG9336	1.12148	1.77961e-75	1.08256e-79
CG14830	0.500103	2.99836e-75	1.82393e-79
Irp-1B	0.861773	2.27716e-74	1.38522e-78
CG1943	1.5378	7.75823e-74	4.7194e-78
MESK2	1.08036	4.0671e-73	2.47405e-77
CG2767	0.832583	5.76355e-73	3.50602e-77
CG17333	0.929774	6.06998e-73	3.69243e-77
obst-E	0.627902	1.24406e-72	7.56776e-77
ERp60	1.39898	3.09113e-72	1.88036e-76
Pdk	0.897454	1.87806e-71	1.14244e-75
CG3714	0.589732	2.85652e-71	1.73765e-75
CG7834	1.11105	3.54417e-71	2.15595e-75
CG11601	0.620136	6.64242e-71	4.04065e-75
SREBP	0.822462	1.39171e-70	8.46592e-75
UGP	0.65776	1.61099e-70	9.79979e-75
CG8397	1.07367	6.54041e-70	3.9786e-74
aay	0.89006	1.10633e-68	6.72994e-73
Gp150	1.57167	3.79146e-68	2.30638e-72
Gapdh1	1.22106	5.9581e-68	3.62437e-72
CG14995	0.549245	3.182e-67	1.93564e-71
eEF5	0.934829	6.46715e-67	3.93403e-71
CG11137	1.04915	1.69901e-66	1.03352e-70
Mtpalpha	0.558675	5.74163e-66	3.49269e-70
CG17834	0.507724	1.71141e-65	1.04106e-69
Kr-h2	1.03159	9.05133e-65	5.50601e-69
olf186-M	0.571359	1.22023e-64	7.42276e-69
Indy	1.26622	1.33798e-64	8.13907e-69
Ac13E	0.545163	5.31742e-64	3.23464e-68
CG9932	1.21875	5.36322e-64	3.2625e-68
CG13887	1.24858	7.6267e-64	4.6394e-68
CG11050	0.832804	3.05613e-63	1.85907e-67
vir-1	0.966454	6.22179e-63	3.78478e-67
CG7530	0.770468	1.56689e-62	9.53157e-67
CG7461	0.52349	2.79362e-62	1.69938e-66
Eip63F-1	1.08677	1.6946e-61	1.03084e-65
Lpin	0.559312	2.03759e-61	1.23948e-65
pio	1.06187	2.15504e-61	1.31093e-65
CG5567	0.500433	4.02476e-61	2.4483e-65
GstE12	1.1067	5.0865e-60	3.09416e-64
Cerk	0.676836	2.3027e-59	1.40075e-63
GNBP-like3	0.564412	5.81099e-59	3.53488e-63
CG1146	0.870362	8.68101e-58	5.28074e-62
EloC	1.03021	1.15193e-57	7.00733e-62
PHGPx	0.966251	1.62023e-57	9.85601e-62
Buffy	0.845529	4.5715e-57	2.78089e-61
egh	0.648144	1.01385e-56	6.16733e-61
Nipsnap	0.785365	1.47895e-56	8.99658e-61
Tom7	1.02055	1.48658e-56	9.04299e-61
CG9674	0.910281	1.889e-56	1.14909e-60
SLC5A11	0.660797	1.09862e-54	6.68302e-59
CG14439	0.51658	1.49382e-54	9.08703e-59
Tango9	0.664704	2.3091e-54	1.40465e-58
Ggamma1	0.985469	9.62022e-54	5.85207e-58
CG15168	0.666843	2.98065e-53	1.81316e-57
elm	0.725533	3.09034e-53	1.87988e-57
CG42806	0.872331	3.43657e-53	2.0905e-57
Df31	0.518755	8.51232e-53	5.17812e-57
PMP34	0.843161	3.61631e-52	2.19983e-56
Pgi	0.827682	4.32314e-52	2.62981e-56
ReepB	0.957202	5.66206e-52	3.44428e-56
mirr	1.00115	1.17039e-51	7.1196e-56
CG1637	0.907426	2.05745e-51	1.25156e-55
PyK	1.05974	2.34199e-51	1.42465e-55
CG30460	0.551734	2.78363e-51	1.69331e-55
Acsl	0.868343	3.53006e-51	2.14737e-55
CG11208	0.575087	5.68163e-51	3.45619e-55
Inx2	0.977568	9.45929e-51	5.75418e-55
CG32280	0.979002	1.82033e-50	1.10732e-54
CG7778	0.646057	4.23653e-50	2.57712e-54
Crk	0.605728	1.65002e-49	1.00372e-53
trol	0.994862	1.79944e-49	1.09462e-53
Updo	0.725065	5.22873e-49	3.18068e-53
CG8417	0.579126	6.92998e-49	4.21558e-53
Fkbp12	0.962389	3.64108e-48	2.2149e-52
Spn	0.91598	9.19241e-48	5.59183e-52
CG14207	0.711096	1.74413e-47	1.06097e-51
Fas3	0.592137	4.25093e-47	2.58588e-51
crb	0.518548	4.42879e-47	2.69408e-51
CG44325	0.922968	4.74374e-47	2.88566e-51
CG42672	1.19221	2.05629e-46	1.25086e-50
CG8974	0.875589	2.89573e-45	1.7615e-49
Idh	0.823205	3.56379e-45	2.16789e-49
Tsp42Ee	0.93897	5.00095e-45	3.04213e-49
CG30069	0.59252	7.86843e-45	4.78644e-49
CG18815	0.875064	9.53913e-45	5.80274e-49
HmgD	0.541327	5.00069e-44	3.04197e-48
Eno	0.823072	1.22478e-43	7.45045e-48
Nrg	0.545823	4.30763e-43	2.62037e-47
Lamp1	0.985219	1.30905e-42	7.96309e-47
Trp1	0.939355	3.0217e-42	1.83813e-46
Vap33	0.936946	3.41559e-42	2.07773e-46
Tsp42Ea	0.569339	6.51575e-42	3.96359e-46
RpL6	0.606694	7.48861e-42	4.5554e-46
NAAT1	0.643638	1.50592e-41	9.16068e-46
RpL19	0.555536	2.05226e-41	1.24841e-45
Thiolase	0.61152	2.36605e-41	1.43929e-45
CG11781	0.559576	7.77626e-41	4.73037e-45
mahe	0.590796	7.93898e-41	4.82936e-45
janA	0.741087	2.49413e-40	1.5172e-44
CG12163	0.686783	1.27395e-39	7.74958e-44
LRP1	0.512436	2.48699e-39	1.51286e-43
h	0.857769	3.33924e-39	2.03129e-43
RpL34b	0.575038	3.54208e-39	2.15468e-43
Der-1	0.567957	5.72642e-39	3.48344e-43
l(2)k09913	0.691757	1.32028e-38	8.03141e-43
RpL17	0.531787	2.11142e-38	1.2844e-42
Cyp1	0.763544	3.36697e-38	2.04816e-42
Echs1	0.799106	4.22883e-38	2.57244e-42
drm	0.676528	2.55573e-37	1.55467e-41
SelG	0.862103	4.60006e-37	2.79826e-41
RpL13A	0.566787	4.69491e-37	2.85596e-41
Argk	0.649979	6.1849e-37	3.76233e-41
Lsd-2	0.685648	7.23246e-37	4.39958e-41
cl	0.709981	3.24353e-36	1.97307e-40
CG9896	0.659697	6.66956e-36	4.05715e-40
Jafrac1	0.802187	7.59981e-36	4.62304e-40
caps	0.553277	1.84541e-35	1.12258e-39
RpS3	0.540941	4.12343e-35	2.50832e-39
Atg8a	0.732849	1.57176e-33	9.56117e-38
cact	0.51512	1.96496e-33	1.1953e-37
eEF1gamma	0.711565	5.29312e-33	3.21985e-37
RpL31	0.503582	7.30621e-33	4.44444e-37
Pino	0.579267	2.10511e-32	1.28056e-36
Fkbp14	0.732138	5.94507e-32	3.61644e-36
Tctp	0.63902	6.64414e-32	4.0417e-36
stai	0.843517	7.073e-32	4.30257e-36
Baldspot	0.664796	1.12902e-31	6.86792e-36
Gs1l	0.519516	9.91954e-31	6.03415e-35
colt	0.522627	1.05317e-30	6.40653e-35
CG6770	0.532375	2.42421e-30	1.47467e-34
AdipoR	0.663954	2.73698e-30	1.66493e-34
CG6028	0.664843	4.91415e-30	2.98933e-34
CLIP-190	0.651328	5.15183e-30	3.13391e-34
eIF4A	0.543111	8.98479e-30	5.46553e-34
CG6767	0.510035	1.18298e-29	7.19618e-34
Tpi	0.715249	1.65293e-29	1.00549e-33
CG18812	0.662463	2.486e-29	1.51225e-33
retn	0.63365	2.50949e-29	1.52655e-33
Aldh	0.629729	4.38046e-29	2.66468e-33
tna	0.662781	7.77143e-29	4.72744e-33
Gapdh2	0.677785	1.21915e-28	7.41622e-33
Chd64	0.667482	1.22425e-28	7.44721e-33
RpL38	0.575004	4.91986e-28	2.9928e-32
Adk2	0.609007	6.5208e-28	3.96666e-32
Gpdh1	0.607579	1.9231e-27	1.16984e-31
Pglym78	0.73423	2.75796e-27	1.67769e-31
Fis1	0.643252	1.20346e-26	7.32075e-31
lqf	0.543626	5.74055e-26	3.49203e-30
Gdh	0.52782	1.61206e-25	9.80632e-30
CG8602	0.584296	3.29331e-25	2.00335e-29
AnxB9	0.622514	4.57787e-25	2.78476e-29
Rac2	0.510837	8.00506e-25	4.86955e-29
Nacalpha	0.530268	2.28239e-24	1.3884e-28
pAbp	0.500886	5.40436e-22	3.28752e-26
cer	0.595269	5.83352e-22	3.54859e-26
Yp3	1.7578	6.25085e-22	3.80245e-26
Pgk	0.597043	1.11387e-21	6.77577e-26
tud	0.568682	2.78915e-21	1.69667e-25
cdi	0.852813	5.72312e-21	3.48143e-25

## Sheet: PV3
Gene	Avg_log2FC	P_val_adj	P_val
Yp3	5.05496	0	0
drm	3.6121	0	0
Cyp49a1	1.37942	0	0
CG4576	1.32715	0	0
Sgs5	1.63427	1.49401e-283	9.08822e-288
CG4660	2.55877	3.50751e-253	2.13365e-257
CG1124	3.6953	1.51194e-190	9.19725e-195
Fili	0.62825	6.96601e-188	4.23749e-192
CG43134	5.72451	8.38687e-185	5.10181e-189
ple	4.83067	1.55537e-184	9.46149e-189
sob	1.08513	2.65754e-182	1.61661e-186
CG9095	0.668	3.28419e-178	1.99781e-182
CG3104	1.23176	1.80774e-163	1.09967e-167
odd	1.45681	2.67136e-148	1.62502e-152
RhoGEF64C	0.870695	1.66072e-144	1.01023e-148
CG10026	2.29008	6.70048e-119	4.07597e-123
Phk-3	2.34208	7.80721e-115	4.7492e-119
wtrw	1.00402	6.26603e-109	3.81169e-113
CG31523	2.61509	2.13898e-98	1.30116e-102
CG16926	0.843002	1.40131e-93	8.52428e-98
spidey	2.76949	5.24355e-92	3.1897e-96
CG5065	2.71756	1.34115e-91	8.15836e-96
CG3348	3.68905	2.16188e-89	1.31509e-93
CG30083	0.679288	1.63359e-88	9.93731e-93
Dbi	2.60204	1.65891e-85	1.00913e-89
CG4115	2.04353	8.69273e-84	5.28787e-88
to	2.28814	1.56275e-83	9.50638e-88
Spn43Ab	1.2882	1.79219e-81	1.09021e-85
atilla	2.2709	9.39038e-78	5.71226e-82
Elo68alpha	0.864555	1.07412e-75	6.53396e-80
mfas	1.71613	8.76258e-75	5.33036e-79
Inos	1.72302	1.85244e-74	1.12686e-78
ADPS	1.9222	4.04897e-72	2.46303e-76
CG11147	1.2902	1.25552e-69	7.63745e-74
CLIP-190	1.90366	5.83396e-67	3.54886e-71
CG30427	1.09058	9.37117e-67	5.70057e-71
fabp	1.9699	1.24943e-58	7.60042e-63
lcs	3.07747	2.75483e-53	1.67579e-57
snu	1.65532	3.06217e-53	1.86275e-57
CG43861	1.24736	4.83388e-53	2.9405e-57
Clect27	1.53722	4.0503e-51	2.46384e-55
Idgf6	1.1105	5.1017e-44	3.10341e-48
CG14253	0.74656	1.00891e-40	6.13731e-45
CG11151	1.40876	4.80029e-40	2.92006e-44
CG11854	0.788089	3.13531e-39	1.90724e-43
CG5191	1.31486	2.96276e-38	1.80227e-42
Men	1.24667	1.04893e-37	6.38076e-42
Baldspot	1.55292	6.08373e-37	3.70079e-41
Cralbp	1.22473	9.03617e-36	5.49679e-40
spz	0.87826	1.15502e-35	7.02607e-40
emc	1.55643	1.14944e-34	6.99215e-39
Argk	1.22869	1.17783e-33	7.16484e-38
Pino	1.40254	1.70865e-33	1.03939e-37
CG10237	0.761012	5.67953e-33	3.45491e-37
Chd64	1.44068	7.67717e-33	4.6701e-37
Timp	1.14055	8.14258e-33	4.95321e-37
fus	1.40425	1.09773e-32	6.6776e-37
EbpIII	0.520336	1.91131e-32	1.16267e-36
Zw	1.23929	3.60478e-32	2.19282e-36
Snp	1.11895	4.51635e-32	2.74734e-36
CG10345	0.715346	5.52908e-32	3.36339e-36
CG1943	1.64469	1.83232e-31	1.11462e-35
CG12814	1.18197	2.07771e-31	1.26389e-35
scu	1.31583	2.14808e-31	1.3067e-35
fz3	0.81097	2.32162e-30	1.41227e-34
Hacd1	1.42724	2.3518e-30	1.43062e-34
CG7530	1.40371	3.51439e-29	2.13783e-33
Pgd	1.33427	6.97125e-29	4.24068e-33
Gdh	0.994273	2.21511e-28	1.34747e-32
alc	1.23125	4.71973e-28	2.87106e-32
GstS1	0.846671	5.68456e-28	3.45797e-32
asRNA:Eig63F-2	0.807481	8.37158e-28	5.09251e-32
Taldo	1.25598	2.01463e-26	1.22552e-30
CG43394	1.12635	2.50759e-26	1.52539e-30
CG18622	1.31346	2.87559e-26	1.74925e-30
CG15211	0.893157	4.42032e-26	2.68892e-30
CG43313	0.659514	5.14097e-26	3.1273e-30
E23	0.785799	5.30678e-26	3.22816e-30
Npc2b	1.2149	6.51268e-26	3.96172e-30
CG10433	0.879891	2.50751e-25	1.52534e-29
CG18812	1.34744	2.54422e-25	1.54767e-29
uzip	0.609627	9.1325e-25	5.55539e-29
Mgstl	1.20356	3.65478e-24	2.22324e-28
Ace	1.22889	3.78441e-24	2.30209e-28
Osi24	0.655564	1.02663e-23	6.24506e-28
CG31522	0.944449	1.28115e-23	7.79334e-28
GstE5	0.591356	1.37192e-23	8.34555e-28
ACC	1.26045	1.50921e-23	9.18066e-28
CG6178	1.04707	3.35439e-23	2.0405e-27
Sc2	1.19203	1.42701e-22	8.68063e-27
CG1673	0.622928	2.09978e-22	1.27732e-26
CG17919	1.09522	2.17755e-22	1.32463e-26
Hnf4	1.11516	2.31383e-22	1.40753e-26
pio	1.19784	1.39652e-21	8.49518e-26
lncRNA:CR34335	0.583921	1.5419e-21	9.37954e-26
pnt	1.25952	4.91072e-21	2.98724e-25
CG30460	0.956011	9.50385e-21	5.78128e-25

## Sheet: PV4
Gene	Avg_log2FC	P_val_adj	P_val
CG31077	6.87483	0	0
Cht8	6.84458	0	0
CG5506	6.21261	0	0
Cht4	5.2584	0	0
Cht9	4.89449	0	0
CG34045	3.80377	0	0
vanin-like	3.78725	0	0
Cda9	3.56662	0	0
lectin-37Db	3.51389	0	0
lectin-37Da	3.47861	0	0
mfas	3.22274	0	0
drm	3.11482	0	0
Sodh-1	2.88664	0	0
LysX	2.83101	0	0
CG8560	2.53617	0	0
CG4783	2.42739	0	0
CG13806	2.4265	0	0
CG5157	2.06868	0	0
odd	1.88599	0	0
CG34236	1.84943	0	0
CG13077	1.51523	0	0
CG15865	1.49706	0	0
CG43071	1.4562	0	0
Rgk1	1.23345	0	0
Idgf3	1.20125	0	0
CG9328	1.20094	0	0
Chs2	1.19019	0	0
CG16775	1.17395	0	0
CG15153	1.11726	0	0
CG4267	1.07135	0	0
wg	1.00545	0	0
CG13012	0.932649	0	0
Cht5	0.914056	0	0
CG11221	0.876034	0	0
CG14247	0.703888	0	0
pdm2	0.638446	0	0
sob	0.607781	0	0
CG13877	0.549241	0	0
CG43090	0.508437	0	0
CG9701	2.18501	6.38339e-285	3.88308e-289
Act42A	0.545441	1.30113e-264	7.91492e-269
Gdh	0.862878	2.78339e-234	1.69316e-238
CG11594	0.643629	8.39413e-215	5.10623e-219
mmy	1.67171	9.15783e-208	5.57079e-212
CG14780	1.01908	3.54533e-186	2.15666e-190
CG43324	0.745083	2.49416e-181	1.51722e-185
CG43134	3.85211	5.27972e-175	3.2117e-179
Kaz-m1	1.32463	5.74509e-175	3.4948e-179
Ag5r	0.757881	1.09341e-170	6.65132e-175
CG31777	0.603521	4.35818e-150	2.65113e-154
Tsp29Fb	1.45776	3.30276e-144	2.0091e-148
His4r	1.33262	3.13776e-136	1.90873e-140
GstD1	1.48651	5.70953e-128	3.47316e-132
Ance	1.25735	2.4073e-127	1.46438e-131
Cys	0.822088	3.20677e-124	1.95071e-128
CtsB1	0.949422	6.33801e-108	3.85547e-112
CG1572	0.821737	9.10054e-106	5.53595e-110
Inx2	1.12877	1.50394e-101	9.1486e-106
sgl	0.831477	2.45452e-95	1.49311e-99
pyr	0.635728	1.04057e-85	6.3299e-90
CG15347	0.736264	7.10358e-82	4.32117e-86
CG42542	0.791606	1.96031e-79	1.19248e-83
CG2556	0.817395	5.51087e-78	3.35231e-82
CG44008	0.770784	3.75173e-76	2.28221e-80
Eip55E	0.666283	9.80973e-76	5.96735e-80
cry	0.600177	1.31382e-75	7.9921e-80
CG13551	0.923377	2.68238e-71	1.63172e-75
CG30411	0.597759	6.74599e-70	4.10365e-74
NUCB1	0.839722	1.13555e-68	6.90768e-73
CG15098	0.810932	2.42616e-68	1.47586e-72
Arpc3B	0.734808	1.46183e-60	8.89247e-65
Zip48C	0.743337	2.08199e-60	1.26649e-64
CG10650	0.669559	2.593e-58	1.57735e-62
CG2852	0.662433	4.24509e-58	2.58233e-62
Cyp1	0.728758	3.09038e-57	1.87991e-61
CG13321	0.775292	8.05092e-55	4.89745e-59
sut2	0.533218	1.01449e-53	6.17126e-58
Surf1	0.654869	1.65311e-52	1.0056e-56
CG5532	0.641363	5.4965e-52	3.34357e-56
CG44325	0.588791	1.31949e-51	8.02656e-56
Tapdelta	0.623565	3.69583e-46	2.24821e-50
CG13704	0.57064	1.07469e-45	6.53741e-50
CG32276	0.527387	1.27853e-44	7.77743e-49
Spase25	0.594491	4.28551e-44	2.60691e-48
MtnA	0.66347	5.39372e-44	3.28105e-48
His3.3A	0.632761	1.10887e-43	6.74534e-48
Pmm2	0.557794	3.58572e-43	2.18123e-47
sqh	0.598011	3.94174e-39	2.3978e-43
cdi	0.718337	2.50183e-38	1.52189e-42
CG5059	0.615758	3.20049e-37	1.94689e-41
CG12825	0.566742	2.05461e-36	1.24984e-40
CG13585	0.545596	2.07792e-35	1.26402e-39
Ostgamma	0.512145	3.41648e-35	2.07827e-39
ogre	0.574918	5.91149e-35	3.59601e-39
SkpA	0.661356	6.28243e-35	3.82166e-39
Syb	0.606514	4.44706e-34	2.70519e-38
scyl	0.500896	5.64502e-33	3.43392e-37
CG30423	0.542581	1.52928e-32	9.30276e-37
Treh	0.548356	1.78599e-32	1.08643e-36
Dad1	0.520883	1.13191e-30	6.88551e-35
ERp60	0.5485	3.35747e-29	2.04238e-33
Nmda1	0.528728	1.13667e-28	6.91448e-33
CG9171	0.62343	5.82449e-25	3.54309e-29

## Sheet: PV5
Gene	Avg_log2FC	P_val_adj	P_val
asRNA:CR44106	1.33328	0	0
Muc68D	1.17154	0	0
CG43673	1.15029	0	0
CG32633	1.12706	0	0
CG34324	1.09615	0	0
MtnA	1.08157	0	0
CG3906	1.05793	0	0
CG11672	0.999954	0	0
CG34220	0.975916	0	0
opm	0.969483	0	0
CG3699	0.962535	0	0
Pgant4	0.919528	0	0
CG14645	0.916925	0	0
GlcAT-P	0.912455	0	0
CG30026	0.85863	0	0
Gfat1	0.819339	0	0
Gnpnat	0.789231	0	0
Hexo1	0.786405	0	0
retn	0.781348	0	0
sgl	0.77458	0	0
tgy	0.74883	0	0
CG15418	0.743259	0	0
Tsp66E	0.713229	0	0
Mur29B	0.674485	0	0
CG9988	0.655631	0	0
CG4783	0.548551	0	0
CG34452	0.508899	0	0
Pgant5	0.797477	7.57915e-293	4.61047e-297
Gale	0.735887	8.30927e-293	5.05461e-297
Pect	0.691986	2.17045e-271	1.32031e-275
Btk29A	0.698692	2.35481e-256	1.43245e-260
sau	0.727514	6.40547e-243	3.89651e-247
ND-B18	0.787269	1.51899e-234	9.24018e-239
CrebA	0.810669	4.75545e-230	2.89279e-234
Ctl2	0.548567	1.361e-225	8.27912e-230
dve	0.84516	2.85613e-207	1.73741e-211
CG32137	0.528196	1.86529e-157	1.13467e-161
caup	0.52428	2.523e-157	1.53476e-161
CG42336	0.600019	5.06652e-154	3.08201e-158
CG10154	0.88478	6.86543e-141	4.1763e-145
CG33298	0.67062	4.58881e-96	2.79142e-100
lncRNA:CR43314	1.49064	7.20529e-63	4.38304e-67
Cirl	0.501796	2.97883e-37	1.81205e-41
nkd	0.513504	6.0853e-25	3.70175e-29

## Sheet: PV5.5
Gene	Avg_log2FC	P_val_adj	P_val
CG32557	5.02064	0	0
CG7567	4.46903	0	0
CG5162	4.15896	0	0
Ag5r	3.20223	0	0
CG14273	3.0366	0	0
CG8560	2.86079	0	0
CG12934	2.56954	0	0
CG13806	2.53584	0	0
Def	2.51524	0	0
CG31974	2.48357	0	0
CG10405	2.28742	0	0
Mco1	1.90262	0	0
CG14300	1.83722	0	0
CG17572	1.8229	0	0
CG13003	1.81002	0	0
CG7017	1.76749	0	0
Tsp	1.59406	0	0
CG10702	1.51395	0	0
CG7997	1.49637	0	0
CG42700	1.00893	0	0
Notum	0.971935	0	0
CBP	0.955765	0	0
CG15279	0.746006	0	0
pdm2	0.707725	0	0
Sdr	0.591651	0	0
Ggt-1	1.48879	4.16692e-289	2.53478e-293
Sans	1.45523	3.47929e-278	2.11649e-282
CG30285	1.56225	5.00693e-278	3.04576e-282
CG34034	0.505122	1.31099e-270	7.97488e-275
CG13323	1.95513	1.08141e-259	6.57835e-264
magu	1.49667	3.41717e-250	2.0787e-254
CG9650	1.26382	9.76937e-228	5.9428e-232
ImpL2	1.29227	1.20164e-217	7.30972e-222
CG7142	1.13862	1.37197e-214	8.34585e-219
CG5399	1.43453	1.16829e-213	7.10679e-218
CG2930	1.14089	1.09869e-191	6.68346e-196
Cpr51A	1.74678	4.67288e-184	2.84256e-188
CG2556	1.67885	1.46296e-180	8.89934e-185
CG14780	1.17405	2.99031e-178	1.81904e-182
chrb	1.73573	1.92009e-172	1.16801e-176
CG1572	1.14601	4.82692e-165	2.93626e-169
Kaz-m1	1.56797	6.23063e-157	3.79015e-161
Calx	0.719435	1.0222e-154	6.21816e-159
CG10311	1.23761	4.3652e-149	2.65539e-153
sut2	1.27763	3.74522e-148	2.27825e-152
CG13324	1.14822	3.69198e-146	2.24587e-150
Sdc	1.35452	5.99131e-145	3.64457e-149
Arc1	1.75763	3.27539e-140	1.99245e-144
CG10947	0.634394	8.71527e-139	5.30158e-143
Nox	0.590104	3.6302e-137	2.20828e-141
CG13810	1.33829	9.54448e-136	5.806e-140
Cat	1.2208	3.1201e-132	1.89799e-136
nompC	0.788597	1.50292e-129	9.14242e-134
ogre	1.41774	1.01974e-128	6.20316e-133
NijC	1.32182	1.99841e-126	1.21565e-130
Myo28B1	0.700388	1.6264e-121	9.89354e-126
pum	1.23685	2.40967e-121	1.46583e-125
Prosap	1.47018	2.46385e-121	1.49879e-125
Eaat1	1.21129	1.50756e-119	9.17061e-124
CG15784	1.09331	1.07558e-110	6.54283e-115
Myo61F	0.746658	3.52561e-110	2.14466e-114
Ssk	1.0277	9.37579e-109	5.70338e-113
noc	0.795186	1.13241e-107	6.88854e-112
CG15211	0.58637	3.78078e-103	2.29988e-107
CG30197	0.704405	5.67634e-99	3.45297e-103
CG32428	1.03082	8.60873e-98	5.23677e-102
CG31689	0.558773	1.31304e-97	7.98737e-102
Ance	1.08843	1.31046e-95	7.97165e-100
bab2	0.848893	4.61602e-89	2.80797e-93
CG2852	0.937437	1.89373e-88	1.15197e-92
wls	0.57658	4.13039e-85	2.51255e-89
CG6236	0.562688	4.45037e-83	2.7072e-87
CG15556	0.723257	1.57212e-80	9.56338e-85
ena	0.591834	4.23314e-79	2.57506e-83
Tsp42Ed	0.928464	1.6637e-78	1.01204e-82
beta-Man	0.752421	2.36606e-77	1.4393e-81
Actn	0.58985	1.27922e-76	7.78164e-81
CG13704	0.941533	4.39538e-76	2.67375e-80
SPoCk	1.00532	1.89393e-73	1.1521e-77
Ctl2	0.955653	1.31531e-68	8.00117e-73
Act5C	0.771999	5.65101e-66	3.43756e-70
CG4607	0.553539	9.34768e-66	5.68628e-70
18w	0.523524	1.06583e-62	6.48355e-67
CG3987	0.6009	2.66378e-62	1.6204e-66
brat	0.713062	1.77668e-61	1.08077e-65
Zip48C	0.835616	3.24707e-60	1.97523e-64
CG11378	0.527443	7.95064e-58	4.83645e-62
UK114	0.767083	5.53156e-55	3.3649e-59
CG31751	0.606594	8.14665e-52	4.95568e-56
bbg	0.764878	6.8103e-50	4.14277e-54
Tsp42Ee	0.728135	1.71265e-49	1.04182e-53
Tsp2A	0.639138	1.54425e-48	9.39383e-53
ara	0.663469	2.77095e-47	1.6856e-51
caup	0.666815	3.66487e-47	2.22937e-51
Fer2LCH	0.534836	5.55453e-47	3.37887e-51
dve	0.74911	4.71501e-44	2.86818e-48
CG16799	0.531087	1.50606e-43	9.16148e-48
ERp60	0.695164	2.70726e-39	1.64685e-43
Eip93F	0.671706	9.09291e-39	5.53131e-43
Tsp29Fb	0.505712	1.08051e-38	6.57284e-43
CLIP-190	0.648782	4.49257e-37	2.73287e-41
Hsc70-3	0.808956	8.43524e-37	5.13123e-41
Pdi	0.623862	8.08007e-34	4.91518e-38
Calr	0.685415	1.72961e-33	1.05214e-37
CG1532	0.549444	4.7064e-33	2.86294e-37
Sh3beta	0.64881	1.26108e-30	7.67127e-35
CG13585	0.6807	3.11611e-28	1.89556e-32
Nlp	0.589259	3.24191e-23	1.97209e-27
mamo	0.511084	1.55676e-22	9.46989e-27

## Sheet: PV6-1
Gene	Avg_log2FC	P_val_adj	P_val
CG14125	4.60629	0	0
Ag5r	2.81533	0	0
CG13323	2.70198	0	0
CG15043	2.61479	0	0
CG10405	2.55485	0	0
Def	2.30417	0	0
NT5E-2	2.10416	0	0
sn	1.94878	0	0
CG15044	1.7798	0	0
Sans	1.77431	0	0
CG11400	1.76762	0	0
Drip	1.76714	0	0
CG13324	1.734	0	0
CG7142	1.70288	0	0
CG5399	1.57586	0	0
CG4928	1.52961	0	0
CG4607	1.51546	0	0
sut2	1.4668	0	0
Cat	1.45897	0	0
Mco1	1.42502	0	0
lectin-37Db	1.36626	0	0
CG7778	1.34305	0	0
Nha1	1.27768	0	0
PGRP-LB	1.24025	0	0
CG17572	1.2357	0	0
Galphaf	1.23404	0	0
CG6048	1.22042	0	0
Cyp28d1	1.20248	0	0
CG2121	1.18073	0	0
CG31974	1.17851	0	0
Nox	1.09368	0	0
CG5697	1.08205	0	0
magu	1.07515	0	0
CG11668	1.00947	0	0
CG11378	0.994276	0	0
TkR99D	0.865671	0	0
CG11384	0.545098	0	0
CG13315	1.56457	6.08881e-290	3.70388e-294
CG2556	1.41343	2.11629e-268	1.28736e-272
CG10725	1.85533	2.07611e-261	1.26292e-265
CG32407	0.738981	4.44729e-248	2.70533e-252
cu	0.55865	5.77363e-235	3.51215e-239
l(3)02640	0.793018	5.94407e-230	3.61583e-234
Traf-like	0.609331	2.07268e-223	1.26083e-227
sgl	0.989871	4.18402e-219	2.54518e-223
CG7567	0.680921	7.03754e-199	4.281e-203
Kaz-m1	0.956262	8.98205e-198	5.46387e-202
CG17027	0.799821	1.16399e-185	7.08067e-190
CG13585	1.21848	7.02979e-177	4.27629e-181
CG12934	1.7317	7.60038e-176	4.62338e-180
CG43324	0.543662	7.66531e-169	4.66288e-173
CG13810	0.966681	3.06589e-163	1.86501e-167
mirr	0.749076	7.65783e-161	4.65833e-165
CG8399	0.842881	9.58117e-159	5.82831e-163
CG15865	0.631948	3.74319e-157	2.27702e-161
Act5C	0.964485	7.09392e-150	4.3153e-154
CG5157	0.904969	5.41484e-143	3.2939e-147
CG1275	0.816725	8.14296e-143	4.95344e-147
Arc1	1.22279	1.51606e-137	9.22233e-142
CG6659	0.861687	2.53814e-137	1.54397e-141
Ance	1.0284	3.38421e-137	2.05865e-141
CG34236	0.53108	4.79721e-136	2.91819e-140
CG2852	0.806026	1.07549e-132	6.5423e-137
Drat	0.893292	5.33881e-128	3.24765e-132
CG16799	0.819403	5.31504e-126	3.23319e-130
CG13704	0.789596	9.69306e-126	5.89638e-130
Pka-R1	0.759213	7.69218e-124	4.67923e-128
Pka-C1	0.888054	2.29021e-123	1.39315e-127
CG9701	0.547692	4.94127e-123	3.00582e-127
CG8925	0.599713	1.09665e-121	6.671e-126
CG14780	0.550149	2.22e-121	1.35044e-125
UK114	0.790889	2.35085e-121	1.43004e-125
NijC	0.834938	2.09771e-120	1.27606e-124
Zip48C	0.880344	7.38972e-118	4.49524e-122
CG15152	0.759673	2.41394e-113	1.46842e-117
CG32276	0.797047	1.90001e-112	1.15579e-116
ogre	0.761307	2.7587e-109	1.67814e-113
Vha13	0.583957	3.36783e-109	2.04868e-113
pum	0.768443	1.15375e-102	7.01838e-107
Atpalpha	0.728407	4.78441e-102	2.9104e-106
CG7017	0.787056	8.38549e-101	5.10097e-105
CG9743	0.64359	1.70396e-100	1.03654e-104
Nlp	0.837532	3.9949e-100	2.43013e-104
GstD1	0.873167	3.99206e-95	2.42841e-99
Tsp2A	0.514032	1.93756e-93	1.17864e-97
CanA-14F	0.69617	1.31203e-91	7.98118e-96
nompC	0.627931	1.29382e-89	7.87044e-94
caup	0.679222	1.9015e-87	1.1567e-91
CG10939	0.653814	1.25656e-86	7.6438e-91
nrv1	0.72017	2.38018e-85	1.44789e-89
Sh3beta	0.730227	3.27572e-81	1.99265e-85
Tsp29Fb	0.674362	2.60737e-80	1.58609e-84
Npc2a	0.539633	4.37168e-80	2.65933e-84
CG30197	1.16204	1.76699e-76	1.07488e-80
Vha36-1	0.554254	4.85652e-70	2.95427e-74
Sdc	0.52038	6.34439e-70	3.85935e-74
CG43693	0.589641	3.76191e-67	2.2884e-71
RNASEK	0.525431	2.41322e-66	1.46798e-70
CycG	0.653224	3.7188e-64	2.26218e-68
CG30463	0.549275	6.04764e-53	3.67884e-57
lncRNA:CR45018	0.673621	7.36738e-48	4.48165e-52
Manf	0.502548	1.8308e-43	1.11369e-47
CG17734	0.547507	4.0434e-38	2.45964e-42
CG9171	0.565818	2.0321e-36	1.23615e-40

[truncated: 10 more sheets: PV6-2, PV6-3, PV6-4, Growing cell, CA, CC, Neuronal-1, Neuronal-2, Garland cell, Hemocyte-like]
