# Supplementary material for: Cellular and molecular organization of the Drosophila foregut
Source: Proc Natl Acad Sci U S A. 2024 Mar 5;121(11):e2318760121. doi: 10.1073/pnas.2318760121 (PMC10945768; doi:10.1073/pnas.2318760121)
Supplement: Supplementary file 6 — Dataset S5 (XLSX) [file pnas.2318760121.sd05.xlsx]

## Sheet: Dataset S5
Dataset S5. Cell type specific gene expression and associated transgenic lines identified

## Sheet: Visceral muscle
Gene	Avg_log2FC	P_val_adj	Cluster_specificity	Notable expression in other cluster(s)	CRIMIC_LineID	Inserted_CRIMIC_element	CRIMIC_BDSC_Stk#	RMCE_Gal4_LineID	Inserted_RMCE_Gal4_element	RMCE_Gal4_BDSC_Stk#	RMCE_EGFP_LineID	Inserted_RMCE_EGFP_element	RMCE_EGFP_BDSC_Stk#
Act57B	5.00854	0	9.84668
Act87E	3.20498	0	8.57623
bt	4.01973	0	13.095					MI06578-TG4.1	MI{Trojan-GAL4.1}	78381	MI06578-DH.GFSTF.1	Mi{DH.1}	94777
Cbp53E	3.02265	0	6.74442					MI08653-TG4.0	Mi{Trojan-GAL4.0}	66809
CG15247	1.1509	0	22.2268
CG33521	2.19739	0	9.14071					MI13031-DH.TG4.0	Mi{DH.0}	93691	MI13031-DH.GFSTF.0	Mi{DH.0}	93674
CG43897	3.35601	0	17.4512								MI04772-GFSTF.2	Mi{PT-GFSTF.2}	64468
CG44245	2.12096	0	7.32323
CG45076	2.994	0	19.3182		CR02534	TI{CRIMIC.TG4.0}	93913
CG45078	3.0207	0	10.0806
CG5023	2.96796	0	4.72084	Neuronal-2
CG5177	3.35454	0	5.05291	Neuronal-2	CR60296	TI{CRIMIC.TG4.0}	94370
CG5597	2.71299	0	15.6241		CR60031	TI{CRIMIC.TG4.1}	93309
CG9297	1.29869	0	14.3968					MI06776-TG4.1	MI{Trojan-GAL4.1}	77774
cmb	1.00371	0	8.44664
fau	0.940554	0	10.8964		CR02534	TI{CRIMIC.TG4.0}	93913
Gyg	1.39927	0	5.08091	Garland cell, CA, Neuronal-1, Neuronal-2	CR01679	TI{CRIMIC.TG4.0}	600057
l(2)01289	1.90761	0	14.6698
l(2)efl	4.1357	0	6.02731	Neuronal-2
lncRNA:CR31781	3.37382	0	8.47042
Mf	5.58244	0	9.77927
Mhc	4.44581	0	12.1201					MI03941-TG4.un	MI{Trojan-GAL4.un}	76653	MI03941-GFSTF.0	Mi{PT-GFSTF.0}	59813
Mlc1	4.72209	0	11.3919
Mlc2	5.64422	0	10.6808
Mlp60A	5.20411	0	9.79386
Mlp84B	3.63192	0	10.6654
Mp20	4.82608	0	9.23728		CR70971	TI{CRIMIC.TG4.0}	600088
Mpcp1	1.11247	0	11.607
NetA	1.59397	0	17.9037								MI04563-GFSTF.1	Mi{PT-GFSTF.1}	59409
Neurochondrin	1.74363	0	10.2701
nrm	1.46005	0	8.26781								MI01630-GFSTF.1	Mi{PT-GFSTF.1}	60505
Pkcdelta	1.40109	0	16.4108					MI09597-TG4.1	Mi{Trojan-GAL4.1}	67487
Prm	3.21749	0	8.4393
RIC-3	1.0138	0	4.13467	Neuronal-1, CC
sals	1.42638	0	8.30018		CR02206	TI{CRIMIC.TG4.0}	91475
sls	4.45824	0	16.486					MI10783-TG4.1	Mi{Trojan-GAL4.1}	67495
Strn-Mlck	2.41083	0	13.4463
Swim	2.10698	0	3.78988	Growing cell, Garland cell
Tm1	3.43661	0	4.28775	Growing cell, Neuronal-1, Neuronal-2
Tm2	4.27981	0	8.90043
tn	2.1515	0	13.8986		CR00964	TI{CRIMIC.TG4.1}	83219
TpnC25D	4.87302	0	26.7505
TpnC73F	4.54942	0	9.6025
Tsp42Eh	0.996249	0	8.57431
Tsp42Ei	1.23472	0	10.329		CR02359	TI{CRIMIC.TG4.0}	91517
up	4.58724	0	11.7347
wupA	4.58399	0	10.2963
Zasp66	4.71364	0	12.6099		CR60134	TI{CRIMIC.TG4.0}	93472

## Sheet: Esophagus
Gene	Avg_log2FC	P_val_adj	Cluster_specificity	Notable expression in other cluster(s)	CRIMIC_LineID	Inserted_CRIMIC_element	CRIMIC_BDSC_Stk#	RMCE_Gal4_LineID	Inserted_RMCE_Gal4_element	RMCE_Gal4_BDSC_Stk#	RMCE_EGFP_LineID	Inserted_RMCE_EGFP_element	RMCE_EGFP_BDSC_Stk#	Alternative Gal4 line
bond	2.25158	0	2.27443	PV2, PV3										65697
CG11841	0.75134	0	5.45536	Hemocyte-like, Garland cell
CG11842	1.47047	0	12.2982
CG11852	0.850312	2.67574e-299	11.3424
CG1299	0.730049	0	5.946	PV1, PV2, PV3	CR02974	TI{CRIMIC.TG4.1}	97715
CG13618	1.50594	0	10.0968		CR02124	TI{CRIMIC.TG4.1}	91442
CG15213	2.64722	0	7.48662
CG17738	1.97186	0	9.76407
CG2604	3.26072	0	6.40005	PV1, PV2	CR70638	TI{CRIMIC.TG4.0}	98582
CG2781	3.52318	0	17.7248					MI01455-TG4.0	Mi{Trojan-GAL4.0}	67431
CG31199	0.691783	0	7.35584
CG31200	0.774737	0	7.34585
CG31810	1.05267	0	4.92437	PV1, PV6-4, CA, Neuronal-1, Neuronal-2, Hemocyte-like				MI00391-TG4.1	MI{Trojan-GAL4.1}	76621
CG33178	0.902814	0	14.4559
CG34120	1.4399	0	2.9	PV1, PV2, PV3	CR70313	TI{CRIMIC.TG4.1}	97159
CG34215	1.39042	0	2.05985	Hemocyte-like
CG3823	2.9852	0	5.53268	PV1	CR60225	TI{CRIMIC.TG4.1}	93542
CG42246	1.60655	0	6.18174	CA
CG42329	0.764468	0	11.8526
CG5326	1.28162	0	8.05844
CG5867	2.56567	0	2.54108	PV1	CR02482	TI{CRIMIC.TG4.1}	92282
CG5973	2.95557	0	2.82115	PV2, CC, Hemocyte-like
CG6983	1.31523	0	9.05876
CG7695	1.54715	0	18.5701
CG7768	1.79692	0	2.24436	PV1
CG9631	0.566415	0	8.16174		CR60060	TI{CRIMIC.TG4.1}	93942
Cpr49Ae	1.66674	0	13.6296		CR60007	TI{CRIMIC.TG4.2}	93295
Cpr49Ae	1.66674	0	13.6296		CR01372	TI{CRIMIC.TG4.0}	86347
hui	1.02866	0	5.2773	PV1
IM33	2.52559	0	9.55863
Listericin	2.00677	2.3619e-152	5.01495	PV2, PV6-4, CA, Neuronal-2,
Nplp2	4.70119	0	2.65544	Hemocyte-like
Obp56d	1.94792	0	13.7551

## Sheet: PV1
Gene	Avg_log2FC	P_val_adj	Cluster_specificity	Notable expression in other cluster(s)	CRIMIC_LineID	Inserted_CRIMIC_element	CRIMIC_BDSC_Stk#	RMCE_Gal4_LineID	Inserted_RMCE_Gal4_element	RMCE_Gal4_BDSC_Stk#	RMCE_EGFP_LineID	Inserted_RMCE_EGFP_element	RMCE_EGFP_BDSC_Stk#
ADPS	3.55709	0	2.1976	PV3, Eso	CR00286	TI{CRIMIC.TG4.0}	79234
CG11034	0.544734	2.43306e-243	2.09915	PV6-3, Eso	CR00605	TI{CRIMIC.TG4.1}	80606
CG13748	0.720346	0	19.1627
CG14518	0.635951	0	10.1428
CG14661	0.778933	7.25394e-188	2.01283	PV2, PV3, Eso
CG30151	0.890703	0	2.16581	PV2, PV3, Eso
CG3808	0.586697	0	3.14484	PV2, Eso, Growing cell
CG44252	1.651	0	31.2276					MI11764-TG4.0	MI{Trojan-GAL4.0}	76732
CG4729	2.4529	0	2.17718	PV2	CR01733	TI{CRIMIC.TG4.0}	91290
CG9896	1.65667	0	2.72929	PV2, PV6-3, CC
comm2	1.27751	0	2.18097	Eso, PV2, PV3
Cyp4aa1	2.25289	0	10.9541								MI15552-GFSTF.0	Mi{PT-GFSTF.0}	66382
Dgkepsilon	2.37538	0	7.39361	PV2, CA
eIF4E6	1.35745	0	15.2114
lncRNA:CR43431	1.0302	0	8.27168
Peritrophin-A	1.15422	0	2.05742	PV2
PMP34	2.53872	0	3.48996	Eso, PV2, PV3, Neuronal-1	CR01574	TI{CRIMIC.TG4.1}	86452
Snmp2	1.67197	0	2.24401	Eso, PV2, PV3	CR70748	TI{CRIMIC.TG4.0}	98510
wat	4.03556	0	2.24617	Eso, PV2	CR70197	TI{CRIMIC.TG4.1}	93374
Zw	2.86457	0	2.37305	Eso, PV2, PV3

## Sheet: PV2
Gene	Avg_log2FC	P_val_adj	Cluster_specificity	Notable expression in other cluster(s)	CRIMIC_LineID	Inserted_CRIMIC_element	CRIMIC_BDSC_Stk#	RMCE_Gal4_LineID	Inserted_RMCE_Gal4_element	RMCE_Gal4_BDSC_Stk#	RMCE_EGFP_LineID	Inserted_RMCE_EGFP_element	RMCE_EGFP_BDSC_Stk#
Ace	2.04979	4.03843e-219	2.00714	PV1, PV3, CC				MI07345-TG4.1	MI{Trojan-GAL4.1}	76688	MI07345-GFSTF.1	Mi{PT-GFSTF.1}	60260
alc	3.76148	0	4.61365	PV3, Growing cell	CR02819	TI{CRIMIC.TG4.0}	97628
asRNA:CR44992	0.888462	0	4.21677	PV1, PV3
CG11029	2.61599	0	16.2936
CG11147	3.42008	0	5.16975	PV3
CG1124	5.54709	0	2.35747	PV3, CA
CG11529	1.13451	0	35.8927
CG11854	2.47785	0	5.16685	PV3
CG13059	2.13921	0	17.8274			TI{CRIMIC.TG4.0}
CG1441	0.500327	0	4.89862	Eso, PV1	CR01441	TI{CRIMIC.TG4.2}	86390
CG15649	4.75726	0	12.4231
CG16820	1.37267	0	6.5901	PV3	CR60042	TI{CRIMIC.TG4.1}	93313
CG16926	1.56938	0	2.32621	PV3
CG17111	1.15642	0	2.49865	Eso, PV1, PV3, CA, Neuronal-2	CR02126	TI{CRIMIC.TG4.1}	91444
CG17928	0.500391	0	2.16589	Hemocyte-like, CC
CG18622	3.42799	2.25601e-212	4.6523	PV3, CA
CG3097	1.91982	1.75966e-117	2.38394	Eso, PV1, PV3, CA
CG31997	1.88235	2.11454e-194	2.16707	Eso, PV1, PV3, CA	CR70475	TI{CRIMIC.TG4.1}	97181				CR70475-DH.GFSTF.1	Ti{DH.1}	97745
CG33156	1.8581	0	2.46258	CA
CG33939	0.946726	0	31.8873
CG33978	0.560224	1.14274e-178	2.43672	Eso, PV1, PV3, CA	CR70478	TI{CRIMIC.TG4.1}	98482
CG34115	2.57831	0	4.3177	PV1
CG5321	1.19457	0	18.5383
CG5945	4.71255	0	47.1125
CG7214	0.592459	1.8021e-300	41.6049
CG7724	0.874695	0	11.9959
CG7888	0.999956	0	6.33534	PV1, CC
CG9411	1.70992	0	8.39816		CR02587	TI{CRIMIC.TG4.0}	97545
CG9747	1.67431	0	3.85098	PV1, PV6-4							MI02072-GFSTF.1	Mi{PT-GFSTF.1}	60177
Cyp6v1	1.51547	1.51967e-148	3.58426	Eso, PV1, PV3, Hemocyte-like	CR00579	TI{CRIMIC.TG4.0}	78956
firl	1.68702	0	5.80506	Hemocyte-like
geko	1.70096	3.76794e-280	3.53674	Eso, PV3				MI02663-TG4.1	Mi{Trojan-GAL4.1}	66833	MI02663-GFSTF.1	Mi{PT-GFSTF.1}	64435
GstE8	1.10518	0	2.44804	Neuronal-1
GstE9	3.04748	0	7.57637
Hsl	1.15102	7.89151e-155	2.24137	Eso, PV1, PV3, Neuronal-2
jv	1.1491	0	5.85699	Eso, PV1, PV3
lute	2.16328	7.17709e-301	2.02263	Eso, PV1, PV3				MI05815-TG4.2	Mi{Trojan-GAL4.2}	66862
lute	2.16328	7.17709e-301	2.02263	Eso, PV1, PV3				MI02107-TG4.un	MI{Trojan-GAL4.un}	78376
nahoda	2.22577	1.99978e-275	2.77775	Eso, PV1, PV3	CR01402	TI{CRIMIC.TG4.1}	86362
nolo	1.21524	8.75711e-203	3.11496	PV1				MI09505-TG4.2	MI{Trojan-GAL4.2}	76712	MI09505-GFSTF.2	Mi{PT-GFSTF.2}	60568
Ptr	0.682292	0	11.933
snu	3.00481	5.957e-298	2.59821	Eso, PV1, PV3
Spn27A	2.18645	1.17613e-259	2.67187	Eso
to	5.20409	1.194e-253	3.93412	PV1, PV3
CG15120	0.674131	0	1.71862	PV3	CR01507	TI{CRIMIC.TG4.0}	86425

## Sheet: PV3
Gene	Avg_log2FC	P_val_adj	Cluster_specificity	Notable expression in other cluster(s)	CRIMIC_LineID	Inserted_CRIMIC_element	CRIMIC_BDSC_Stk#	RMCE_Gal4_LineID	Inserted_RMCE_Gal4_element	RMCE_Gal4_BDSC_Stk#	RMCE_EGFP_LineID	Inserted_RMCE_EGFP_element	RMCE_EGFP_BDSC_Stk#
CG30083	0.679288	1.63359e-88	5.8593	PV2, PV4
CG30427	1.09058	9.37117e-67	2.81387	Eso	CR01399	TI{CRIMIC.TG4.1}	600046
CG3104	1.23176	1.80774e-163	4.50007	PV2, PV5.5, Neuronal-1	CR60420	TI{CRIMIC.TG4.0}	94438
CG3348	3.68905	2.16188e-89	2.88359	PV1, PV2
CG43134	5.72451	8.38687e-185	3.69062	PV4
CG4576	1.32715	0	11.7486					MI11456-TG4.1	MI{Trojan-GAL4.1}	77818
CG9095	0.668	3.28419e-178	2.15391	PV2	CR01598	TI{CRIMIC.TG4.1}	600055
Fili	0.62825	6.96601e-188	3.21301	PV2, CA				MI02854-TG4.0	Mi{Trojan-GAL4.0}	66787
RhoGEF64C	0.870695	1.66072e-144	2.37798	Neuronal-2		TI{CRIMIC.TG4.0}
Sgs5	1.63427	1.49401e-283	119.72
sob	1.08513	2.65754e-182	2.12885	PV4	CR01007	TI{CRIMIC.TG4.2}	83247
wtrw	1.00402	6.26603e-109	8.2764
Yp3	5.05496	0	5.56551	PV2, Hemocyte-like

## Sheet: PV4
Gene	Avg_log2FC	P_val_adj	Cluster_specificity	Notable expression in other cluster(s)	CRIMIC_LineID	Inserted_CRIMIC_element	CRIMIC_BDSC_Stk#	RMCE_Gal4_LineID	Inserted_RMCE_Gal4_element	RMCE_Gal4_BDSC_Stk#	RMCE_EGFP_LineID	Inserted_RMCE_EGFP_element	RMCE_EGFP_BDSC_Stk#
Cda9	3.56662	0	98.9205
CG13077	1.51523	0	3.33289	Garland cell, Hemocyte-like
CG14247	0.703888	0	2.9803	Neuronal-1
CG15153	1.11726	0	8.60042		CR02499	TI{CRIMIC.TG4.2}	92290
CG15865	1.49706	0	2.48397	PV5, PV5.5, PV6-1
CG16775	1.17395	0	6.88775
CG31077	6.87483	0	24.8151
CG34045	3.80377	0	26.2196								MI08022-GFSTF.1	Mi{PT-GFSTF.1}	61798
CG4267	1.07135	0	2.19525	Garland cell, Eso	CR01431	TI{CRIMIC.TG4.0}	86382
CG43071	1.4562	0	53.6876
CG43090	0.508437	0	15.0886
CG5157	2.06868	0	2.76409	PV6-1	CR70628	TI{KozakGAL4}	98573
CG5506	6.21261	0	22.5218
CG9701	2.18501	6.38339e-285	2.72065	PV5.5, PV6-1, PV6-2
Chs2	1.19019	0	2.37038	Growing cell	CR60212	TI{CRIMIC.TG4.0}	93534
Cht4	5.2584	0	25.4846
Cht5	0.914056	0	26.8101
Cht8	6.84458	0	38.0905
Cht9	4.89449	0	31.6457
lectin-37Da	3.47861	0	23.3054
lectin-37Db	3.51389	0	4.1553	PV6-1
LysX	2.83101	0	4.20451	PV6-2
mfas	3.22274	0	2.54345	PV3, CC, Neuronal-1, Neuronal-2	CR71067	TI{CRIMIC.TG4.2}	600044				MI11275-GFSTF.2	Mi{PT-GFSTF.2}	63204
Sodh-1	2.88664	0	15.5182
vanin-like	3.78725	0	43.4695		CR00524	TI{CRIMIC.TG4.1}	78938
wg	1.00545	0	9.95121		CR00250	TI{CRIMIC.GT14}	NA

## Sheet: PV5
Gene	Avg_log2FC	P_val_adj	Cluster_specificity	Notable expression in other cluster(s)	CRIMIC_LineID	Inserted_CRIMIC_element	CRIMIC_BDSC_Stk#	RMCE_Gal4_LineID	Inserted_RMCE_Gal4_element	RMCE_Gal4_BDSC_Stk#	RMCE_EGFP_LineID	Inserted_RMCE_EGFP_element	RMCE_EGFP_BDSC_Stk#
asRNA:CR44106	1.33328	0	2.26312
CG10154	0.88478	6.86543e-141	1.93315
CG11672	0.999954	0	1.27971
CG14645	0.916925	0	1.29563
CG15418	0.743259	0	1.56809
CG32633	1.12706	0	1.269	PV4
CG34324	1.09615	0	1.20927
CG34452	0.508899	0	1.19563
CG3699	0.962535	0	1.95769			TI{CRIMIC.TG4.0}
CG3906	1.05793	0	1.19086	PV4
CG42336	0.600019	5.06652e-154	1.359
CG43673	1.15029	0	1.63752		CR60378	TI{CRIMIC.TG4.1}	94408
CG9988	0.655631	0	1.22745
CrebA	0.810669	4.75545e-230	1.39603	PV6-1	CR70281	TI{CRIMIC.TG4.0}	93824				MI06441-GFSTF.0	Mi{PT-GFSTF.0}	59833
Gale	0.735887	8.30927e-293	1.26348
GlcAT-P	0.912455	0	1.42689		CR02852	TI{CRIMIC.TG4.0}	97647
Gnpnat	0.789231	0	1.42267	PV5.5, PV4, Neuronal-1	CR70964	TI{CRIMIC.TG4.0}	600028
Hexo1	0.786405	0	1.11916
lncRNA:CR43314	1.49064	7.20529e-63	3.21392
Muc68D	1.17154	0	1.23862
Mur29B	0.674485	0	1.18266
ND-B18	0.787269	1.51899e-234	1.61973
opm	0.969483	0	1.48978
Pect	0.691986	2.17045e-271	1.29072	PV3, PV4, PV5.5, Garland cell				MI05876-TG4.1	Mi{Trojan-GAL4.1}	66839
Pgant4	0.919528	0	1.32583	PV5.5, Garland cell
Pgant5	0.797477	7.57915e-293	1.30297	PV5.5, Garland cell
sau	0.727514	6.40547e-243	1.3773		CR00699	TI{CRIMIC.TG4.0}	80626
tgy	0.74883	0	1.51863	PV5.5, Garland cell, PV6-a1-2, PV6-4

## Sheet: PV5.5
Gene	Avg_log2FC	P_val_adj	Cluster_specificity	Notable expression in other cluster(s)	CRIMIC_LineID	Inserted_CRIMIC_element	CRIMIC_BDSC_Stk#	RMCE_Gal4_LineID	Inserted_RMCE_Gal4_element	RMCE_Gal4_BDSC_Stk#	RMCE_EGFP_LineID	Inserted_RMCE_EGFP_element	RMCE_EGFP_BDSC_Stk#
CBP	0.955765	0	8.91134
CG10702	1.51395	0	6.59803	PV6-1				MI15239-TG4.0	MI{Trojan-GAL4.0}	76234
CG13003	1.81002	0	12.7475		CR60302	TI{CRIMIC.TG4.2}	94372
CG14273	3.0366	0	29.9902		CR02956	TI{CRIMIC.TG4.1}	97703
CG14300	1.83722	0	16.0015
CG15279	0.746006	0	6.37361	Neuronal-2
CG31974	2.48357	0	2.62176	PV6-1, PV6-2, PV6-3, Neuronal-1
CG32557	5.02064	0	15.151
CG34034	0.505122	1.31099e-270	5.16096	PV3, PV4, Hemocyte-like		TI{CRIMIC.TG4.0}
CG42700	1.00893	0	7.5761
CG5162	4.15896	0	31.7803
CG7017	1.76749	0	2.73753	PV6-1
CG7567	4.46903	0	8.67085
CG7997	1.49637	0	5.33039	PV6-1				MI05592-TG4.2	MI{Trojan-GAL4.2}	76174
Notum	0.971935	0	4.24043	Visceral muscle, Neuronal-1
Sdr	0.591651	0	4.58669	CC, PV6-1
Tsp	1.59406	0	14.6928					MI02751-TG4.1	MI{Trojan-GAL4.1}	76154
CG8560	2.86079	0	1.18866	PV4	CR01873	TI{CRIMIC.TG4.2}	91422

## Sheet: PV6-1
Gene	Avg_log2FC	P_val_adj	Cluster_specificity	Notable expression in other cluster(s)	CRIMIC_LineID	Inserted_CRIMIC_element	CRIMIC_BDSC_Stk#	RMCE_Gal4_LineID	Inserted_RMCE_Gal4_element	RMCE_Gal4_BDSC_Stk#	RMCE_EGFP_LineID	Inserted_RMCE_EGFP_element	RMCE_EGFP_BDSC_Stk#
CG11378	0.994276	0	1.41879	Eso, PV5.5, PV6-2, Growing cell
CG11384	0.545098	0	1.31115	PV5.5, PV6-2
CG11668	1.00947	0	5.63456	PV5.5, PV6-2
CG13323	2.70198	0	1.33065	PV5.5, PV6-2, PV6-3
CG14125	4.60629	0	5.92677	PV5.5, PV6-2
CG15152	0.759673	2.41394e-113	1.54239	PV4, PV5, PV5.5, PV6-2, PV6-3
CG2121	1.18073	0	2.75708	PV5.5, PV6-2	CR60046	TI{CRIMIC.TG4.2}	93317
CG5697	1.08205	0	10.7697
CG7142	1.70288	0	1.53985	PV5.5		TI{CRIMIC.TG4.0}
CG7778	1.34305	0	1.83685	Eso, PV1, PV2
Drip	1.76714	0	1.79216	PV6-2, PV6-4, Garland cell, CC				MI00887-TG4.0	Mi{Trojan-GAL4.0}	66782
Galphaf	1.23404	0	3.66373	PV4, PV5.5, Neuronal-1
l(3)02640	0.793018	5.94407e-230	1.27208	PV6-2, CA
Nha1	1.27768	0	6.32745	PV5.5	CR00901	TI{CRIMIC.TG4.0}	83199
Nox	1.09368	0	1.7863	PV5.5, PV6-2, PV6-4	CR00693	TI{CRIMIC.TG4.0}	78988
NT5E-2	2.10416	0	2.06256	PV5.5, PV6-2, PV6-4
sn	1.94878	0	1.58386	PV5.5, PV6-2, Neuronal-1
TkR99D	0.865671	0	2.21597	PV1, PV6-2				MI10336-TG4.2	MI{Trojan-GAL4.2}	76208

[truncated: 10 more sheets: PV6-2, PV6-3, PV6-4, GrowingCell, CA, CC, Neuronal-1, Neuronal-2, GarlandCell, Hemocyte-like]
