# Supplementary material for: Cellular and molecular organization of the Drosophila foregut
Source: Proc Natl Acad Sci U S A. 2024 Mar 5;121(11):e2318760121. doi: 10.1073/pnas.2318760121 (PMC10945768; doi:10.1073/pnas.2318760121)
Supplement: Supplementary file 7 — Dataset S6 (XLSX) [file pnas.2318760121.sd06.xlsx]

## Sheet: Dataset S6
Dataset S6. Gene expression in adult fly crop and salivary gland tissues by RNAseq
Gene \ Sample	Crop_R1	Crop_R2	Crop_R3	Crop_avg	SG_R1	SG_R2	SG_R3	SG_avg
7SLRNA:CR32864	393898	122828	151181	222636	774.408	539.551	197.763	503.907
a	1.93043	3.52578	2.76056	2.73892	0.178389	0.196763	0.135426	0.170193
abd-A	0.022975	0	0	0.00765833	0	0	0	0
Abd-B	0	0	0.023902	0.00796733	0	0	0	0
Abl	3.23936	6.69874	4.84825	4.92879	0.794896	1.16975	0.630616	0.865087
abo	5.40221	8.28766	9.41267	7.70085	0.633006	0.597822	0.626568	0.619132
ac	0	0	0	0	0	0	0	0
Ace	8.08489	16.0556	6.07388	10.0715	0.006664	0.035639	0.014354	0.0188857
acj6	0	0.019815	0.014549	0.0114547	0	0	0	0
Acph-1	7.63538	10.9503	11.4568	10.0142	2.53247	2.76249	2.71576	2.67024
nAChRalpha1	0.041386	0.034169	0.056708	0.0440877	0	0.001404	0	0.000468
mAChR-A	0.03003	0.107881	0.085815	0.0745753	0	0	0	0
nAChRbeta1	0.043482	0.18745	0.363886	0.198273	0	0	0	0
nAChRalpha2	0	0	0	0	0	0	0	0
Act5C	257.462	362.304	288.166	302.644	115.23	79.868	67.2598	87.4526
Act42A	11.2855	18.4652	15.4007	15.0505	0.982055	0.929239	0.691251	0.867515
Act57B	1371.57	2142.01	2305.87	1939.82	1.86281	2.00208	2.04651	1.97047
Act79B	0.178366	1.3449	0.493763	0.672344	0.155201	0.116058	0.201196	0.157485
Act87E	136.258	206.999	231.57	191.609	0.201556	0.149522	0.122671	0.157916
Act88F	0.700194	1.16401	0.728732	0.864313	0.176936	0.191283	0.139019	0.169079
Pfas	6.50593	11.2916	11.5578	9.78511	0.893944	0.998689	0.892539	0.928391
Gart	11.961	19.1124	20.9322	17.3352	1.68538	2.40806	2.13628	2.07657
Adh	2941.65	5604.98	5582.2	4709.61	248.923	357.174	273.789	293.295
Adhr	0	0	0	0	0	0	0	0
adp	5.51802	10.0132	9.55487	8.36204	2.60668	2.8284	2.76031	2.7318
al	0	0	0	0	0.010924	0.004862	0	0.005262
Mps1	0.041264	0.321192	0.10885	0.157102	0.004562	0.012183	0	0.00558167
Ald	237.728	428.903	364.81	343.814	117.431	160.972	113.058	130.487
Ama	0	0.360731	0	0.120244	0	0	0	0
amd	4.84835	8.46673	7.36456	6.89321	0.082673	0.098131	0.047449	0.0760843
amx	5.70848	8.12917	10.7569	8.1982	1.23892	1.67378	1.32333	1.41201
Amy-d	79.7986	1149.67	299.015	509.496	0.753456	0.753012	2.37489	1.29379
Amy-p	89.4819	1435.11	246.456	590.348	0.740549	0.742754	2.38308	1.28879
AnxB9	516.8	869.742	735.293	707.278	33.0637	35.7042	28.5923	32.4534
AnxB10	49.413	65.7343	65.4716	60.2063	13.8894	15.2887	12.7944	13.9909
CG2650	0.453395	0.18098	1.01882	0.551063	0	0.029748	0.010655	0.0134677
Anp	0	0	0	0	0	0	0	0
aop	4.64415	10.2513	9.32891	8.07478	0.520583	0.800056	0.386189	0.568943
RpLP0	776.996	1356.8	1141.86	1091.89	179.665	210.048	183.594	191.102
Appl	0.115185	0.695304	0.417329	0.409273	0	0.003737	0	0.00124567
Aprt	8.17203	12.1354	16.1723	12.1599	2.58494	3.30782	3.29493	3.06257
bru1	6.62311	9.63624	11.6166	9.29197	0.076465	0.06273	0.055426	0.0648737
Arl1	21.9779	47.0805	35.0662	34.7082	12.8383	12.0462	12.4928	12.4591
Argk	885.408	1446.63	1411.29	1247.78	9.50985	14.0115	9.97688	11.1661
arm	70.9532	128.604	113.343	104.3	13.5933	17.1884	14.3363	15.0393
arr	8.26141	11.886	12.4328	10.8601	1.81339	2.47129	1.87541	2.05336
Arr1	0.956892	1.90332	0.941212	1.26714	0.007684	0.047885	0.00735	0.020973
Arr2	3.3785	3.26499	2.00652	2.88334	0	0.0175	0.03134	0.01628
ase	0	0	0	0	0	0	0	0
ash2	22.3863	38.7605	34.5513	31.8994	1.84294	2.66775	2.24497	2.25189
asp	0.018941	0	0.011103	0.0100147	0	0	0	0
aub	0.105186	0	0.052502	0.0525627	0.092414	0.111652	0.053671	0.0859123
aurA	0.28966	0.624361	0.865964	0.593328	0	0	0	0
awd	368.247	544.839	580.042	497.709	74.4936	79.6386	68.8153	74.3159
Axs	6.05086	11.4628	9.41985	8.97783	0.040209	0.068337	0.024476	0.0443407
b	6.1693	9.05252	6.75819	7.32667	0.081351	0.055381	0.041197	0.0593097
Dll	0.027031	0.242771	0.46973	0.246511	0	0.003943	0	0.00131433
bam	0.128594	0.083995	0	0.070863	0.010339	0	0	0.00344633
baz	22.2722	43.4994	39.6562	35.1426	1.7322	2.42895	1.43717	1.86611
bcd	0	0	0	0	0	0	0	0
ben	75.5879	107.789	114.956	99.4442	13.8138	11.9213	10.9695	12.2349
bi	0	0.06254	0.113444	0.0586613	0	0	0	0
bib	0.012703	0.030423	0.011169	0.0180983	0	0.0025	0	0.000833333
bic	339.06	645.556	532.462	505.693	57.6567	67.1119	60.5028	61.7572
BicC	0	0	0.036631	0.0122103	0	0	0	0
BicD	10.3074	17.6322	17.3899	15.1098	2.6047	3.42894	2.34113	2.79159
boss	0.006956	0.166592	0.012232	0.0619267	0	0	0	0
brm	4.4576	6.94258	5.9975	5.79923	2.23157	3.16144	2.31423	2.56908
Brd	0	0	0	0	0	0	0	0
brn	2.93089	3.06862	2.30953	2.76968	0.658656	0.680929	0.548747	0.629444
Bsg25A	0	0.167075	0	0.0556917	0	0.006866	0	0.00228867
Bsg25D	27.7882	46.1854	42.8233	38.9323	0.983842	1.58431	0.981349	1.18317
bsk	19.0382	35.2451	32.5445	28.9426	2.81446	3.17748	2.73662	2.90952
btd	0	0	0	0	0	0	0	0
bur	19.9198	39.2306	34.3514	31.1672	2.23028	3.07279	2.44459	2.58255
bw	0.008549	0	0.015035	0.00786133	0	0	0	0
by	73.477	125.813	114.181	104.49	6.73406	9.43246	7.00579	7.72411
c(3)G	1.42253	2.26374	2.69792	2.12806	0.153614	0.181276	0.136689	0.157193
ca	5.72086	9.68004	8.88916	8.09669	0.771238	1.07919	0.734254	0.861559
cact	212.577	408.769	363.45	328.265	11.5095	17.0812	13.1373	13.9094
cad	0	0.914086	0.032143	0.31541	0	0	0	0
Cam	87.9146	213.911	178.291	160.039	33.3712	33.8735	20.2804	29.175
capu	2.75287	10.3913	5.32043	6.15485	0.143641	0.233607	0.143714	0.173654
car	5.85839	8.37755	9.99026	8.0754	0.80065	1.12595	0.879699	0.935433
CkIIbeta	18.8914	37.3447	38.7158	31.6506	4.67677	4.8493	3.60614	4.3774
Cat	65.0224	156.442	121.386	114.283	4.06167	5.86431	4.36096	4.76232
Pka-C1	9.75017	18.6619	16.0233	14.8118	4.92909	5.88747	3.56743	4.79466
Pka-C2	0	0.16799	0	0.0559967	0	0	0	0
CecA1	0.215903	2.58654	0.759367	1.18727	0.190949	0	0.091327	0.094092
CecA2	0	4.82112	0	1.60704	0	0	0	0
CecB	0	0.789074	0.193132	0.327402	0	0	0	0
CecC	0	0	0	0	0.062491	0	0.059776	0.0407557
Cec-Psi1	0	0	0	0	0	0	0	0
Cec2	0	0	0	0	0	0	0	0
Cp190	13.4064	25.7989	22.2102	20.4718	1.56486	2.2679	1.68811	1.84029
Cf2	4.93312	10.2591	9.54787	8.24669	1.00697	1.28665	0.970579	1.08807
salr	0.029628	0.082787	0.073156	0.061857	0.003442	0	0	0.00114733
cg	13.7157	26.7568	22.7661	21.0795	2.15834	2.9986	2.30492	2.48729
Col4a1	2.40724	4.75993	3.04041	3.40253	0.187712	0.118422	0.093313	0.133149
ChAT	0.150852	0.126357	0.072193	0.116467	0	0	0	0
chif	6.17213	12.4084	10.3428	9.6411	0.767128	1.03527	0.659428	0.820608
chic	162.066	323.636	296.504	260.735	34.1049	36.0605	29.9622	33.3758
cin	11.5004	20.4076	22.5139	18.1406	2.12683	2.29571	2.24158	2.22137
ck	7.51547	10.8667	10.0899	9.49068	0.727793	1.12386	0.713881	0.855178
cl	147.837	200.419	231.847	193.368	26.2127	27.9629	25.0879	26.4212
Chc	70.6685	111.789	102.88	95.1126	10.3966	12.5438	8.93614	10.6255
eya	0.190488	0.160443	0.239278	0.196736	0.006583	0.008035	0.003149	0.00592233
clt	8.84987	18.3366	15.9661	14.3842	0.52251	0.640773	0.622214	0.595166
cm	6.59619	10.6625	8.71494	8.65788	3.83719	3.45943	3.62379	3.64014
cn	0	0	0	0	0	0	0.005279	0.00175967
cni	23.565	44.2664	40.3864	36.0726	3.37708	4.59715	3.21786	3.7307
comt	0.131636	0.502964	0.21931	0.284637	0	0.005455	0.002931	0.00279533
cort	0.766021	0.413128	0.817889	0.665679	0	0.005659	0	0.00188633
cos	2.79788	4.62186	4.25378	3.89117	0.190371	0.26754	0.236818	0.231576
Cp15	0	0	0.38262	0.12754	0.064142	0.02855	0	0.0308973
Cp16	0	0	0	0	0.124982	0.027816	0.029888	0.0608953
Cp18	0.578013	0.576808	0.338828	0.497883	0.191702	0.379242	0.325998	0.298981
Cp19	0.095855	0.344359	0	0.146738	0.042388	0.07547	0.101366	0.0730747
Cp36	0	0	0	0	0	0	0.009388	0.00312933
Cp38	0.066887	0	0	0.0222957	0	0	0	0
crc	419.016	751.619	698.501	623.045	86.3891	93.75	86.9615	89.0335
crm	1.27584	1.5527	1.3474	1.39198	0.348292	0.539967	0.448747	0.445669
crn	8.07712	13.3313	12.9218	11.4434	1.76344	2.04591	2.22568	2.01168
csw	16.9703	26.3136	25.6035	22.9625	2.58071	2.89632	1.70034	2.39246
cta	10.8803	21.0621	19.1142	17.0189	1.18297	1.06513	1.0081	1.0854
cup	0.18022	0.601959	0.268308	0.350162	0.174927	0.237933	0.190542	0.201134
cv	74.7828	116.839	101.336	97.6526	0.523617	0.689539	0.46476	0.559305
cv-2	5.3289	9.0727	7.05128	7.15096	0.210438	0.16508	0.161436	0.178985
CycA	0.021627	0	0.087978	0.036535	0.011061	0	0.003527	0.00486267
CycB	0.025003	0.06009	0.11375	0.066281	0.003698	0.006585	0.020521	0.010268
Cyt-b5-r	7.02918	27.6323	18.3931	17.6848	0.391714	0.410986	0.46168	0.42146
D	0.098776	0	0	0.0329253	25.8763	29.0876	23.9772	26.3137
D1	15.5927	30.9869	29.9673	25.5156	8.7194	8.96663	8.37958	8.68853
Dab	15.7575	26.2004	23.4156	21.7912	1.28001	1.82238	1.13236	1.41158
Sap-r	194.772	354.336	296.312	281.806	54.6906	75.418	54.7523	61.6203
Ddc	10.5135	23.7832	13.7679	16.0216	0.025519	0.052882	0.067787	0.0487293
SmF	9.91944	13.3633	24.1415	15.8081	3.25069	2.5452	2.73484	2.84358
45261	0	0.027382	0.024884	0.017422	0	0	0	0
Dfd	0.069494	0	0.040737	0.0367437	0	0	0	0
Pkg21D	0.378942	2.11107	0.840243	1.11009	0.007286	0.003243	0.003485	0.00467133
Dhod	24.9437	33.4485	36.9327	31.775	4.71537	4.97168	4.47726	4.72144
Hr3	0.009276	0.079415	0.049997	0.0462293	0	0.005699	0	0.00189967
dib	0	0	0	0	0	0	0	0
ect	0	0.464569	0.230625	0.231731	0.015623	0.032664	0.04826	0.0321823
Dip-B	12.606	22.5811	22.3676	19.1849	6.54855	8.1722	5.58694	6.76923
Dip-C	16.6115	23.867	24.7062	21.7283	3.33803	4.20986	3.7975	3.7818
disco	0.917019	2.79524	1.9848	1.89902	0.003017	0.005372	0.01443	0.00760633
Dl	0.672182	1.44754	0.833524	0.984415	0	0.001747	0	0.000582333
Lar	2.69484	5.55619	4.21243	4.15449	0.235426	0.348369	0.203969	0.262588
Cyp6a2	5.682	9.47091	8.94794	8.03362	0.13727	0.223151	0.108471	0.156297
DNaseII	5.95433	17.4139	10.5403	11.3029	358.939	487.094	415.615	420.549
dnc	3.29092	6.40099	5.21082	4.96758	9.75507	13.4212	7.84104	10.3391
dor	4.96483	9.58219	9.06777	7.8716	1.10943	1.50486	1.15339	1.25589
Pka-C3	32.371	55.6105	52.4787	46.82	0.045224	0.117902	0.156111	0.106412
dpp	27.9111	41.347	48.2031	39.1537	0.123852	0.237622	0.128684	0.163386
Dr	10.5028	20.5552	22.625	17.8943	0.003692	0	0.007063	0.003585
dsh	7.43122	10.8419	10.7753	9.68279	0.733897	1.07917	0.836777	0.883282
Dsk	0	0.288585	0	0.096195	0	0.023717	0.025485	0.0164007
dsx	11.7138	25.7009	23.6514	20.3553	2.04353	2.69359	1.96884	2.23532
dwg	6.05528	8.74872	7.1763	7.32677	0.936225	1.10552	1.07188	1.03787
dx	2.07874	4.14238	4.40187	3.541	0.434678	0.551898	0.456693	0.48109
e	1.76772	3.37421	2.30229	2.4814	0.032326	0.005232	0.011244	0.0162673
bsh	0	0	0	0	0	0	0	0
ea	29.5996	58.2451	54.8069	47.5505	0.115238	0.130344	0.103342	0.116308
eag	0.019294	0.129442	0.04901	0.0659153	0	0.002532	0	0.000844
eas	30.8329	52.4886	46.3436	43.2217	14.6853	22.7307	16.2917	17.9026
E(bx)	7.97096	16.7977	13.7223	12.8303	0.911316	1.22876	0.756447	0.965508
ec	3.77009	4.94527	5.46506	4.72681	0.166376	0.229392	0.191211	0.19566
ecd	9.95371	14.2045	14.0969	12.7517	1.32658	1.39392	1.53106	1.41718
EcR	7.06088	11.6456	11.7106	10.139	0.97058	1.11637	0.709869	0.932272
ed	26.9941	45.5507	43.3691	38.638	1.26052	1.62009	1.04023	1.30695
Edg78E	0	0.256788	0.456731	0.23784	0	0	0	0
Edg84A	0	0	0	0	0	0	0	0
eEF1alpha2	15.8698	24.0385	18.7387	19.549	0.072608	0.058174	0.055563	0.062115
eEF2	1138.33	1736.08	1654.68	1509.7	334.249	416.673	351.013	367.312
eg	0.409256	0.420533	0.72078	0.516856	0.040697	0.029287	0.019464	0.029816
egl	32.3839	47.4064	46.0945	41.9616	3.89545	6.21133	4.14457	4.75045
Eh	0	0	0.075107	0.0250357	0	0	0	0
Eip71CD	16.3801	55.9989	41.6833	38.0208	8.5966	11.3263	9.16193	9.69493
Eip55E	27.0888	42.4858	39.8881	36.4876	18.0477	15.0326	13.7766	15.619
Eip74EF	2.26392	5.08691	4.18888	3.84657	0.163236	0.16096	0.125144	0.14978
Eip75B	12.9127	20.2614	19.7089	17.6277	1.69716	2.55955	1.14963	1.80211
emc	70.5192	128.928	131.022	110.156	0.8598	0.904204	0.573906	0.779303
ems	0.034504	0.351211	0	0.128572	0.015258	0.050937	0.014595	0.02693
en	0.166332	0.755551	0.289916	0.403933	0	0	0.00367	0.00122333
ena	3.47709	5.6783	4.36741	4.5076	0.126091	0.2273	0.082691	0.145361
Eno	285.315	436.957	446.691	389.654	90.2838	117.691	91.5007	99.8251
E(Pc)	4.20086	8.46253	7.21018	6.62453	0.682617	0.887729	0.652711	0.741019
esc	0.475847	0.348227	0.860061	0.561378	0.052606	0.057238	0.050321	0.0533883
E(spl)m8-HLH	0	0.088688	0	0.0295627	0	0	0	0
Est-6	4.66787	14.9821	5.76147	8.47047	446.474	536.92	466.864	483.419
Est-P	0	0	0.06805	0.0226833	0.519054	0.548399	0.540153	0.535869
eve	0	0	0	0	0	0	0	0
exd	52.7957	96.5508	92.2644	80.537	4.35407	4.66425	4.1596	4.39264
exu	0.05529	0.369632	0.163276	0.196066	0.00489	0	0	0.00163
e(y)1	3.40839	8.37375	7.73411	6.50542	2.07122	2.294	2.10216	2.15579
e(y)2	11.5465	18.5573	23.5117	17.8718	3.76231	4.24646	5.07697	4.36191
eyg	0.056669	0.150854	0.028474	0.0786657	8.57762	12.1213	7.85866	9.5192
E(z)	5.22117	9.18643	9.05651	7.82137	0.906632	1.50277	1.03698	1.14879
CG17716	0.211685	0.771441	0.492351	0.491826	0.010569	0.005376	0.002888	0.00627767
Fas2	8.31691	16.247	15.0148	13.1929	0.804496	1.04512	0.6599	0.836504
Fas3	18.1562	35.2239	33.7562	29.0454	0.75634	1.1319	0.551818	0.813351
Fbp1	0	0.043851	0.064398	0.036083	0	0	0	0
Fbp2	0.154742	1.89927	0.10885	0.720953	0	0	0	0
Fcp3C	0.16173	0.451901	0.521429	0.378353	0.035759	0.063668	0.068412	0.0559463
fj	0.518172	1.74301	1.50509	1.25542	0	0	0	0
fkh	28.5931	44.085	43.379	38.6857	13.0135	15.2147	10.3802	12.8695
fl(2)d	11.1052	21.8203	17.7585	16.8946	2.00847	2.84633	1.86156	2.23879
Actn	87.005	152.665	134.435	124.702	1.03751	1.41556	1.08833	1.18047
fliI	2.81754	5.45071	4.91058	4.39294	0.757594	1.0414	0.774415	0.857804
flw	15.2234	28.5598	23.4116	22.3983	14.1001	12.3146	10.1097	12.1748
FMRFa	0.408218	0.234644	0.028715	0.223859	0	0.051425	0.013814	0.0217463
fog	8.35858	14.859	13.0963	12.1046	0.457367	0.576151	0.339775	0.457764
for	47.2129	89.3593	78.0231	71.5318	2.66685	3.74851	2.68335	3.0329
FER	55.7293	96.5178	89.6235	80.6236	0.693725	0.876254	0.622103	0.730694
gd	0	0	0	0	0	0	0	0
fs(1)K10	4.52694	6.91589	6.16374	5.86886	0.670319	0.907257	0.742746	0.773441
png	0.467127	0.319648	0.665008	0.483928	0	0.035027	0	0.0116757
fs(1)Ya	0.009682	0.023189	0	0.010957	0	0	0.004096	0.00136533
fs(1)Yb	0	0.042462	0	0.014154	0	0	0	0
tj	0.023712	0.056791	0.0417	0.0407343	0	0	0	0
dup	0.565654	0.924411	0.585147	0.691737	0.185396	0.252234	0.199862	0.212497
ft	0.338027	0.365972	0.4153	0.3731	0.008703	0.006836	0.003917	0.00648533
ftz	0	0	0	0	0	0	0	0
ftz-f1	4.93024	8.6197	7.9862	7.17871	0.411907	0.686389	0.319087	0.472461
fu	3.77206	6.33459	5.45094	5.18586	0.184079	0.282365	0.214008	0.226817
fw	0.847134	1.38667	1.43611	1.22331	0.002304	0.006154	0	0.00281933
fy	2.49926	4.38527	4.16938	3.68464	0.40189	0.472502	0.587953	0.487448
fz	4.10564	9.72977	10.5743	8.13658	0.138192	0.11878	0.086606	0.114526
fzy	0.055037	0.158176	0.212932	0.142048	0	0.004333	0.009312	0.00454833
g	8.64022	13.0813	11.7636	11.1617	0.750918	0.885479	0.619646	0.752014
Gal	0.598004	1.09855	0.871167	0.855907	0.77483	1.11965	0.783855	0.892779
bnb	0.373733	0.426988	0.172439	0.324387	0.01971	0.056147	0	0.0252857
Gapdh1	264.275	431.799	440.043	378.706	87.3993	109.767	91.2496	96.1385
Gapdh2	332.022	564.659	561.139	485.94	74.0884	107.774	79.5786	87.147
Gdh	60.1919	100.672	105.2	88.6879	3.63895	5.79286	3.3615	4.26444
gdl	2.93761	5.12762	5.30961	4.45828	0.726581	1.04475	0.716077	0.829137
Galphai	10.1859	19.5314	19.6613	16.4595	1.29563	1.59479	1.20803	1.36615
Gbeta13F	44.8822	74.5733	67.4061	62.2872	2.91626	3.49993	2.34657	2.92092
DCTN1-p150	13.4577	23.0896	22.0238	19.5237	1.51595	2.10437	1.43686	1.68572
Gld	53.6302	89.8171	69.4589	70.9687	0.009625	0	0.003069	0.00423133
Glt	2.19698	4.87819	3.27916	3.45144	0.130625	0.118709	0.153949	0.134428
gnu	0	0	0	0	0	0	0.036239	0.0120797
Galphao	27.2612	36.9769	48.9665	37.7348	0.343498	0.429618	0.180473	0.317863
Galphas	39.4289	65.3281	69.2187	57.9919	4.96244	5.69209	5.51954	5.39136
Got1	188.944	349.861	338.146	292.317	34.1553	43.3309	34.8216	37.4359
Got2	87.603	157.055	153.669	132.776	29.7875	38.6459	30.5856	33.0063
Gpdh1	109.413	238.651	205.039	184.368	78.051	91.9742	71.195	80.4067
grau	11.176	18.0589	17.5363	15.5904	1.70079	2.16759	2.03734	1.96858
Grd	0	0	0.017691	0.005897	0	0	0.006383	0.00212767
grk	11.5209	17.2767	17.5207	15.4394	0.243153	0.324693	0.204901	0.257582
grn	0.015015	0	0.105619	0.0402113	0	0	0	0
gro	10.9468	21.0528	18.7245	16.9081	1.66597	2.18563	1.46551	1.77237
Gs1	68.7175	131.532	121.16	107.136	1.32761	1.15029	0.905434	1.12778
Gs2	62.5125	77.4777	82.058	74.0161	153.197	240.201	165.499	186.299
gsb-n	0	0.023165	0	0.00772167	0	0	0	0
gsb	0	0	0	0	0	0	0	0
GstD1	257.971	572.073	433.166	421.07	8.06318	11.9452	8.59535	9.53457
gt	0	0.120338	0	0.0401127	0.01111	0.01978	0.005313	0.0120677
h	40.9112	83.7548	82.4711	69.0457	2.61282	3.37471	2.19518	2.72757
H	2.64748	3.93293	3.36933	3.31658	0.541534	0.568807	0.408342	0.506228
H2.0	0	0	0	0	0.066209	0.037508	0.017272	0.0403297
halo	0	0	0	0	0	0	0	0
hay	3.50685	5.41636	5.53394	4.81905	0.481135	0.584957	0.518028	0.52804
hb	3.59643	6.48268	6.57294	5.55068	0.0029	0	0.002774	0.00189133
her	6.51974	10.8245	11.744	9.69608	1.33552	1.63126	1.41777	1.46152
Hex-A	20.896	35.9736	33.3427	30.0708	18.5668	25.4732	17.5196	20.5199
Hex-C	1.19055	3.92527	2.55593	2.55725	0.095722	0.085215	0.039242	0.073393
hfw	12.4989	22.3988	19.7078	18.2018	1.48211	1.97349	1.20477	1.55346
His2Av	27.1393	49.5576	42.2777	39.6582	8.30401	8.35162	7.65229	8.10264
hook	9.63271	16.8128	17.5776	14.6744	2.00238	2.31698	1.95865	2.09267
Hmr	0.959649	2.03953	1.87007	1.62308	0.173952	0.190593	0.13531	0.166618
Hn	2.27786	9.33761	6.76584	6.1271	0.234876	0.254763	0.236497	0.242045
Hrb98DE	21.2689	35.273	33.5815	30.0411	9.21966	12.7899	10.5285	10.846
Hsc70-1	1.43312	1.92025	2.08397	1.81244	0.071993	0.096136	0.106362	0.091497
Hsc70-2	1.98782	3.56464	4.46191	3.33812	0.075093	0.039324	0.080282	0.0648997
Hsc70-3	83.2354	135.152	107.457	108.615	48.4448	46.5644	40.3659	45.125
Hsc70-5	58.8772	76.6925	89.7192	75.0963	6.68867	8.59162	7.56994	7.61675
Hsf	21.554	41.4541	37.329	33.4457	1.71248	2.20743	1.78442	1.90144
Hsp22	16.8781	38.7496	33.8753	29.8344	0.781226	0.484722	0.441579	0.569176
Hsp23	16.7029	54.4511	21.1105	30.7548	0.603226	0.063154	0.06786	0.244747
Hsp26	81.3011	279.022	175.705	178.676	0.055913	0.064118	0.192543	0.104191
Hsp27	10.7441	65.0875	31.9621	35.9313	0.043808	0.054599	0.08381	0.060739
Hsp67Ba	0.077757	0.124152	0.136742	0.112884	0	0	0.005482	0.00182733
CG4456	0	0.123879	0	0.041293	0	0	0	0
Hsp67Bc	0.208618	0.562095	0.045859	0.272191	0.011532	0.020532	0.033092	0.0217187
Hsp68	27.6496	166.76	85.4762	93.2954	0.167316	0.259707	0.254434	0.227152
Hsp83	695.86	855.061	719.112	756.678	21.431	9.17944	14.576	15.0621
lncRNA:Hsromega	84.0889	167.34	169.701	140.377	11.5624	13.8781	12.1347	12.5251
hth	13.3943	30.5145	31.0088	24.9725	0.138814	0.12064	0.074121	0.111192
Ide	18.5319	30.3687	27.8418	25.5808	2.68635	3.45197	3.14068	3.093
Idh	438.199	743.921	691.97	624.697	7.89469	9.64422	8.51368	8.6842
if	36.3203	57.0957	57.3543	50.2568	1.82499	3.40986	2.24967	2.49484
ImpE1	0.114911	0.015891	0.017503	0.049435	0	0.001306	0	0.000435333
ImpE2	0	0	0.139087	0.0463623	0	0.005189	0	0.00172967
ImpE3	0.614823	2.18148	1.28144	1.35925	0.755224	0.851609	1.03065	0.87916
ImpL1	0	0	0	0	0	0.016683	0	0.005561
ImpL2	4.35302	6.92582	8.36042	6.54642	0.036337	0.076448	0.061793	0.0581927
Ldh	15.1427	37.7335	29.9301	27.6021	2.8081	4.38966	2.55322	3.25033
in	1.07303	2.93003	2.34375	2.1156	0	0	0	0
inaD	0.112776	0.157557	0.148745	0.139693	0	0	0.003975	0.001325
inv	0.47235	0.571518	0.281179	0.441682	0	0	0	0
ix	7.45388	10.8077	10.9117	9.72445	1.30065	1.8082	1.44867	1.51917
janA	13.5689	33.7246	36.3016	27.8651	4.54845	4.63411	4.34096	4.50784
janB	0.060247	0	0.10595	0.055399	0.053284	0.071152	0.025485	0.0499737
Jon44E	0	0	0	0	0	0	0	0
Jra	31.7029	65.9583	51.2105	49.6239	4.20092	4.79268	3.46475	4.15279
kar	11.87	21.0071	22.7003	18.5258	1.35363	1.21374	0.693985	1.08712
kay	32.5024	68.3884	62.5001	54.4636	2.32871	2.43012	1.58038	2.11307
kel	23.5768	37.6707	37.1352	32.7943	0.09107	0.147669	0.091781	0.110173
Khc	33.5832	53.7938	49.82	45.7323	3.97492	4.16036	3.61471	3.91666
kkv	0.156696	0.318236	0.285599	0.25351	0	0.002906	0	0.000968667
kl-2	0	0	0	0	0	0	0	0
klar	16.3027	33.8996	26.0343	25.4122	1.25071	1.60866	0.894472	1.25128
kn	0.135934	0.11238	0.025251	0.0911883	0.073983	0.154661	0.035384	0.0880093
kni	11.5287	16.2853	14.0143	13.9428	0	0.01822	0.009789	0.00933633
knk	3.22694	6.24737	5.39598	4.95676	0.038567	0.034334	0.02683	0.0332437
knrl	25.8729	52.2453	46.4672	41.5285	0.006354	0.010339	0.006078	0.00759033
kto	3.24079	5.9918	5.72176	4.98478	0.457278	0.9134	0.501451	0.624043
Kr	0	0	0.044354	0.0147847	0	0	0	0
kz	2.49581	3.99933	2.92634	3.14049	0.245883	0.273074	0.274849	0.264602
Mybbp1A	3.79896	7.13924	5.34069	5.42629	0.448478	0.374985	0.50958	0.444348
egh	6.47856	12.7322	12.9145	10.7084	1.04276	1.13596	0.839598	1.00611
l(1)10Bb	12.1664	21.8033	20.6544	18.208	2.87021	3.40686	4.23119	3.50275
Hlc	56.4365	86.7475	83.069	75.4177	6.69986	12.0109	9.0096	9.24012
Grip91	3.4954	4.86489	4.45756	4.27262	0.220083	0.179977	0.183595	0.194552
dlg1	38.2002	70.1051	62.7551	57.0202	1.12458	1.44555	0.992621	1.18758
ifc	21.1744	47.3092	37.8315	35.4383	4.24769	5.31842	3.92855	4.49822
eIF4A	720.732	1184.9	1030.63	978.752	202.764	230.755	214.462	215.993
Arpc1	19.7895	30.4688	27.2528	25.837	4.12897	4.68655	3.63692	4.15081
Sos	5.0501	7.13732	6.18847	6.12529	0.602885	0.982088	0.573675	0.719549
NimC3	0	0.229382	0	0.0764607	0	0	0	0
Pgant35A	6.3191	7.71171	8.81227	7.61436	0.253629	0.372352	0.442658	0.356213
CIAPIN1	9.39977	13.276	14.9109	12.5289	1.04824	1.07674	0.925569	1.01685
stc	10.6378	17.4181	16.5081	14.8547	2.38247	2.81498	2.39169	2.52971
esg	0.133003	0.250283	0.033414	0.1389	0	0	0	0
wor	0	0	0.051417	0.017139	0	0	0.004123	0.00137433
Mtr4	5.48618	9.20586	8.12775	7.6066	0.484189	0.583037	0.631353	0.566193
Gli	5.2607	10.0296	7.64	7.64342	1.54874	1.87491	1.41533	1.61299
ND-B17	57.3766	95.8908	104.501	85.9229	29.197	38.5415	32.5059	33.4148
wek	3.91067	5.3716	6.4977	5.25999	0.892118	1.00833	0.887249	0.929233
Ca-alpha1D	3.50435	6.09693	5.98942	5.1969	0.006824	0.003966	0.00213	0.00430667
Cyp303a1	0	0.264874	0.079932	0.114935	0	0.044621	0.015594	0.0200717
crp	11.6483	22.9405	19.5372	18.042	1.53822	2.5594	1.27574	1.79112
mRpL4	12.6361	18.1822	23.9514	18.2565	2.7214	2.97869	2.36846	2.68952
l(2)37Bb	9.37219	14.2697	15.9718	13.2046	1.38149	1.49449	1.6839	1.51996
Catsup	25.6031	48.8267	40.0769	38.1689	12.1026	10.4553	10.0497	10.8692
Lim3	1.69723	7.63544	1.32927	3.55398	0	0	0.01651	0.00550333
l(2)37Cc	41.0373	62.241	78.1539	60.4774	6.83629	8.11651	6.86146	7.27142
CG10561	5.79127	9.60434	9.86558	8.4204	1.44319	1.96494	1.59704	1.66839
swm	12.0869	19.5794	17.9115	16.5259	2.16121	2.36971	2.19159	2.24083
AspRS	37.5458	63.3584	58.6346	53.1796	10.4937	8.89082	8.25136	9.21197
l(2)gl	29.519	54.1357	48.6207	44.0918	1.34264	1.41868	0.921563	1.22763
l(2)tid	10.1452	14.4636	14.1661	12.925	1.93288	2.58654	2.08865	2.20269
dre4	7.92898	12.591	12.373	10.9643	1.01247	1.54601	1.18716	1.24855
l(3)73Ah	6.72692	10.2725	10.0164	9.00529	2.17993	2.47169	2.26135	2.30432
Prosbeta6	80.1989	135.236	130.322	115.252	6.71086	7.43505	6.22018	6.7887
sas	16.9711	28.364	27.31	24.215	0.086626	0.086235	0.054041	0.075634
l(3)87Df	11.8123	20.0327	17.5166	16.4539	3.07763	5.07743	3.64616	3.93374
dco	13.2313	25.1999	20.0284	19.4865	1.7304	2.2007	1.82609	1.91906
hyd	18.7377	29.6972	27.7637	25.3995	2.1259	2.74281	1.96263	2.27711
l(3)mbn	0.277056	0.266708	0.15643	0.233398	0	0	0	0
l(3)mbt	6.8767	9.96944	11.5549	9.46701	0.837002	1.06845	0.931712	0.945722
sti	0.026409	0.047437	0.023221	0.0323557	0	0.002599	0.004189	0.00226267
pho	8.86542	22.2263	20.1319	17.0745	0.940563	0.859414	0.820207	0.873395
lab	0.015223	0.164065	0.194587	0.124625	0	0	0	0
lace	12.4199	18.6459	18.0282	16.3647	15.0562	18.2523	15.449	16.2525
Lam	9.67436	17.1763	14.6631	13.8379	0.476811	0.491357	0.507776	0.491981
LanA	13.6313	25.634	23.6261	20.9638	0.026002	0.017857	0.013502	0.0191203
Lcp1	0	0.157097	0	0.0523657	0.058012	0	0	0.0193373
Lcp2	0	0	0	0	0.012554	0	0	0.00418467
Lcp3	0	0.191789	0	0.0639297	0.032315	0	0.061822	0.031379
Lcp4	0	0	0	0	0	0	0	0
lds	1.78591	2.79558	2.30931	2.29693	0.121301	0.0942	0.130844	0.115448
robo2	0.406579	0.988373	0.408573	0.601175	0.004281	0.001433	0.003264	0.00299267
lin	3.02625	6.07143	5.17297	4.75688	0.686594	0.949068	0.640049	0.75857
l(1)sc	0	0	0	0	0	0	0	0
Lsp1alpha	0.016184	0.058142	0	0.0247753	0	0	0	0
Lsp1beta	0.326436	0.221029	0.315736	0.287734	0.014435	0.012851	0.006904	0.0113967
Lsp1gamma	0.008538	0.408968	0.030029	0.149178	0.003776	0	0.014446	0.006074
Lsp2	0	0	0	0	0	0	0.003958	0.00131933
lt	16.5027	30.6264	30.349	25.826	2.75291	2.72823	2.66812	2.71642
Rab32	4.19172	10.0963	8.42802	7.57202	1.03496	1.91644	1.35507	1.43549
Mal-A2	0.043044	0.180406	0.68126	0.30157	0.152274	0.249936	0.086485	0.162898
Mal-A1	2.18286	20.1816	29.6591	17.3412	0.037748	0.028804	0.036109	0.0342203
Mal-A3	0	0.089377	0.021876	0.0370843	0	0	0	0
sens	0	0	0	0	8.52582	11.6427	9.41864	9.86239
lz	0.17917	0.515915	0.168045	0.28771	0	0.00265	0	0.000883333
m	2.27457	2.90327	4.36	3.17928	0.094281	0.073736	0.059265	0.0757607
Kaz-m1	10.1185	115.197	21.3355	48.8838	0.080941	0.054042	0.331399	0.155461
RpL36	1293.44	1755.26	1776.46	1608.39	547.908	631.264	567.104	582.092
RpS5a	1025.84	1606.14	1453.56	1361.85	258.998	303.494	273.694	278.729
E(spl)m2-BFM	1.19609	1.62763	3.77659	2.2001	0	0	0	0
RpLP1	1778.4	3702.98	3013.45	2831.61	707.199	851.847	699.314	752.787
E(spl)m3-HLH	0.072868	0	0.608686	0.227185	0	0.021514	0	0.00717133
RpS3	902.056	1381.35	1308.12	1197.17	361.315	423.943	366.508	383.922
RpL32	1299.1	2096.62	1922.31	1772.68	443.82	500.006	437.165	460.33
E(spl)m4-BFM	0	0	0	0	0	0	0	0
E(spl)m5-HLH	0	0	0	0	0	0	0	0
E(spl)m6-BFM	0	0	0	0	0	0	0	0
E(spl)m7-HLH	0	0.314408	0	0.104803	0	0	0	0
Rcc1	5.77542	7.92185	7.15278	6.95002	0.960383	1.63619	1.28952	1.29536
mal	7.24936	11.2751	11.5646	10.0297	0.333831	0.463217	0.454667	0.417238
mam	5.0197	10.0944	7.28094	7.46502	0.449282	0.504156	0.313022	0.422153
Map205	24.1497	40.2303	38.9844	34.4548	0.246998	0.386293	0.191476	0.274922
twe	0.622942	1.77834	1.20398	1.20175	0.098505	0.041492	0.015704	0.0519003
mei-9	1.26507	2.13831	2.27897	1.89412	0.177269	0.144284	0.13081	0.150788
mei-218	1.15627	2.31298	2.18236	1.88387	0.08426	0.101833	0.044398	0.0768303
mei-S332	0.939071	1.95308	1.7202	1.53745	0.387716	0.347404	0.089343	0.274821
mei-W68	0.711883	1.14489	1.15973	1.0055	0.035689	0.036307	0.045758	0.0392513
Men	149.795	346.967	247.046	247.936	0.986862	1.30084	1.01378	1.1005
Met	5.02588	9.84824	8.26495	7.71302	0.699661	0.781352	0.477349	0.652787
E(spl)malpha-BFM	0	0	0.555367	0.185122	0	0	0	0
E(spl)mbeta-HLH	7.47109	13.8467	14.9027	12.0735	0.105067	0.301388	0.156338	0.187598
E(spl)mdelta-HLH	0	0	0.177185	0.0590617	0	0	0	0
E(spl)mgamma-HLH	0	0	0.051132	0.017044	0	0	0	0
mago	12.3019	19.1564	18.3453	16.6012	4.75255	4.21312	4.49843	4.48803
Mlc1	888.522	1542.97	1494.57	1308.69	2.00421	1.72122	2.08905	1.93816
Mlc2	1075.28	1710.18	1855.66	1547.04	1.32741	1.37494	1.47339	1.39191
mle	3.489	6.776	6.3797	5.54823	0.6266	0.938596	0.712811	0.759336
msl-3	3.21805	4.44236	5.30551	4.32198	0.508939	0.835765	0.652257	0.665654
mnd	0.643204	1.29954	0.618349	0.853696	2.17684	2.61649	2.24552	2.34628
mod	39.9329	70.6278	63.5153	58.0254	10.6579	8.04566	8.61478	9.10612
mod(mdg4)	23.1913	51.349	42.2009	38.9137	3.39328	4.55209	3.50262	3.816
mor	8.71151	17.2838	15.6417	13.879	1.62593	2.2498	1.83136	1.90237
Rpn8	41.4222	73.3234	60.0827	58.2761	4.35723	6.21903	5.0834	5.21989
Mp20	1039.73	1546.3	1647.91	1411.32	1.25658	2.54192	2.42983	2.07611
mr	6.08669	8.28727	8.65113	7.67503	0.645244	0.689299	0.571363	0.635302
ms(3)K81	0	0	0	0	0	0	0.035269	0.0117563
sa	0	0.391184	0	0.130395	0	0.010717	0.011515	0.00741067
Acp26Aa	0	0	0	0	0	0	0	0
Acp26Ab	0	0	0	0	0	0	0	0
Mst87F	0	0	0	0	0.043361	0.02855	0	0.0239703
Acp95EF	0	0	0	0	0.492278	0	0	0.164093
Mst98Ca	0	0	0	0	0	0	0	0
MtnA	105.76	818.02	203.516	375.765	3528.38	4367.87	3274.54	3723.6
MtnB	0	0	0	0	0.242174	0.038211	0	0.0934617
mu2	0.924847	1.68193	1.77425	1.46034	0.077282	0.092387	0.083347	0.0843387
mud	0.612567	1.05736	1.21022	0.960049	0	0.001267	0.003562	0.00160967
mus101	1.0446	2.18285	1.58817	1.60521	0.042328	0.077002	0.049292	0.0562073
mus201	1.86995	2.97046	3.50893	2.78311	0.144208	0.157452	0.128897	0.143519
mus205	2.37132	3.56196	3.02103	2.98477	0.150363	0.190893	0.138828	0.160028
mus301	0.216012	0.339972	0.3039	0.286628	0.073689	0.06803	0.065266	0.068995
mus304	1.51295	2.79835	2.1733	2.16153	0.07949	0.091404	0.126728	0.0992073
mus308	1.19301	1.36521	1.62691	1.39504	0.05923	0.052728	0.035575	0.0491777
Blm	0.793055	1.45483	0.994061	1.08065	0.026116	0.046498	0.048178	0.040264
mus312	2.02406	3.04417	3.03662	2.70162	0.253367	0.29174	0.262559	0.269222
Myb	17.0986	28.6284	24.7471	23.4914	1.63455	2.50673	1.82795	1.98974
na	0.108382	0.132806	0.11946	0.120216	0	0	0	0
Atpalpha	60.3809	117.165	94.6775	90.7412	20.8129	32.1148	22.8092	25.2456
nau	0	0	0.079838	0.0266127	0	0	0	0
ncd	0.648469	1.22133	0.954108	0.941304	0.010322	0.027568	0.032913	0.023601
ndl	0.016859	0	0.008471	0.00844333	0	0	0	0
nec	56.7535	119.883	97.1175	91.2512	1.24747	1.63025	1.34024	1.40598
net	0.457362	2.61832	1.60727	1.56098	2.69809	3.20007	2.30439	2.73418
neur	1.37869	3.09958	2.81074	2.42967	0.223875	0.31795	0.199425	0.247083
ng1	0	0	0	0	0.031131	0	0	0.010377
ninaA	0.37138	0.074121	0.217701	0.221067	0.041057	0.0731	0.026182	0.0467797
ninaB	0.08033	0.024049	0.10595	0.0701097	0.00444	0	0	0.00148
ninaC	0.344043	0.615771	0.246607	0.40214	0	0.011531	0.002393	0.00464133
ninaD	0.234218	1.01163	0.365251	0.537034	0.023016	0	0.044668	0.0225613
ninaE	12.7264	22.5674	6.08769	13.7939	0.038111	0.033928	0.048607	0.0402153
slou	0.023825	0	0	0.00794167	0	0	0	0
nkd	4.42343	8.83214	8.33205	7.19587	0.225041	0.305724	0.22013	0.250298
nod	4.56637	4.43451	4.66041	4.55376	0.13989	0.078566	0.117889	0.112115
nos	0	0.112706	0	0.0375687	0	0	0	0
numb	11.135	21.7322	17.0637	16.6436	1.81533	2.41039	1.8867	2.03747
odd	0.843176	2.39256	0.177291	1.13767	0.182377	0.133494	0.077535	0.131135
okr	1.3895	2.6973	2.64932	2.24537	0.155229	0.1641	0.123738	0.147689
opa	0.057178	0.068471	0.075414	0.067021	0	0	0	0
or	11.035	10.5233	16.9285	12.8289	4.25681	4.29129	4.6394	4.39583
ord	0	0	0	0	0	0	0	0
ort	0	0	0	0	0	0	0	0
osk	0.045759	0	0	0.015253	0	0	0	0
osp	2.62061	6.28532	5.01546	4.64047	1.39755	0.853574	1.08375	1.11163
otu	0.006973	0.033403	0.024527	0.0216343	0	0	0.0059	0.00196667
ovo	6.08101	10.4287	10.3451	8.95162	0.332269	0.339411	0.185173	0.285618
SP	0	0	0	0	0	0	0	0
pbl	3.31455	6.42782	5.60522	5.11587	4.99627	7.5176	5.69209	6.06866
Pc	2.22425	4.99414	4.21712	3.81184	0.311212	0.331777	0.297693	0.313561
Pcl	2.11994	3.94155	3.42559	3.16236	0.320386	0.51129	0.323739	0.385138
Pcp	0.369595	0	0.072218	0.147271	0	0	0	0
pcx	3.92769	6.82249	5.82622	5.52547	0.327015	0.43549	0.261019	0.341175
peb	0.152315	0.787318	0.399007	0.446213	0.234189	0.298284	0.191573	0.241349
CG10598	0	0.126021	0	0.042007	0	0	0	0
CG9757	0	0	0	0	0	0	0	0
Fib	6.94617	9.52479	9.27232	8.58109	3.25469	3.32247	2.98389	3.18702
CG2150	0	0	0.110211	0.036737	0	0	0	0
Pepck1	14.0016	29.2932	23.9579	22.4176	0.611943	0.466946	0.621717	0.566869
per	1.45508	3.33515	2.80665	2.53229	1.53433	2.62603	1.70912	1.95649
Pfk	39.3401	75.0674	67.0776	60.4951	7.50168	11.9172	8.47208	9.297
Pgi	147.129	268.804	249.821	221.918	31.6775	43.8651	33.9774	36.5067
Pgm	59.6474	98.2132	96.3234	84.728	7.8159	12.605	9.41562	9.94552
Raf	6.40917	12.2294	10.736	9.79151	0.809647	1.12453	0.803382	0.91252
phr	18.6178	27.4421	28.8908	24.9836	2.68675	2.99289	3.13183	2.93716
Pig1	0.043679	0	0	0.0145597	0	0	0	0
pim	0.237597	0.269967	0.742815	0.416793	0	0	0.01192	0.00397333
pip	0.061997	0.240518	0.088357	0.130291	0	0	0	0
pk	2.896	7.19809	5.99567	5.36325	0.011961	0.027991	0.013913	0.017955
Pkc53E	0.130316	0.742726	0.555779	0.476274	0.034148	0.030248	0.009165	0.0245203
Pkc98E	7.07988	14.4915	11.6385	11.07	0.736692	1.01318	0.537389	0.762422
plu	0	0	0	0	0	0	0	0
pn	5.3309	9.25229	9.69138	8.09152	0.820488	0.850343	0.749702	0.806844
pnr	0.090941	0.256431	0.082101	0.143158	0	0	0.012163	0.00405433
pnt	4.76703	11.5294	9.23137	8.50926	0.020319	0.053265	0.031132	0.0349053
polo	0.009267	0.221935	0.08148	0.104227	0.020489	0.003648	0	0.00804567
Poxm	21.8329	35.9529	37.6507	31.8122	0	0	0	0
Poxn	0.046423	0.044473	0	0.0302987	0	0	0	0
Pp1-13C	0.011705	0	0.082334	0.0313463	0	0	0	0
Pp1alpha-96A	115.434	194.213	168.258	159.302	5.67566	5.85113	5.28478	5.60386
Ppn	10.0007	15.6745	9.14086	11.6053	0.235011	0.232323	0.199289	0.222208
PpV	14.3906	21.2166	22.3186	19.3086	2.47509	2.81928	2.84678	2.71372
PpY-55A	0.0231	0	0	0.0077	0	0	0	0
pr	13.2407	25.0001	20.4103	19.5504	6.55739	6.74769	5.76874	6.35794
prd	0	0	0	0	0	0	0	0
Prm	98.2046	176.911	166.895	147.337	0.420797	0.406986	0.46523	0.431004
CG2841	17.1283	25.1474	23.8761	22.0506	3.36951	4.96549	2.73634	3.69045
Pu	44.5844	76.9462	76.0594	65.8633	0.038556	0.039227	0.036881	0.0382213
pum	4.99849	13.8522	6.69658	8.51575	0.220174	0.260573	0.138814	0.20652
put	15.741	24.7859	23.9766	21.5012	1.31812	1.77339	1.23218	1.44123
pwn	0.139837	0.937398	0.333208	0.470148	0.066345	0.056879	0.03761	0.0536113
px	6.0869	12.623	10.8441	9.85135	1.57745	1.98216	1.47478	1.67813
qua	14.0872	25.5149	23.5835	21.0619	1.16247	2.08916	1.28423	1.51195
r	4.55415	7.65464	6.35545	6.18808	0.156067	0.131155	0.124207	0.137143
ras	16.2178	26.3654	23.7018	22.095	4.26946	4.43743	4.16891	4.29193
Ras85D	22.8422	38.0523	31.9578	30.9508	1.50769	1.86932	1.29464	1.55722
Ras64B	61.6549	107.178	107.882	92.2383	4.29902	4.60027	4.26655	4.38861
raw	22.2239	38.8702	38.7562	33.2834	0.993348	0.968391	0.572603	0.844781
rb	15.5092	22.475	23.5001	20.4947	0.918324	1.2606	1.09855	1.09249
rdgB	32.8319	50.5439	50.3272	44.5677	1.74825	2.47546	1.7278	1.98384
rec	0.250131	0.526651	0.480059	0.418947	0.006483	0.005771	0	0.00408467
ref(2)P	132.848	233.918	185.724	184.163	12.9255	20.4567	16.2603	16.5475
Rh2	0.482628	0.123846	0.151561	0.252678	0	0.033928	0	0.0113093
Rh3	0.202127	0.161365	0.236972	0.200155	0	0	0	0
Rh4	0.052463	0.628243	0.030753	0.237153	0	0.006884	0	0.00229467
rib	0.015558	0	0	0.005186	0	0	0	0
rk	0.24323	0.788664	0.658062	0.563319	0	0	0	0
rl	39.3214	92.8645	82.4807	71.5555	7.21362	7.05798	6.81576	7.02912
r-l	2.69645	4.03946	5.15756	3.96449	2.038	1.39138	1.64046	1.68994
Rm62	97.0172	179.084	153.718	143.273	25.2255	43.9598	36.4289	35.2047
ro	0	0	0	0	0	0	0	0
rod	0.311625	0.532045	0.504611	0.449427	0.013644	0.018219	0.010441	0.0141013
amos	0	0	0	0	0	0	0	0
RpLP2	1574.76	2553.46	2348.87	2159.03	500.492	565.602	532.488	532.861
RpII18	27.9368	58.8416	47.6193	44.7992	9.72542	9.12585	9.33086	9.39404
RpII215	10.8481	17.2947	14.8824	14.3417	0.974884	1.24815	0.888664	1.03723
RpI135	4.2451	7.05579	6.24153	5.84747	0.441096	0.44062	0.412121	0.431279
RpL4	703.73	1044.18	967.271	905.062	266.574	319.392	266.58	284.182
rst	0.106533	0.151147	0.248659	0.16878	0.071121	0.080066	0.05517	0.0687857
rt	0.070049	0.045755	0.212778	0.109527	0.050689	0.030083	0.018856	0.0332093
ru	0	0	0.043667	0.0145557	0	0	0	0
run	0.092941	0.119806	0	0.0709157	0	0	0.008464	0.00282133
rut	29.441	49.7536	47.419	42.2045	5.69199	8.31113	5.21266	6.40526
rux	2.91306	5.03568	4.27531	4.07468	0.428571	0.666055	0.472489	0.522372
ry	6.59754	12.5801	10.1799	9.78585	0.191311	0.951519	0.592761	0.57853
S	2.82923	4.98645	3.98948	3.93505	0.618582	0.520607	0.408995	0.516061
sad	0.037857	0.120891	0	0.052916	0	0.024839	0	0.00827967
sala	0.242643	0.286291	0.373717	0.300884	0	0	0.018146	0.00604867
sax	10.8628	17.1656	14.7228	14.2504	1.138	1.58779	1.00848	1.24476
Sb	0.059872	0.09125	0.229723	0.126948	0	0.002143	0	0.000714333
sbr	8.47738	19.0615	14.9247	14.1545	1.49533	1.96382	1.2857	1.58162
sca	0	0.052585	0.019063	0.0238827	0	0	0	0
scb	15.8636	31.213	22.4229	23.1665	2.97828	2.61646	1.39562	2.33012
Sce	5.11711	11.4004	9.78365	8.76707	0.809095	1.10092	1.16407	1.02469
Scm	7.936	12.5434	13.0618	11.1804	0.914374	1.04846	0.767872	0.910234
Scr	0.025714	0.098537	0.162795	0.095682	0.170413	0.241174	0.150873	0.187487
sd	16.9343	35.6902	26.4549	26.3598	1.96975	2.3943	1.658	2.00735
RanGAP	5.86173	7.22965	8.51084	7.20074	0.58715	0.473405	0.527174	0.529243
sei	0.149995	0.577904	0.355528	0.361142	0.041357	0.078622	0.04224	0.054073
Jon99Cii	7.00059	63.0232	229.076	99.7001	0.510995	0.409225	0.793678	0.571299
Jon99Ciii	0.737434	51.1389	179.496	77.124	0.161752	0.182635	0.530402	0.291596
Jon99Ci	0	3.43293	11.3175	4.9168	4.52751	7.25495	6.3725	6.05165
sesB	458.005	659.994	757.208	625.069	235.93	294.813	261.104	263.949
sev	17.4841	30.6416	25.1704	24.4321	0.005365	0.016238	0.005132	0.00891167
sgg	12.9495	21.4935	18.7893	17.7441	3.79348	4.36195	2.85237	3.66927
Sgs1	0	0	0	0	0	0	0	0
Sgs3	0	0	0	0	0	0	0	0
Sgs4	0.164264	0.065569	0	0.076611	0.012107	0	0	0.00403567
Sgs5	0	0	0	0	0.044035	0.039201	0.063183	0.0488063
Sgs7	0	0	0	0	0	0	0.114232	0.0380773
Sgs8	0	0	0	0	0	0	0	0
Sh	0.452789	1.25231	0.744412	0.816502	0.002542	0.003146	0	0.001896
sha	0.010257	0	0	0.003419	0	0	0	0
Shaw	18.327	28.5334	29.8038	25.5547	0.003281	0.003474	0.005663	0.00413933
shd	1.27445	2.25748	2.19415	1.90869	0.106973	0.164496	0.099664	0.123711
shf	118.167	199.748	191.409	169.775	0.077564	0.161497	0.038373	0.092478
shg	8.36883	15.3132	11.9255	11.8692	1.17463	1.53655	1.07733	1.26284
shi	14.4431	20.1003	21.739	18.7608	1.91601	2.25228	1.59347	1.92059
shn	8.7137	15.3368	13.3531	12.4679	0.876619	1.31342	0.620353	0.936797
shu	0.053238	0	0	0.017746	0.029428	0	0.033779	0.021069
sina	3.26088	5.39956	4.6083	4.42291	0.653086	0.855347	0.574959	0.694464
sisA	0	0	0	0	0	0	0	0
skd	4.1032	9.1103	7.82919	7.01423	0.502455	0.804812	0.406308	0.571192
sl	5.05258	8.31037	9.76333	7.70876	0.253648	0.25647	0.239634	0.249917
slgA	11.1405	17.8689	15.1481	14.7192	8.59169	12.6784	10.4997	10.5899
slo	2.14997	3.72882	3.47707	3.11862	0.003936	0.016909	0.001883	0.007576
slp1	0.294418	0.274217	0.172586	0.247074	0	0.025756	0.006919	0.0108917
sm	3.20453	9.35244	4.3141	5.62369	1.57504	1.38344	0.725732	1.22807
smo	4.59249	6.79783	6.88912	6.09315	0.203537	0.348296	0.216327	0.256053
sn	0.865717	4.90209	0.804716	2.19084	0.027029	0.037812	0.013078	0.025973
sna	0	0	0	0	0	0	0	0
snf	27.0379	47.6816	41.5976	38.7724	6.59564	9.11785	7.97672	7.89674
snk	0.081161	0.971902	0.911871	0.654978	0	0	0	0
stwl	2.40643	4.50813	3.80472	3.57309	0.138139	0.229874	0.183949	0.183987
so	2.58425	6.22557	5.23763	4.68248	0.003351	0.002983	0.006411	0.00424833
Sod1	492.757	896.195	803.876	730.943	38.6388	48.9364	43.6258	43.7337
sog	19.2485	33.9129	32.6559	28.6058	0.644976	0.850588	0.421895	0.639153
sol	11.9731	17.35	16.968	15.4304	1.14399	1.3032	1.17875	1.20865
spir	2.75913	6.93717	2.60303	4.09978	0.066006	0.107628	0.067908	0.080514
spn-A	6.99905	6.26249	8.30992	7.19049	0.702038	0.975785	0.948056	0.875293
spn-B	0.898239	1.98892	1.13256	1.33991	0.367232	0.286889	0.164886	0.273002
spn-D	0.693466	0.711793	1.74217	1.04914	0.120473	0.185247	0.115239	0.14032
spn-E	0.190974	0.426197	0.175555	0.264242	0.001919	0.008543	0.003672	0.00471133
spo	0	0	0	0	0	0	0	0
spz	19.8011	72.9287	37.6148	43.4482	6.84884	8.80806	6.8109	7.48927
sr	0.486321	1.48529	1.0712	1.01427	0	0	0	0
Btk29A	5.27487	12.0027	7.34048	8.20601	0.099424	0.145512	0.112	0.118979
srp	0.615926	2.06185	0.741094	1.13962	0.155851	0.19007	0.087397	0.144439
Sry-alpha	0.430175	0.470836	1.14201	0.681007	0.168355	0.21521	0.13946	0.174342
Sry-beta	4.3197	7.8296	6.05497	6.06809	0.635884	0.556153	0.733076	0.641704
Sry-delta	8.00788	13.8514	12.2309	11.3634	1.64599	1.97904	2.14531	1.92344
ss	0.005129	0.012284	0.04795	0.0217877	0	0	0	0
sqh	113.804	178.208	156.768	149.593	18.5815	20.2988	16.426	18.4354
st	0.375053	2.06355	0.998255	1.14562	0.004482	0.00399	0.004288	0.00425333
sta	1113.96	1801.13	1593.25	1502.78	265.786	306.986	267.874	280.215
stau	5.63134	11.7089	8.83681	8.72568	0.68404	0.934474	0.637868	0.752127
stg	0.057517	0.137753	0.121819	0.105696	0.010901	0.003235	0	0.004712
stil	0	0	0	0	0	0	0	0
sub	0	0	0.018045	0.006015	0	0	0	0
Su(dx)	11.3543	22.1805	17.7484	17.0944	2.10436	2.50215	1.66828	2.0916
su(f)	8.17568	13.2809	13.3574	11.6047	1.26055	1.4436	1.13247	1.27887
su(Hw)	6.53899	12.0179	10.5122	9.68971	1.64913	1.87039	1.66443	1.72798
su(sable)	8.09585	16.4992	13.5404	12.7118	0.931702	1.19727	0.926484	1.01848
Su(var)3-7	4.66618	8.60042	7.69463	6.98708	0.542591	0.7672	0.578459	0.629417
Su(var)205	29.6542	57.8604	48.2784	45.2643	7.01767	9.43344	7.91782	8.12297
Su(var)2-10	8.69317	19.0521	17.2208	14.9887	1.43972	1.99354	1.41391	1.61572
su(w[a])	6.5097	7.46821	7.95125	7.30972	2.74135	3.31255	2.35153	2.80181
svp	11.8248	20.1624	20.1068	17.3647	0.009709	0.009544	0.014868	0.0113737
sw	29.3467	55.1527	53.1481	45.8825	4.32574	5.24805	4.6251	4.73296
swa	0	0	0.038147	0.0127157	0.004796	0.008539	0	0.004445
sws	6.22306	8.4781	7.78785	7.49634	0.772259	0.989896	0.774563	0.845573
Syb	73.9639	147.877	114.509	112.117	30.3434	35.5323	32.0295	32.6351
CCT1	43.6592	59.4922	62.419	55.1901	4.61293	3.42432	3.37871	3.80532
term	0	0	0	0	0	0	0	0
Tbp	5.57805	7.73227	9.39331	7.56788	1.04646	1.30423	1.1583	1.16967
thr	0.126317	0.056024	0.090501	0.0909473	0	0	0	0
tipE	0.092925	0.175573	0.021769	0.0967557	0.010388	0.031007	0.023522	0.021639
tko	15.4583	38.3829	29.9582	27.9332	8.53897	9.3497	9.15477	9.01448
tkv	5.04372	14.0957	8.07941	9.07293	0.778439	1.02096	0.611275	0.803556
tld	0	0.133247	0.130452	0.0878997	0	0.004867	0	0.00162233
tll	0	0	0	0	0	0	0	0
Tm1	687.832	1174.65	1153.04	1005.17	4.70527	5.451	4.38521	4.84716
Egfr	29.8415	49.1278	46.1417	41.7037	1.06909	1.64263	1.03543	1.24905
tor	0	0.01606	0.023586	0.0132153	0	0	0	0
tra	8.85578	10.2287	12.7571	10.6139	2.1999	2.86811	2.7761	2.6147
tra2	8.44067	13.7283	13.8867	12.0186	2.24543	2.51682	2.14934	2.30387
trc	8.89085	13.3488	14.4686	12.2361	1.55314	2.18197	1.55648	1.76386
Gr5a	0.077496	0.03712	0.027257	0.047291	0.041123	0.134233	0.104898	0.093418
Treh	30.7207	60.3673	51.4417	47.5099	14.4475	20.6937	17.0136	17.3849
trk	0.182458	0	0	0.0608193	0	0.011971	0	0.00399033
trp	0.678781	0.439052	0.209114	0.442316	0.052314	0.031208	0.035446	0.039656
trx	17.6909	29.4968	22.7154	23.301	0.837799	1.20969	0.558975	0.868823
alphaTry	34.7038	309.984	1265.58	536.756	1.60223	1.14765	2.41791	1.7226
tsg	0	0	0	0	0	0	0	0
tsh	1.65089	3.85118	3.81567	3.10591	0.005689	0.013504	0.016324	0.011839
tsl	32.154	55.8199	49.6545	45.8761	2.61011	3.05988	2.30045	2.65681
ttk	14.8057	24.8259	24.2062	21.2793	3.0527	3.48147	2.27923	2.9378
tub	12.6302	21.1536	20.2673	18.017	0.992171	1.17193	0.837958	1.00069
alphaTub84B	332.337	513.846	545.699	463.961	30.783	39.155	28.959	32.9657
alphaTub84D	19.5314	33.3776	34.3042	29.0711	4.06613	4.72682	4.76316	4.51871
alphaTub85E	0	0	0.0258	0.0086	0	0	0	0
betaTub60D	1.12704	2.27396	1.28337	1.56145	0.787515	2.44055	0.68105	1.30304
betaTub85D	0	0.115724	0	0.0385747	0.010684	0	0	0.00356133
betaTub97EF	26.9674	47.6501	40.39	38.3358	2.24331	2.25256	1.72565	2.07384
tud	88.4393	133.298	132.137	117.958	6.86248	9.16366	6.36723	7.46446
ptc	2.32625	5.64996	4.66158	4.2126	0.059658	0.071769	0.049354	0.0602603
tup	9.94651	18.5551	15.0623	14.5213	0.034552	0.02269	0.02709	0.0281107
twi	1.98074	3.98547	3.88738	3.28453	0.010409	0	0	0.00346967
snRNA:U1:21D	7774.38	2802.32	4471.97	5016.22	7.18677	57.1116	9.62438	24.6409
snRNA:U2:14B	163.908	0	157.471	107.126	0	0	0	0
snRNA:U2:38ABa	163.908	142.462	157.471	154.614	0	0	0	0
snRNA:U2:38ABb	19.7019	0	37.8232	19.175	0	0	0	0
snRNA:U3	0	0	0	0	0	0	0	0
snRNA:U4:39B	3246.51	2667.47	2750.45	2888.14	3.49304	6.21921	0	3.23741
snRNA:U4:38AB	0	0	0	0	0	0	0	0
snRNA:U5:14B	0	0	0	0	0	0	0	0
snRNA:U5:23D	13.1005	0	0	4.36684	0	0	0	0
snRNA:U5:34A	0	0	0	0	0	0	0	0
snRNA:U5:35D	0	0	0	0	0	0	0	0
snRNA:U5:63BC	65.1251	0	65.4445	43.5232	0	3.66252	0	1.22084
RpL40	818.318	1233.94	1212.83	1088.36	398.477	472.261	427.771	432.836
RpS27A	1552.57	2640.63	2518.94	2237.38	689.446	727.828	714.429	710.567
Ubi-p63E	455.502	705.092	581.061	580.552	62.9202	75.4821	65.9993	68.1339
Ubx	0.127148	0.054494	0.377237	0.186293	0	0.005775	0	0.001925
unc	0	0	0.00804	0.00268	0	0.0018	0	0.0006
Uro	0	2.31966	0.066795	0.795484	0.016796	0	0.008033	0.00827633
ush	0.438894	0.740747	0.72547	0.635037	0.183937	0.391692	0.234938	0.270189
usp	15.7504	27.8985	25.2776	22.9755	2.5194	3.23486	2.89231	2.88219
v	0.72868	3.22859	2.14642	2.03456	0.080557	0.093229	0.077058	0.0836147
vap	12.8778	18.715	18.1398	16.5775	0.770454	0.885978	0.785587	0.814006
vg	0.029908	0.014326	0.105192	0.0498087	0	0.007064	0	0.00235467
vir	4.34881	7.97339	6.29389	6.20536	0.290505	0.466048	0.303937	0.353497
vls	3.24546	5.90564	7.17412	5.44174	0.681507	0.578147	0.697917	0.652524
Vm26Aa	0.14746	0.117722	0	0.088394	0	0.0387	0	0.0129
Vm26Ab	0	0	0	0	0	0	0	0
Vm34Ca	0	0.190993	0	0.0636643	0	0	0	0
vn	4.75701	8.92029	7.9399	7.20573	0.008925	0.020239	0	0.00972133
w	3.62983	5.40877	6.22257	5.08706	0.032346	0.05759	0.050278	0.046738
hid	2.39891	4.59295	3.90185	3.63124	0.42483	0.28427	0.129707	0.279602
wbl	0.164031	1.59316	0.221316	0.659501	2.34611	0.537892	1.12922	1.33774
y	0	0	0	0	0	0	0	0
Yp1	285.177	697.981	530.066	504.408	27.5383	25.4216	28.5999	27.1866
Yp3	212.842	464.992	355.463	344.432	15.0916	13.3556	14.9154	14.4542
yrt	4.579	9.216	8.41152	7.40217	0.784176	1.05613	0.856948	0.899085
z	7.06131	14.3026	10.521	10.6283	0.91007	1.35514	1.1902	1.1518
Z600	0	0	0.332986	0.110995	0	0	0	0
zen	0	0	0	0	0	0	0	0
zen2	0	0	0	0	0	0	0	0
uzip	17.1631	38.8535	27.9987	28.0051	3.92872	5.28893	4.11902	4.44556
Zw	53.1813	83.9614	88.1211	75.0879	2.89062	4.09323	2.89591	3.29325
Prosalpha4	56.3492	79.7311	86.3201	74.1335	4.9561	4.44475	4.01212	4.47099
Dhfr	11.4754	22.3443	24.2001	19.3399	2.47538	2.57093	2.34811	2.4648
bs	1.36867	3.71868	3.8051	2.96415	0.321194	0.467857	0.408001	0.399017
oc	0.022962	0.065992	0.016152	0.0350353	0.005771	0.001808	0	0.00252633
Pp1-87B	36.824	63.8471	58.9433	53.2048	7.57189	8.91014	7.47605	7.98603
Cdk1	0	0.055324	0.040623	0.0319823	0	0	0	0
Cdk2	1.01724	2.68935	1.37891	1.69517	0.390798	0.324718	0.255317	0.323611
Nrt	0.293598	1.0247	0.471386	0.596563	0.017398	0.020679	0.022354	0.0201437
tin	0	0	0	0	0	0	0	0
Tm2	918.038	1437.68	1373.33	1243.02	0.655688	0.964545	1.08206	0.900763
nAChRbeta2	0.046818	0.196227	0.041167	0.0947373	0.005176	0	0	0.00172533
boca	34.2893	52.0111	51.1438	45.8147	10.2023	10.9489	9.43676	10.196
blow	1.49716	2.43593	3.22096	2.38468	1.63125	3.109	2.0044	2.24822
nullo	0	0	0	0	0	0	0	0
kst	58.9923	89.0889	66.1881	71.4231	3.32911	4.49322	2.75327	3.5252
5-HT1A	0.02015	0.125473	0.085044	0.076889	0	0.001586	0	0.000528667
up	487.992	550.384	671.998	570.124	0.998311	1.23799	1.03638	1.09089
sc	0	0	0	0	0	0	0	0
Mst98Cb	0	0	0	0	0	0	0	0
Mst84Da	0	0	0	0	0	0	0	0
Mst84Db	0	0	0	0	0	0	0	0
Mst84Dc	0	0	0	0	0	0	0	0
Mst84Dd	0	0	0	0	0	0	0	0
mts	60.5208	100.463	91.043	84.0088	14.3743	15.7422	11.3533	13.8233
Csp	23.5317	50.2643	42.0595	38.6185	7.51494	7.89465	7.12237	7.51065
Ebp	0	0	0	0	0	0	0	0
snRNA:U1:82Eb	3.35656	7.95063	30.7127	14.0066	0	0	0	0
snRNA:U1:95Cc	3.69459	0	13.0159	5.57016	0	1.74879	0	0.582929
snRNA:U6:96Aa	47.1351	12.5432	18.4202	26.0328	2.31595	10.3087	2.21534	4.94665
snRNA:U2:34ABa	8.11907	0	0	2.70636	0	0	0	0
snRNA:U2:34ABb	24894.2	11695.8	19267.7	18619.2	17.9596	38.5598	14.1478	23.5557
Ser	0.71397	1.67424	0.193789	0.860667	0.003202	0.017101	0.023306	0.0145363
ct	0.074152	0.250923	0.161573	0.162216	0.000739	0.002228	0.004788	0.002585
nonA	2.38117	4.20379	4.17133	3.58543	1.6594	2.50963	1.89714	2.02206
mex1	0.352282	2.31556	2.46153	1.70979	0	0.030818	0	0.0102727
Hrb87F	5.81815	7.27291	8.10513	7.06539	5.14068	6.56277	5.34676	5.6834
DptA	0.859383	12.1622	1.3739	4.7985	0.138192	0.338311	0.165235	0.213913
Syt1	0.248799	0.790476	0.702595	0.580623	0.006937	0.011857	0.001872	0.00688867
Rdl	0.063546	0.187807	0.093285	0.114879	0	0.002204	0	0.000734667
T48	19.5695	31.2739	35.9711	28.9382	0.428998	0.541652	0.318807	0.429819
Wnt2	0.387283	0.440583	0.442695	0.42352	0.004282	0.064796	0.024573	0.031217
HmgD	34.2606	66.8129	52.7277	51.2671	1.01664	1.48313	1.13577	1.21185
porin	212.042	364.952	352.738	309.911	71.8975	88.7958	71.1278	77.2737
18w	1.97689	4.69015	2.45709	3.04138	0.999084	1.46285	0.908526	1.12349
mei-41	0.88695	1.34796	1.54652	1.26048	0.051111	0.048467	0.053141	0.0509063
Ptp4E	6.53012	10.3733	9.6787	8.86071	0.606123	0.836053	0.59379	0.678655
Ptp99A	3.91825	7.0834	5.40741	5.46969	0.603741	1.17789	0.540072	0.773902
Ptp10D	12.6873	20.8179	20.1558	17.887	0.242841	0.248103	0.177548	0.222831
aly	0	0	0.05027	0.0167567	0	0	0	0
fwd	19.9908	35.2469	31.7344	28.9907	2.2183	2.61715	1.95494	2.26346
neb	0.368046	0.606011	0.384299	0.452785	0.010172	0.027167	0.014595	0.0173113
Klp61F	0.331293	0.572029	0.412771	0.438698	0	0	0	0
Klp67A	0	0.104257	0.221707	0.108655	0	0.002856	0.003069	0.001975
Klp64D	10.0016	14.1178	17.3069	13.8088	0.727189	0.823316	0.634956	0.728487
Klp68D	6.45526	12.4453	10.0115	9.63737	1.27111	1.18114	0.920051	1.1241
Klp98A	8.87055	16.2236	12.4822	12.5255	1.31506	1.78686	1.10458	1.40217
bnk	0	0	0	0	0	0	0	0
RasGAP1	6.36217	12.9531	10.8162	10.0438	0.348478	0.554061	0.370272	0.42427
shtd	3.15226	4.63174	4.12238	3.96879	0.354628	0.395839	0.266159	0.338875
pdm2	0.696386	1.55971	0.090566	0.782221	0	0	0.004815	0.001605
unk	5.33804	11.5808	8.30662	8.40849	0.564008	0.854758	0.608768	0.675845
CrebA	4.07847	11.9586	6.06265	7.36656	7.64784	6.81647	5.64757	6.70396
Vinc	14.8629	24.2009	21.588	20.2173	2.72866	2.92419	2.15281	2.60189
rhi	0.203837	0.557931	0.435278	0.399015	0.006438	0	0	0.002146
Pep	25.8077	43.7059	42.1978	37.2371	5.18792	6.58697	4.30175	5.35888
RpS14a	450.06	642.434	665.717	586.071	205.365	243.452	224.384	224.4
RpS14b	400.295	587.859	550.029	512.728	167.921	207.077	173.107	182.701
tam	2.76318	3.40958	3.52864	3.2338	0.163581	0.187547	0.156475	0.169201
DNApol-gamma35	11.1237	18.8999	16.4125	15.4787	2.67841	3.03781	2.39576	2.70399
msopa	0	0	0	0	0	0	0	0
me31B	26.9221	49.4601	46.4869	40.9563	5.40192	4.80373	4.92039	5.04201
LysB	0	0.780158	1.56675	0.782301	0	0	0.040881	0.013627
LysC	0	0	0	0	0	0	0	0
LysD	0	1.40089	3.97661	1.7925	69.6709	84.7573	89.7804	81.4029
LysE	0	2.37121	10.6514	4.34086	0.399665	0.697116	0.881172	0.659318
LysP	0.631855	4.41377	0	1.68187	5031.75	6995.22	6235.68	6087.55
LysS	0	0	1.25695	0.418984	0	0	0.033594	0.011198
LysX	0	1.31931	0.861097	0.726803	0	0	0.02589	0.00863
Cyp1	489.384	863.155	889.647	747.395	68.173	77.8038	68.9891	71.6553
Galphaq	24.0406	46.6705	46.7246	39.1452	1.51668	1.65433	1.18334	1.45145
Ubc6	34.7911	67.6893	59.2075	53.896	4.97407	5.81051	4.88563	5.2234
Ten-m	5.94704	9.81233	7.4925	7.75062	0.086629	0.101267	0.069679	0.0858583
mew	12.7184	21.4045	19.1039	17.7423	3.01996	4.04689	2.35559	3.14081
RpIII128	4.6027	7.12458	7.80589	6.51106	0.37548	0.440305	0.331921	0.382569
Su(P)	9.37791	13.2305	14.194	12.2675	3.26933	3.45087	3.1273	3.2825
GlyP	96.8209	165.453	156.561	139.612	10.6235	17.6192	10.8576	13.0335
Fur1	15.0149	25.2715	21.2001	20.4955	0.620781	1.13434	0.654594	0.803238
Ets97D	3.7649	5.49604	6.01135	5.09076	0.623667	0.870452	0.813969	0.769363
dy	0.035172	0	0.017672	0.0176147	0	0	0	0
Mdr49	1.6377	5.37585	4.32005	3.77787	0.030275	0.024666	0.012047	0.0223293
Mdr65	1.63744	3.43591	2.70559	2.59298	0.039377	0.093478	0.035573	0.0561427
Oct-TyrR	1.62958	3.2191	3.42708	2.75859	0	0	0.004747	0.00158233
Gad1	0.199053	1.01474	0.374193	0.529329	0.003071	0.010808	0.005876	0.006585
Akh	0.537592	4.18448	70.0778	24.9333	0.089148	0.105816	0.397952	0.197639
Edg91	2.91366	6.9782	5.22244	5.0381	0.143561	0.088232	0.023701	0.0851647
Dbp73D	1.91306	7.26036	5.52087	4.8981	0.603028	0.436418	0.419136	0.486194
slp2	0.247572	0.505092	0.016125	0.256263	0	0	0	0
aos	4.16958	7.30169	7.68735	6.38621	0.551827	0.529493	0.436191	0.505837
5-HT7	3.21668	5.76731	4.8254	4.60313	1.01862	1.60759	0.871638	1.16595
Rop	34.5948	48.6667	50.7442	44.6686	5.09903	5.97985	5.6866	5.58849
Syn	0.717694	2.02253	1.02164	1.25396	0.034717	0.04265	0.026715	0.034694
Pxd	0.038807	0	0	0.0129357	0	0	0	0
Cbp53E	4.1129	9.03463	6.84076	6.66277	0	0	0	0
bgcn	0.18755	0.070923	0.138872	0.132448	0.002183	0.007772	0	0.00331833
ex	19.0693	29.8524	30.5316	26.4844	0.89858	1.47771	1.10386	1.16005
Rrp1	5.96508	9.76567	8.32385	8.0182	0.305666	0.126098	0.300282	0.244015
B52	33.179	60.4114	52.3397	48.6434	7.2112	9.09826	6.65047	7.65331
Eig71Ea	0	0	0	0	0	0	0	0
Eig71Eb	0	0	0	0	0	0	0	0
Eig71Ec	0	0	0	0	0	0	0	0
Eig71Ed	0	0	0	0	0	0	0	0
Eig71Ee	0	0	0	0	0.013752	0	0	0.004584
Eig71Ef	0	0	0	0	0	0	0	0
Eig71Eg	0	0	0	0	0	0	0	0
pros	0.154643	0.437577	0.178721	0.25698	0.046714	0.070758	0.008513	0.041995
CycC	8.29516	10.6817	13.8299	10.9356	2.15328	1.84906	1.55847	1.8536
Fur2	5.59624	9.7154	8.93529	8.08231	0.211338	0.303867	0.206032	0.240412
zfh1	0.842666	2.42	1.98675	1.74981	0.075422	0.078409	0.01685	0.0568937
zfh2	0.443653	0.754551	0.547468	0.581891	0.053394	0.058899	0.029281	0.0471913
Plc21C	31.1155	60.2561	60.2302	50.5339	0.376502	0.660755	0.378573	0.471943
gl	0	0.033439	0	0.0111463	0	0	0	0
GluRIA	0.021594	0.142225	0.085445	0.083088	0	0.002125	0	0.000708333
GluRIIA	6.47031	9.87108	8.51986	8.28708	0.00566	0.007558	0.027072	0.01343
TkR99D	4.31878	9.94093	6.74676	7.00216	0.1745	0.178767	0.064913	0.139393
Gbeta76C	0.015805	0.567796	0.055589	0.213063	0	0	0	0
Cys	1113.79	2302.25	2366.88	1927.64	573.559	548.687	508.933	543.726
rho	0.622104	1.717	1.85696	1.39869	0.284464	0.259741	0.185796	0.243334
Rap1	8.75213	14.0626	13.6216	12.1454	2.13436	2.19902	1.84511	2.0595
drk	36.696	57.1028	49.5282	47.7757	3.64466	2.87138	2.55336	3.02313
Zw10	6.13811	8.34368	10.065	8.18227	2.42456	2.04086	2.1438	2.20307
hh	17.9226	24.5779	23.8021	22.1009	0	0	0	0
ogre	21.6926	31.5117	31.6738	28.2927	0.124546	0.130651	0.119151	0.124783
N	1.48304	3.0764	3.09959	2.55301	0.002724	0.02025	0.01129	0.0114213
svr	18.4716	34.3764	30.1141	27.654	6.02806	7.05265	5.03671	6.03914
yl	0	0.007641	0.011221	0.00628733	0	0	0.02969	0.00989667
fs(1)N	0	0.043623	0.010677	0.0181	0	0	0	0
fru	1.14706	1.39987	1.94588	1.4976	0.010142	0.008394	0.00254	0.00702533
Pgd	169.787	309.685	264.179	247.883	5.05794	6.17688	4.96671	5.40051
wapl	4.46131	8.21955	6.83484	6.50523	0.555024	0.762892	0.524254	0.614057
fs(1)h	9.0233	16.9643	14.2719	13.4198	0.882329	1.47895	0.756743	1.03934
mys	29.1168	49.2804	49.6466	42.6813	1.94786	1.90887	1.28348	1.71341
sim	0	0	0	0	0	0	0	0
Mlc-c	130.482	228.28	211.66	190.141	27.5592	30.1593	26.3049	28.0078
Xpc	12.4603	19.001	17.4565	16.3059	0.498662	0.885354	0.436575	0.606864
Ccp84Ag	0	0	0.23942	0.0798067	0	0	0	0
Ccp84Af	0	0	0	0	0	0	0	0
Ccp84Ae	0	0	0	0	0	0	0	0
Ccp84Ad	0	0	0	0	0	0	0	0
Ccp84Ac	0	0	0	0	0	0	0	0
Ccp84Ab	0	0	0	0	0	0	0	0
Ccp84Aa	0	0.089377	0	0.0297923	0	0	0.015786	0.005262
inaC	0.14636	0.372441	0.160867	0.226556	0	0	0	0
retn	2.77402	9.73314	1.07893	4.5287	0.289939	0.44508	0.33272	0.355913
mdy	9.55641	22.4019	18.9269	16.9618	0.341799	0.337011	0.256259	0.31169
fs(2)ltoPP43	3.41258	7.70817	6.2445	5.78842	0.618761	0.862118	0.537846	0.672908
His3.3B	264.882	507.243	407.462	393.196	32.408	36.8962	32.6735	33.9926
Xpac	3.06509	5.25766	4.22476	4.1825	0.769287	0.717453	0.770909	0.75255
Su(H)	1.55175	3.42686	2.11551	2.36471	0.154116	0.187321	0.174187	0.171875
Hrb27C	70.8678	112.496	108.975	97.4463	12.9231	13.7698	9.81021	12.1677
otk	1.85625	2.76946	3.66955	2.76509	0	0	0	0
TkR86C	0	0.038214	0.02806	0.0220913	0	0	0	0
RYa-R	0.034401	0	0.020166	0.018189	0.014502	0	0.004851	0.006451
Ac76E	8.66424	16.3399	14.7559	13.2533	1.81609	2.60694	1.93751	2.12018
B-H2	0.013478	0.129114	0.094805	0.0791323	0	0	0	0
RpII15	13.7732	22.2729	23.62	19.8887	4.56542	5.40637	4.1868	4.71953
Bx42	15.4016	29.085	24.3297	22.9388	2.64364	3.5737	3.08653	3.10129
elB	17.335	30.4969	27.6976	25.1765	2.15996	2.38559	1.67195	2.0725
ci	3.33904	7.56482	7.14709	6.01698	0.324298	0.372568	0.277283	0.324716
ph-d	3.12386	5.42092	4.62158	4.38878	0.325299	0.617643	0.316261	0.419734
ph-p	5.47257	9.35502	8.54611	7.79124	0.891605	1.33424	0.876051	1.03397
bap	30.9362	50.7896	54.4885	45.4048	0	0	0	0
C15	0.023934	0.028661	0	0.0175317	0	0	0	0
hop	3.4918	5.81473	4.69164	4.66606	0.79947	1.12268	0.781658	0.901269
Eip78C	0.112674	0.391103	0.132097	0.211958	0.01033	0.006897	0.00247	0.00656567
RpS2	637.699	869.116	850.88	785.899	189.417	220.071	194.185	201.224
Gdi	85.0346	148.204	132.408	121.882	17.3742	18.6228	16.3093	17.4354
bab1	1.36113	2.3192	2.27858	1.9863	0.038562	0.037314	0.052925	0.0429337
piwi	0.04241	0.186216	0.024861	0.0844957	0	0.002783	0	0.000927667
enc	4.54755	7.97169	7.18447	6.5679	0.414581	0.634761	0.423546	0.490963
cdi	4.02411	7.82868	6.29186	6.04822	5.71079	8.02798	5.83479	6.52452
cas	0	0	0	0	0	0	0	0
scrt	0.074313	0.161689	0.095745	0.110582	0	0	0	0
orb	0.057775	0.202233	0.183664	0.147891	0.018385	0.032313	0.021287	0.023995
tok	0.469475	2.23172	1.24842	1.31654	0.006803	0.032548	0.011388	0.016913
Scsalpha1	100.819	168.837	161.098	143.585	28.3692	36.9142	31.5752	32.2862
tws	15.7382	25.8227	23.6939	21.7516	3.59866	4.02536	2.39457	3.33953
sob	0.643073	0.99428	0.186097	0.607817	0.20878	0.182658	0.21004	0.200493
bowl	12.597	25.4966	21.2328	19.7755	4.33187	5.71986	4.476	4.84258
FoxL1	0	0	0.030123	0.010041	0	0	0	0
fd59A	0.048582	0	0	0.016194	0	0	0	0
fd96Ca	0	0	0	0	0	0	0	0
fd96Cb	0	0.109855	0	0.0366183	0	0	0	0
Prat	8.02947	10.8684	10.3522	9.75001	1.62202	1.76247	1.54703	1.64384
Rb97D	6.37564	11.4317	11.0196	9.60898	1.18142	1.31316	0.967255	1.15394
14-3-3zeta	599.743	954.793	914.557	823.031	79.8443	82.6074	71.5165	77.9894
Arl2	10.0828	23.9216	15.9001	16.6348	1.9049	1.65853	1.62191	1.72845
Eip63F-1	106.267	199.31	176.719	160.765	7.30477	7.8981	6.75791	7.32026
asRNA:Eig63F-2	4.25629	9.4753	6.79259	6.84139	0.820859	0.870998	0.943825	0.878561
Gnf1	4.30769	7.43813	7.85668	6.53417	0.795864	0.968584	0.819005	0.861151
Hnf4	71.0225	126.125	103.322	100.157	1.63012	2.84981	1.58396	2.0213
TfIIB	14.7679	19.4594	21.912	18.7131	2.21556	2.90495	2.7641	2.6282
gol	1.92531	3.72123	4.40651	3.35102	0.535134	1.01059	0.658916	0.73488
Ggamma1	112.118	249.046	211.154	190.773	17.2835	19.4873	18.1229	18.2979
Top1	8.51683	15.0837	13.2291	12.2765	2.96542	3.66732	2.9853	3.20601
eIF2beta	65.1867	107.734	101.972	91.6307	21.9149	23.1802	20.9999	22.0316
upd1	0	0.041978	0.046235	0.0294043	0.019377	0.02415	0.022242	0.021923
por	5.07186	4.89906	5.54319	5.17137	0.335668	0.22926	0.343415	0.302781
phm	0	0	0.019346	0.00644867	0	0	0	0
gig	4.44021	7.52905	7.39352	6.45426	0.918322	1.14204	1.09225	1.05087
Sam-S	41.8941	68.0719	63.6151	57.8604	5.1253	5.31137	5.07441	5.17036
nmd	25.3737	40.3001	42.6922	36.122	6.75687	8.11564	7.19217	7.35489
Su(fu)	14.4499	18.2271	20.7911	17.8227	1.69218	2.16409	1.90254	1.9196
ash1	2.58083	5.22292	4.32707	4.04361	0.415111	0.655709	0.403714	0.491511
fs(1)M3	0.003533	0.050768	0	0.0181003	0	0.004172	0	0.00139067
Yp2	144.082	364.32	284.289	264.23	11.179	10.4529	11.7486	11.1268
U2af50	30.1435	56.0658	45.579	43.9294	4.88546	6.83333	5.72614	5.81498
ewg	7.13904	11.2686	10.4024	9.60335	0.81271	0.957925	0.69012	0.820252
RpS17	1274.72	1813.72	1747.66	1612.03	450.406	546.999	481.129	492.845
Mbs	64.36	115.209	105.527	95.0322	1.2489	1.67752	1.09594	1.34079
ey	0.096712	0.141411	0.294556	0.17756	0.022846	0.002905	0	0.00858367
sv	0.011074	0.137606	0.148771	0.0991503	0.006619	0.00218	0	0.002933
Shal	12.2075	24.2597	21.6098	19.359	0.037953	0.061511	0.045222	0.0482287
Calr	153.546	263.592	249.859	222.332	107.865	90.7161	87.1753	95.2523
Rab3	0.165514	0.586443	0.308394	0.35345	0.019387	0.052457	0.027817	0.0332203
scw	0	0	0	0	0.007783	0	0	0.00259433
RpL7	838.78	1426.2	1249.66	1171.55	270.308	322.237	273.641	288.729
yem	2.21627	4.1079	3.38913	3.23777	0.317453	0.396407	0.352574	0.355478
Sox14	3.80422	7.8536	6.27432	5.97738	0.817305	1.17269	0.612954	0.867651
Sox15	0.005651	0.040602	0.019875	0.0220427	0	0.004449	0	0.001483
trpl	0.186432	0.523358	0.24107	0.316953	0.00485	0	0	0.00161667
msl-2	2.1289	3.15146	3.17944	2.81994	0.297873	0.505374	0.414059	0.405769
msl-1	5.57273	10.2368	8.81256	8.20737	0.550782	0.69083	0.510359	0.58399
Hdc	0	0.060966	0.111914	0.0576267	0	0	0.002692	0.000897333
Psc	0.815891	1.52119	1.61487	1.31732	0.208208	0.344758	0.182976	0.245314
ple	17.1485	35.3308	7.53086	20.0034	0.337113	0.315903	0.138605	0.263874
robo1	1.44255	2.93144	2.39283	2.25561	0.143078	0.223438	0.162803	0.17644
faf	18.603	31.2483	27.5204	25.7906	2.02307	2.81401	2.05514	2.29741
fln	0.123515	1.00578	0.311025	0.480107	0.21022	0.196298	0.20896	0.205159
nvy	0.222769	0.579714	0.419601	0.407361	5.67835	8.71648	6.07159	6.82214
slbo	0.074204	0	0.039982	0.038062	0.007292	0.016229	0.003488	0.009003
Eip63E	9.50213	18.7147	14.5232	14.2467	3.27329	4.2089	3.5079	3.66336
wdn	6.2753	11.2798	11.0011	9.51874	0.85741	1.23777	0.81185	0.96901
Pabp2	7.59226	11.9762	14.1923	11.2536	5.06717	2.55022	3.3623	3.6599
Rox8	19.9658	40.1921	33.0411	31.0663	2.29615	2.76581	2.19379	2.41858
Orc3	0.665825	1.55304	1.46204	1.22697	0.149863	0.083933	0.104753	0.11285
PCNA	0.488835	0.898133	1.08588	0.824283	0.022754	0	0.010883	0.0112123
Ets65A	0.019512	0	0.0926	0.0373707	0	0	0	0
Ets98B	4.20005	9.33502	6.78941	6.77483	0.024512	0.031204	0.03095	0.0288887
Ets21C	2.89901	6.36635	5.13221	4.79919	0.376204	0.045852	0.009231	0.143762
Crys	0.011748	0	0	0.003916	0	0	0	0
bt	63.3958	134.424	103.373	100.398	0.041778	0.037384	0.029862	0.0363413
Cyp4d1	0.110295	0.49321	0.265765	0.289757	0	0	0	0
Vha55	65.4406	113.915	95.2408	91.5321	126.462	192.989	147.236	155.562
spi	19.2015	32.3667	27.2319	26.2667	3.05847	4.42718	3.3112	3.59895
GluProRS	13.6254	21.4994	21.3367	18.8205	3.97636	3.5544	3.46089	3.66389
dac	0.036975	0.019679	0.01445	0.0237013	0.001817	0	0	0.000605667
pie	0.624917	0.971525	1.00257	0.866336	0.009696	0.034528	0	0.0147413
Aef1	4.50566	9.2824	8.05342	7.2805	1.73117	1.85797	1.63952	1.74289
gcl	7.61292	12.578	9.60207	9.931	0.506703	0.727882	0.627895	0.620827
DNApol-alpha73	0.497406	1.31802	0.911952	0.909126	0.02808	0.041662	0.01343	0.027724
noc	23.7103	47.782	47.0554	39.5159	10.0462	11.4228	9.20397	10.2243
Con	0.193341	0.660365	0.679376	0.511027	0	0.004252	0	0.00141733
PpD3	10.4986	16.9936	18.0859	15.1927	0.955597	0.974621	0.996854	0.975691
PpD5	0	0	0	0	0	0	0	0
PpD6	0	0	0	0	0	0	0	0
betaCOP	26.5537	46.5437	37.0829	36.7268	18.1891	19.8511	18.0927	18.711
hbn	0	0	0	0	0	0	0	0
E5	0.195064	0.098353	0.090273	0.127897	0.03178	0.044458	0.04777	0.041336
lbl	0	0	0	0	0	0	0	0
CanB	0.11962	0.256288	0.301096	0.225668	0	0.015697	0	0.00523233
CanA1	7.54234	13.6227	13.4924	11.5525	0.021141	0.014518	0.024959	0.020206
Cyp4g1	0.700937	1.08891	0.26652	0.685457	1.13932	0.305767	0.42471	0.623264
GstD2	1.82659	2.37755	1.39661	1.86692	0.017559	0.015632	0.016797	0.0166627
GstD3	2.44111	4.91845	4.22476	3.86144	0.102808	0.076269	0.01639	0.0651557
GstD4	0	0.290711	0.142308	0.14434	0	0	0	0
GstD5	0.097723	0.54611	0.11457	0.252801	0	0	0.013779	0.004593
GstD6	0.145048	0	0	0.0483493	0	0	0	0
GstD7	0	0	0	0	0.016796	0	0	0.00559867
GstD8	0	0	0.06057	0.02019	0	0	0	0
Itp-r83A	15.4376	24.331	21.3976	20.3887	2.03285	3.40522	1.94875	2.46227
Jhe	0.011193	0	0	0.003731	0.0099	0.017626	0.01831	0.0152787
Jheh1	42.2785	90.1221	80.0927	70.8311	0.611968	0.92431	0.756393	0.764224
RpL23	1310.31	2501.19	2017.35	1942.95	670.968	764.62	738.483	724.69
gammaTub37C	0	0.325935	0	0.108645	0	0	0.006396	0.002132
Acon	117.144	192.719	194.573	168.146	24.0726	31.2387	23.9538	26.4217
comm	23.0184	38.7866	46.7991	36.2014	3.23943	4.10241	3.8786	3.74015
dpn	0	0	0	0	0	0	0	0
hdc	2.91823	6.69813	5.13202	4.91613	0.198908	0.189259	0.068273	0.152147
hig	0.162437	0.298488	0.261477	0.240801	0.002296	0.008177	0	0.003491
RpA-70	17.4245	26.5676	27.0026	23.6649	2.1912	2.60491	2.33321	2.37644
Wnt5	0.395056	0.821295	0.760457	0.658936	0	0	0	0
Gyc32E	0.022053	0	0.029086	0.0170463	0.002438	0	0	0.000812667
RpS15Aa	1218.13	1793.45	1834.26	1615.28	349.46	388.654	357.267	365.127
Sod2	44.9969	87.5832	79.8746	70.8182	17.4451	23.1081	18.0209	19.5247
alpha-Cat	23.5963	40.3642	40.6044	34.855	2.85748	2.93194	2.52756	2.77233
ATPsynbeta	308.724	512.798	545.629	455.717	119.682	152.167	132.888	134.913
Dbp45A	7.78231	12.4149	11.6627	10.62	1.82544	2.25378	1.99805	2.02576
Nmdmc	23.133	31.8501	39.0306	31.3379	1.64545	1.90181	1.68653	1.7446
Galphaf	23.6728	27.5591	26.4376	25.8899	3.4157	3.52594	2.66341	3.20168
Gel	101.044	160.464	159.874	140.461	2.35784	3.38107	2.74096	2.82662
GstS1	23.7014	43.668	33.5316	33.6337	0.633803	0.947392	0.542646	0.707947
HmgZ	43.213	121.763	81.6033	82.193	22.2713	21.083	19.4915	20.9486
Klc	31.5174	49.8522	51.4584	44.276	6.15691	7.48165	6.28603	6.64153
Lac	25.5614	47.0919	44.1716	38.9416	8.22679	8.49077	5.98416	7.56724
Lcch3	0.011627	0.055692	0.020447	0.0292553	0	0	0	0
Mdr50	0.014393	0.160861	0.236232	0.137162	0.004243	0	0	0.00141433
Myo61F	1.02757	5.87608	3.16128	3.35498	0.038148	0.03396	0.038155	0.0367543
Parp	8.32014	16.4689	16.3322	13.7071	0.415734	0.388604	0.443122	0.41582
Rbp4	0.349435	0.181934	0.187025	0.239465	0.053747	0.047847	0.115678	0.072424
Rbp9	39.1923	65.5489	62.039	55.5934	0.035186	0.03171	0.044014	0.03697
RpS13	473.723	904.002	807.21	728.312	258.578	326.942	271.366	285.628
Dsor1	5.34755	12.0933	9.74092	9.06057	1.09733	1.70568	1.38113	1.39471
Ssrp	5.93513	7.52539	7.80186	7.08746	0.851009	1.01236	0.846456	0.903275
Taf4	9.41929	17.7095	15.4351	14.1879	1.46951	1.85512	1.23068	1.51844
TfIIFalpha	7.40065	13.307	11.9334	10.8804	3.38844	3.50953	3.30866	3.40221
Trf	2.25488	2.57463	4.24205	3.02385	0.672483	0.371584	0.499088	0.514385
Uch	16.2532	23.2961	20.0663	19.8719	2.56745	3.31417	2.89412	2.92525
bys	12.0346	18.9853	16.206	15.7419	2.77484	2.47621	2.52607	2.59237
ng2	0	0	0	0	0	0	0	0
ng3	0	0	0	0	0	0	0	0
ng4	0	0	0	0	0	0	0	0
brat	1.93309	4.33418	2.41123	2.89283	0.196408	0.231363	0.137613	0.188461
hep	7.13187	13.1777	9.78003	10.0299	1.33052	1.58177	0.952149	1.28815
pigeon	2.32302	3.54192	3.47532	3.11342	0.61258	0.613101	0.52315	0.582944
corto	15.832	23.6347	25.417	21.6279	2.90708	3.99837	2.42606	3.11051
Cks30A	0	0.205259	0	0.0684197	0	0.016869	0	0.005623
CycD	7.61292	11.3706	11.5375	10.1737	0.691011	0.94145	0.804531	0.812331
dap	4.50127	10.0538	8.25681	7.60395	0.48458	0.501073	0.449266	0.478306
CycJ	0	0	0.19266	0.06422	0.013921	0	0	0.00464033
Gsc	0	0	0	0	0	0	0	0
woc	9.52691	17.2078	14.2666	13.6671	1.16789	1.78474	1.5121	1.48824
Tbh	0.114626	0.248383	0.268696	0.210568	0.004827	0	0	0.001609
Rac1	13.0886	20.8686	23.7999	19.2524	6.68003	7.38611	6.19746	6.75453
128up	20.4771	30.5697	28.443	26.4966	5.1283	4.94581	4.94408	5.00607
140up	7.73056	11.4729	9.75153	9.65166	2.51535	2.50316	2.15736	2.39196
Cdc42	34.9851	60.9699	50.4446	48.7999	7.63429	8.6459	6.36313	7.54777
Map60	3.31785	6.97503	6.61266	5.63518	0.510797	0.628877	0.447023	0.528899
Arf79F	113.865	237.478	208.198	186.514	54.6683	41.1815	42.1544	46.0014
Cds	55.1501	85.1352	87.1832	75.8228	2.03598	2.51447	2.18795	2.24613
Nc73EF	57.4335	95.5481	86.6779	79.8865	26.116	39.6362	30.0316	31.9279
Taf1	6.86102	10.7403	9.69592	9.0991	0.892073	1.43658	0.953037	1.0939
Taf5	6.9705	13.0111	11.138	10.3732	0.555319	0.666313	0.715958	0.645863
betaTry	27.6736	334.512	1415.92	592.701	1.48408	1.20414	2.02777	1.572
deltaTry	4.45627	20.1115	16.9945	13.8541	0	0	0	0
gammaTry	0	0	0	0	0	0	0	0
Akt1	15.9965	32.0262	27.7923	25.2717	2.52193	2.89269	2.00844	2.47435
AP-1-2beta	19.5997	34.8079	29.3719	27.9265	5.87039	7.11365	5.72183	6.23529
CycE	0.551851	0.256996	0.609871	0.472906	0.083683	0.061531	0.071143	0.072119
Cyp18a1	0.267788	0.740021	0.452342	0.486717	0.018218	0.063201	0.037758	0.0397257
Def	6.19133	121.406	1.361	42.9862	0.342233	0.050778	0.872975	0.421995
Dbi	1922.01	3185.23	2673.43	2593.55	2.34967	2.5813	4.63864	3.18987
Dro	0	0	0.595516	0.198505	0.242819	0	0.387118	0.209979
htl	49.9461	84.8508	92.7609	75.8526	0.718683	0.853368	0.71027	0.760774
Gtp-bp	32.819	57.9826	48.9754	46.5923	26.4328	29.4382	27.9179	27.9296
Itgbn	1.01515	2.67683	1.61905	1.77034	0.264582	0.354518	0.261781	0.293627
LamC	56.5694	88.632	81.8974	75.6996	2.15342	2.70651	1.84711	2.23568
Lrr47	1.44359	1.86896	2.3222	1.87825	0.209455	0.194098	0.146467	0.18334
Nmdar1	0.058833	0.070453	0.051732	0.0603393	0	0	0	0
Os-C	0.800789	1.68774	2.48234	1.65696	0	0	0	0
Obp83b	0.138266	0.827865	6.07879	2.34831	0	0.027215	0	0.00907167
RNaseX25	26.0605	34.3672	41.7154	34.0477	4.60727	6.78947	5.69013	5.69563
Ror	0.085587	0.136653	0.167234	0.129825	0.00841	0.011231	0	0.006547
RpS9	965.321	1351.97	1424.89	1247.39	364.351	402.326	359.998	375.558
RpL18A	1358.15	2145.56	2025.6	1843.11	472.533	615.115	504.224	530.624
RpS18	1694.98	2170.23	2335.01	2066.74	549.939	661.036	593.029	601.335
RpS19a	906.639	1539.61	1295.24	1247.16	287.091	364.511	328.068	326.557
SerT	0.105082	0.39	0.077809	0.190964	0	0	0	0
Sdc	42.0602	78.6536	72.25	64.3213	2.46176	2.79168	1.69505	2.31616
TH1	8.88996	14.539	12.8153	12.0814	1.70868	1.63182	1.57787	1.63945
Taf6	6.28925	10.8574	10.0122	9.05294	1.40235	2.10303	1.68354	1.72964
TfIIFbeta	7.28459	12.1437	9.30615	9.57814	1.94846	1.34233	1.35805	1.54961
TfIIS	8.82144	15.6069	14.3082	12.9122	3.53204	4.37361	3.57641	3.82735
TpnC47D	234.805	295.099	430.256	320.053	0.145278	0.387993	0.648514	0.393928
TpnC73F	240.367	281.979	431.186	317.844	1.25013	1.71144	1.25612	1.4059
epsilonTry	0.629585	22.6972	67.1882	30.1717	0.058612	0.065223	0.154182	0.0926723
mtrm	0.205428	0.054667	0.441542	0.233879	0.030281	0.026957	0.067586	0.041608
ato	0	0	0	0	0	0	0	0
cora	47.2334	75.6525	74.9862	65.9574	2.48841	3.89337	2.83404	3.07194
emp	330.232	406.866	430.903	389.334	0.67011	1.13908	0.617257	0.808814
mtSSB	18.3319	24.5017	28.8064	23.88	3.60872	3.07291	3.25183	3.31115
pll	6.84839	12.1568	13.4509	10.8187	1.38529	1.71947	1.72644	1.6104
trn	1.53011	4.75808	2.86443	3.05087	0.076394	0.053435	0.052196	0.060675
Wnt4	0.323672	0.605454	0.037721	0.322282	0	0	0	0
Fkbp14	29.3613	50.9621	48.2183	42.8472	53.6015	66.1796	55.8127	58.5313
tutl	0.627533	1.69187	1.05175	1.12372	0.035637	0.026624	0.075263	0.0458413
l(2)01289	64.3377	112.318	107.73	94.7951	0.012962	0.057965	0.050691	0.0405393
NAT1	54.7872	92.6514	80.3179	75.9189	4.76395	6.42	4.44038	5.20811
dmGlut	0.468108	1.43841	0.465966	0.79083	10.9828	15.2847	11.6751	12.6475
Dcp-1	0.192317	0.491307	0.045094	0.242906	0.039687	0.050473	0.01627	0.0354767
kermit	3.68224	10.8316	4.40249	6.30545	1.18554	1.83175	1.53359	1.51696
wal	123.391	193.366	198.863	171.873	10.684	14.4974	11.1663	12.1159
Bka	6.46936	13.5007	11.3104	10.4268	1.94067	2.85954	2.27244	2.35755
Ccs	11.726	16.573	21.7178	16.6722	2.42211	2.88584	1.86378	2.39058
Aldh-III	91.3705	138.148	131.965	120.494	5.09049	5.92095	4.96287	5.32477
l(2)03659	0	0	0.016245	0.005415	0	0.001818	0	0.000606
Phb2	40.5661	67.1709	71.6791	59.8054	11.2308	12.9092	11.0386	11.7262
dock	3.37807	7.96936	5.83167	5.72637	0.907187	1.04889	0.775689	0.910588
Prosbeta1	63.7225	96.1875	99.2608	86.3903	9.28938	10.8084	10.0607	10.0528
Sply	8.56278	14.2437	13.9447	12.2504	2.3694	2.78386	2.2407	2.46465
lwr	25.6367	50.4506	45.3897	40.4923	10.1557	11.1858	9.72089	10.3541
l(2)05714	7.03067	10.0815	9.6646	8.92559	1.3478	1.2374	1.39136	1.32552
Hmgs	43.9286	71.0884	58.2358	57.7509	2.83373	3.27787	3.05419	3.05527
ATPsynG	244.511	355.683	406.722	335.639	165.975	217.45	192.966	192.131
CG10939	38.071	52.0536	45.4327	45.1858	15.9722	19.6651	15.6551	17.0975
CCT5	41.5278	52.481	54.26	49.4229	5.23041	5.25333	4.68241	5.05539
DCTN3-p24	18.772	30.232	31.9092	26.9711	2.04127	2.73212	2.52442	2.43261
Sec61beta	37.4804	87.7274	88.299	71.169	62.0631	57.8747	54.7622	58.2333
MFS14	10.6634	27.5244	21.464	19.8839	42.5967	51.1281	43.7784	45.8344
Nup214	4.41536	7.60515	6.59474	6.20509	0.794045	0.882487	0.604442	0.760325
Pfdn2	37.6059	69.6798	69.6969	58.9942	8.38464	9.61841	8.1776	8.72688
Srp54k	28.3003	48.6372	44.1386	40.3587	15.7938	18.6339	16.9178	17.1152
atms	9.73017	18.6257	15.3448	14.5669	1.0895	1.35153	1.00999	1.15034
simj	4.93297	7.81008	7.90374	6.88227	0.471442	0.786613	0.394052	0.550702
sqz	2.34486	4.54478	3.1461	3.34525	0.008476	0.020122	0	0.00953267
ppan	3.41461	7.16511	7.76777	6.11583	0.928148	1.19007	0.821571	0.979929
Xe7	4.23974	8.61632	8.01161	6.95589	2.14745	3.28571	2.31532	2.58283
Ref1	23.3908	41.674	33.1083	32.7244	3.97346	4.63919	4.41169	4.34145
l(3)02640	16.0436	21.6972	24.755	20.8319	4.31205	5.39388	4.83333	4.84642
TrpRS	10.4477	16.4459	15.8495	14.2477	5.67575	4.42971	4.82215	4.97587
Chchd3	46.7939	89.7905	76.609	71.0644	20.4833	28.9915	23.2812	24.252
unc-45	16.9108	25.8724	25.0077	22.5969	0.930711	0.823479	0.653416	0.802535
Gug	7.82325	16.0209	11.6827	11.8423	1.03841	1.49032	0.817843	1.11553
l(3)04053	7.93354	14.8107	12.9313	11.8918	0.980482	1.51727	1.1687	1.22215
l(3)05822	11.6128	22.2685	18.7693	17.5502	2.6013	3.43494	1.97398	2.67007
sinu	14.4221	26.9836	28.044	23.1499	2.86571	3.69748	3.18465	3.24928
Spn	3.86243	10.0864	5.7472	6.56534	0.049937	0.177661	0.095903	0.107834
msn	33.4405	55.9086	51.9436	47.0976	1.80982	2.30291	1.34906	1.82059
l(3)07882	5.57467	8.94845	8.63697	7.72003	0.689557	0.630878	0.656552	0.658996
SsRbeta	42.1993	90.4804	74.0178	68.8992	41.5955	37.5916	37.9768	39.0546
Sas-4	1.47606	1.96599	2.19846	1.88017	0.416281	0.343903	0.254846	0.338343
dia	32.8635	57.5796	47.3358	45.9263	1.19601	1.62312	1.10343	1.30752
cue	10.1707	17.7549	16.9984	14.9747	3.01839	3.82891	2.82352	3.22361
fbl	76.2231	130.122	121.578	109.307	4.26526	5.28875	4.45804	4.67068
bol	6.65502	11.6265	10.425	9.56885	0.128845	0.203618	0.06731	0.133258
pelo	12.313	19.54	21.5027	17.7852	1.56719	1.63962	1.68932	1.63204
blw	265.331	404.929	431.086	367.115	93.4612	131.114	97.1733	107.25
eff	83.2189	156.539	144.814	128.19	23.9072	21.6601	18.864	21.4771
heph	5.9783	14.279	11.6129	10.6234	0.057811	0.084843	0.050572	0.0644087
jar	16.379	30.6533	25.3112	24.1145	5.67777	8.01339	5.68921	6.46012
ox	267.716	424.803	519.174	403.898	209.615	230.012	221.271	220.299
poe	36.233	57.52	49.5231	47.7587	1.81397	2.9651	1.79374	2.19094
scat	6.57092	11.4656	10.1558	9.39742	2.71817	2.80404	2.57797	2.70006
ken	3.83015	7.08394	6.1244	5.6795	0.95536	1.1	0.853318	0.96956
ms(2)35Ci	0	0	0	0	0	0	0	0
Hsp60B	0	0.070706	0.051917	0.0408743	0	0	0	0
Sema1a	0.219505	0.894547	0.764178	0.626077	0.014136	0.013982	0.005365	0.011161
Sema2a	2.09661	3.9118	3.80609	3.2715	0.053284	0.065566	0.025485	0.0481117
Pglym87	0	0	0.080953	0.0269843	0	0	0	0
RpL13	800.999	1319.58	1057.56	1059.38	245.896	311.275	264.285	273.819
Acam	0	0	0	0	0	0	0	0
Dif	47.4307	89.7479	80.5656	72.5814	0.66356	0.957181	0.6533	0.758014
HLH3B	0	0	0	0	0	0	0	0
HLH4C	0	0.078414	0	0.026138	0	0	0	0
lbe	0	0	0.08337	0.02779	0	0	0	0
Obp69a	1.88294	2.64357	4.11058	2.87903	0	0	0	0
Obp19d	5.40927	4.21779	11.3452	6.99075	0	0	0.065211	0.021737
Obp83a	0.228408	1.01482	1.36968	0.870968	0	0	0	0
Obp84a	0.036126	0	0.444711	0.160279	0	0	0	0
Obp28a	1.36011	0.849772	0.51997	0.90995	0.02615	0	0.025014	0.0170547
RpS4	1009.72	1562.76	1436.07	1336.18	211.138	256.604	212.933	226.892
RyR	8.89455	17.698	13.7209	13.4378	0.027895	0.038954	0.028623	0.031824
Snap25	0.290755	0.348179	0.766976	0.468637	0.004286	0.00763	0	0.003972
TfIIA-L	27.5126	45.2618	40.1928	37.6557	4.77739	6.63147	5.64689	5.68525
Taf12	5.97104	11.1774	9.59216	8.91354	3.12194	4.50263	3.43573	3.68677
Taf11	5.47028	7.86079	9.49168	7.60758	1.83845	1.80892	1.55804	1.73514
a10	0.303138	2.46845	1.1728	1.3148	0	0	0.025645	0.00854833
a5	0	0	0.321274	0.107091	0	0.043151	0	0.0143837
l(2)efl	383.049	514.279	524.048	473.792	0.644375	0.449611	0.566405	0.553464
l(2)not	4.90387	6.07815	6.69453	5.89218	1.89382	2.49247	1.98487	2.12372
babo	3.6723	6.68845	6.95381	5.77152	0.849182	0.958037	0.665444	0.824221
Rsf1	15.0735	26.9857	20.742	20.9337	2.63889	3.10114	2.68324	2.80776
Uch-L5	8.98659	13.9692	15.1567	12.7041	1.80081	1.78724	1.55027	1.71278
vers	2.7086	4.592	4.20134	3.83398	1.12375	1.21006	1.15217	1.16199
Stt3B	24.2646	40.8503	38.7169	34.6106	22.8321	21.4916	18.536	20.9532
ND-ACP	90.7503	159.449	155.588	135.262	70.9931	92.4719	85.2574	82.9075
ND-SGDH	109.877	194.055	176.812	160.248	48.1953	59.3411	52.46	53.3322
PR-Set7	1.97792	3.02894	2.85271	2.61986	0.305178	0.447172	0.33341	0.36192
l(3)neo43	15.1211	20.8263	29.1656	21.7044	5.06838	4.58478	4.03568	4.56295
Ssdp	5.34771	12.5534	10.6015	9.50087	1.77476	2.07342	1.30257	1.71691
SrpRbeta	22.5438	34.8606	28.2605	28.555	19.0737	17.65	17.7349	18.1529
etaTry	0	0.557087	0.818108	0.458398	0	0	0	0
thetaTry	0.192913	1.7326	1.56905	1.16485	0	0	0	0
zetaTry	0	0	0	0	0	0	0	0
Acp36DE	0.014824	0	0.026069	0.013631	0	0	0	0
Smyd3	3.90225	6.24074	6.23655	5.45985	0.708233	0.820637	0.569931	0.6996
can	0	0	0	0	0	0	0	0
cpb	22.3049	35.5973	41.0317	32.978	4.0652	4.60379	3.98123	4.21674
Cdc37	24.7827	40.449	38.7399	34.6572	2.82877	2.81288	3.19568	2.94578
Cyp4d2	18.73	24.7772	24.3309	22.6127	0.168961	0.35251	0.271287	0.264253
Ms	0.199307	1.02287	0	0.407393	0	0	0	0
Dop1R1	0	0.028939	0.082853	0.037264	0	0	0	0
Trp1	66.0804	130.092	115.654	103.942	48.1932	48.9168	47.7308	48.2803
e(r)	38.7959	86.6148	66.6559	64.0222	7.59255	8.48795	6.14609	7.40887
Elk	0.775805	1.75777	1.65206	1.39521	0.008612	0.010734	0.001648	0.006998
fng	2.28288	7.46057	9.07742	6.27362	0.039784	0.070833	0.033298	0.0479717
fra	3.41925	7.48034	6.12789	5.67583	0.02388	0.017528	0.014798	0.0187353
fzo	1.93895	3.89131	4.30961	3.37996	0.007939	0.017669	0	0.008536
ine	0.970532	4.19348	1.17164	2.11188	22.6432	29.4157	24.6237	25.5609
Iswi	4.55438	6.31429	6.68599	5.85155	0.395293	0.730498	0.545642	0.557144
Klp3A	0.863735	1.4744	1.45907	1.26574	0.080548	0.076841	0.036115	0.0645013
La	26.2762	42.9819	41.4735	36.9106	5.54809	5.40503	5.12558	5.35957
lark	17.3067	32.9738	26.4347	25.5717	5.11431	6.29714	4.97739	5.46294
Zyx	16.9901	36.9454	34.3406	29.4254	1.86727	2.15619	1.80728	1.94358
Mad	8.74326	16.3458	13.4356	12.8415	1.54756	2.15689	1.38623	1.69689
mas	0	0.013522	0	0.00450733	0	0	0	0
Med	4.76992	6.46585	6.58929	5.94169	0.55971	0.962735	0.691335	0.737927
Mef2	13.5142	27.8187	24.4809	21.938	1.08409	1.50096	0.998898	1.19465
Mlh1	0.601581	1.46606	0.909448	0.992364	0.345365	0.278371	0.303576	0.309104
Pms2	0.392645	0.758906	0.993348	0.714966	0.012185	0.02983	0	0.014005
Moe	205.21	309.719	276.555	263.828	39.5119	46.0652	30.8162	38.7978
msi	3.56395	6.20248	6.56681	5.44442	0.000856	0.000762	0.002177	0.001265
Mst57Da	0	0	0	0	0	0	0	0
Mst57Db	0	0	0	0	0	0	0	0
Mst57Dc	0	0	0	0	0	0	0	0
Mvl	9.59688	14.8209	11.8935	12.1038	16.5431	24.3996	20.0575	20.3334
insc	7.30989	16.1151	11.4901	11.6384	0.247696	0.282162	0.110138	0.213332
Nos	0	0.051765	0.153218	0.0683277	0.002266	0	0	0.000755333
pav	0.012999	0.093397	0.182878	0.0964247	0.002874	0	0	0.000958
Pdh	0.318866	0.665163	0.662707	0.548912	0.10255	0.054431	0.085833	0.080938
EbpII	0	0	0	0	0	0	0	0
EbpIII	3823.72	6930.88	5671.19	5475.26	9.42258	11.8272	10.2502	10.5
repo	0.349944	0.65373	0.640022	0.547899	0.01238	0.077147	0	0.0298423
RnrL	1.37927	2.47257	2.28032	2.04405	0.029218	0.032513	0.006987	0.022906
RnrS	2.54726	5.65513	5.31005	4.50414	2.12628	2.94635	2.22761	2.43342
rost	2.56928	6.19697	4.96144	4.57589	10.3001	11.9535	10.3664	10.8733
rpr	0.118089	0.494939	0.051917	0.221648	0.039165	0.05811	0.024976	0.0407503
Syx5	21.08	39.5149	32.8959	31.1636	15.2808	15.3008	15.1708	15.2508
45170	8.63553	15.3172	14.0445	12.6657	1.43082	1.68273	1.60669	1.57341
Snr1	10.3623	15.7815	15.2948	13.8128	2.2089	2.71256	2.62994	2.51713
Tig	25.5544	56.3039	32.9516	38.27	0.012725	0.04871	0.004869	0.0221013
byn	0	0	0	0	0	0	0	0
twin	9.83727	13.7706	16.0002	13.2027	1.87714	2.02436	1.40629	1.76926
tsr	395.474	697.083	683	591.852	42.1961	46.2376	33.2726	40.5688
Wee1	4.39446	7.2271	6.84672	6.15609	0.519709	0.666808	0.603067	0.596528
wts	10.6668	16.0642	14.4797	13.7369	0.500469	0.708492	0.544607	0.584523
alpha-Man-IIa	6.0758	8.21135	8.97614	7.75443	0.299219	0.461776	0.260008	0.340334
Arp6	11.8082	20.4761	19.41	17.2314	2.26221	2.55184	2.17135	2.32847
Arp2	16.0445	27.9294	24.1866	22.7202	2.74498	3.0549	2.25187	2.68392
Arp53D	0	0	0	0	0	0	0	0
Arp1	41.2915	68.874	69.7033	59.9563	5.41022	5.98318	5.70871	5.70071
ana	0.212854	0.227368	0.1855	0.208574	0.027453	0.038405	0.008924	0.0249273
Ank	48.2171	82.1568	83.3207	71.2315	2.89786	3.34744	2.64953	2.96495
PhKgamma	12.9746	27.5422	22.9701	21.1623	3.65798	4.83135	3.53236	4.00723
B-H1	0	0	0.027378	0.009126	0.003442	0	0	0.00114733
ctp	93.8882	142.307	154.283	130.16	13.486	12.8806	11.0797	12.4821
dhd	0	0	0.194242	0.0647473	0.032562	0	0	0.010854
DNApol-alpha50	1.28223	1.04691	1.97305	1.43406	0.322168	0.355636	0.320499	0.332768
Dp	18.2742	30.7076	29.2012	26.061	3.12344	4.0844	2.99586	3.40123
E2f1	13.763	24.1061	22.5344	20.1345	3.33087	4.05657	2.50076	3.29607
Fdh	49.1524	85.5798	83.8578	72.8633	8.40497	10.5379	9.58049	9.5078
Fdx1	6.0948	7.49314	9.9322	7.84005	1.63507	2.01543	1.71873	1.78974
Gip	37.5362	77.8056	73.214	62.8519	4.91016	5.67948	4.36992	4.98652
Hem	9.78656	17.2137	16.7409	14.5804	1.06506	1.41793	0.938117	1.14037
Irbp	4.62201	5.45371	5.73867	5.27146	0.425163	0.632714	0.500875	0.519584
BRWD3	3.40742	6.40356	3.95777	4.58958	0.781344	1.13261	0.754375	0.889443
mRpL12	14.7686	17.8269	25.9026	19.4994	6.09544	6.29456	5.61408	6.00136
Gem3	2.26608	4.17789	3.76234	3.4021	0.161574	0.169763	0.169527	0.166955
Lcp1Psi	0	0	0	0	0	0	0	0
nmo	0.76064	1.84332	1.47336	1.35911	0.554217	0.587365	0.399967	0.51385
oaf	3.22646	6.23475	6.67883	5.38001	0.648329	1.10285	0.723212	0.824798
Pgcl	0.036262	0.217119	0.25508	0.169487	0	0	0	0
CG4038	3.58826	5.27351	2.9161	3.92596	3.9068	3.9274	4.49599	4.11007
Pp2B-14D	10.2383	19.7904	15.5653	15.198	1.8982	2.46438	1.63176	1.99812
Pxn	117.79	190.467	179.521	162.593	0.050212	0.024833	0.06265	0.0458983
Ret	0.057714	0.248751	0.114157	0.140207	0	0	0	0
Ser12	0	0	0	0	0	0	0	0
Ser6	0	0	0	0	0	0	0	0
Taf2	4.93474	6.8945	6.92693	6.25206	0.468753	0.476012	0.319956	0.421574
Tis11	15.7104	27.6627	23.0539	22.1423	1.50804	1.68801	0.81754	1.33786
tRNA:Ala-AGC-2-3	0	0	0	0	0	0	0	0
tRNA:Asp-GTC-1-10	0	0	0	0	0	0	0	0
tRNA:Glu-TTC-1-6	0	0	0	0	0	0	0	0
tRNA:Glu-CTC-3-4	0	0	0	0	0	0	0	0
tRNA:Glu-CTC-3-8	0	0	0	0	0	0	0	0
tRNA:Phe-GAA-1-8	0	0	0	0	0	0	0	0
tRNA:Gly-GCC-1-1	0	0	0	0	0	0	0	0
tRNA:Gly-GCC-1-5	0	0	0	0	0	0	0	0
tRNA:Gly-GCC-2-1	0	0	0	0	0	0	0	0
tRNA:His-GTG-2-1Psi	0	0	0	0	0	0	0	0
tRNA:His-GTG-1-4	0	0	0	0	0	0	0	0
tRNA:Ala-TGC-2-1	0	0	0	0	0	0	0	0
tRNA:Ile-AAT-1-1	0	0	0	0	0	0	0	0
tRNA:Lys-CTT-1-4	0	0	0	0	0	0	0	0
tRNA:Lys-TTT-1-1	0	0	0	0	0	0	0	0
tRNA:Lys-TTT-2-4	0	0	0	0	0	0	0	0
tRNA:Lys-TTT-2-5	0	0	0	0	0	0	0	0
tRNA:Leu-CAG-1-1	0	0	0	0	0	0	0	0
tRNA:Leu-CAA-2-1	0	0	0	0	0	0	0	0
tRNA:Leu-CAA-1-1	0	0	0	0	0	0	0	0
tRNA:Met-CAT-1-1	0	0	0	0	0	0	0	0
tRNA:iMet-CAT-2-1	0	0	0	0	0	0	0	0
tRNA:iMet-CAT-1-4	0	0	0	0	0	0	0	0
tRNA:Asn-GTT-1-6	0	0	0	0	0	0	0	0
tRNA:Pro-TGG-1-1	0	0	0	0	0	0	0	0
tRNA:Arg-TCG-3-1	0	0	0	0	0	0	0	0
tRNA:Arg-TCG-3-2	0	0	0	0	0	0	0	0
tRNA:Arg-TCG-2-1	0	0	0	0	0	0	0	0
tRNA:Arg-TCG-1-1	0	0	0	0	0	0	0	0
tRNA:Arg-ACG-1-5	0	0	0	0	0	0	0	0
tRNA:Arg-TCG-4-1	0	0	0	0	0	0	0	0
tRNA:Ser-GCT-2-1	0	0	0	0	0	0	0	0
tRNA:Ser-AGA-1-1	0	0	0	0	0	0	0	0
tRNA:Ser-CGA-1-1	0	0	0	0	0	0	0	0
tRNA:Ser-AGA-3-1	0	0	0	0	0	0	0	0
tRNA:Ser-AGA-2-1	0	0	0	0	0	0	0	0
tRNA:SeC-TCA-1-1	0	0	0	0	0	0	0	0
tRNA:Thr-AGT-1-5	0	0	0	0	0	0	0	0
tRNA:Val-CAC-2-2	0	0	0	0	0	0	0	0
tRNA:Val-CAC-1-1	0	0	0	0	0	0	0	0
tRNA:Val-AAC-2-4	0	0	0	0	0	0	0	0
tRNA:Val-AAC-1-1	0	0	0	0	0	0	0	0
tRNA:Tyr-GTA-1-3	0	0	0	0	0	0	0	0
AcCoAS	295.251	522.668	517.224	445.047	0.843527	0.887634	0.844306	0.858489
Aldh	243.766	462.469	480.342	395.526	30.4978	41.5481	33.2229	35.0896
Ance	3.92997	20.9343	6.93573	10.6	6.30797	6.9215	7.30148	6.84365
AttA	0.224213	0.350538	0	0.191584	0	0	0	0
CalpA	28.0371	37.9935	43.5535	36.528	3.33439	5.13493	3.70767	4.059
Cdc27	6.19932	11.5505	10.9895	9.57978	0.972683	1.40024	1.12917	1.16737
Dh44	0.063399	0.15184	0.06371	0.092983	0.004005	0	0	0.001335
Trl	21.2133	39.0611	36.5097	32.2614	7.95199	11.0964	7.90062	8.98302
Fkbp39	15.2066	27.1174	21.2648	21.1962	3.48378	2.55321	3.35568	3.13089
Gp150	243.977	413.581	361.843	339.8	40.3723	63.9294	46.0108	50.1042
Hsp70Aa	102.167	759.919	315.828	392.638	1.50742	2.28642	2.07038	1.95474
Hsp70Ab	0.842548	2.65426	3.49576	2.33085	0	0	0	0
Hsp70Ba	0.093183	0.421429	0.105408	0.206673	0	0.013914	0	0.004638
Hsp70Bb	121.009	590.489	341.054	350.851	3.564	3.99393	3.33376	3.63056
Hsp70Bc	7.08943	67.3517	30.4018	34.9476	0.843181	1.16433	0.888127	0.965212
ProtA	0	0	0	0	0	0	0	0
ProtB	0	0	0	0	0	0	0	0
Nca	23.2611	43.3651	43.9577	36.8613	5.5769	5.44023	5.5222	5.51311
Nmda1	61.0493	107.496	83.6456	84.0637	33.5208	33.3604	28.3706	31.7506
Odc1	1.66705	4.49738	2.99903	3.05448	0.10168	0.25647	0.235053	0.197734
Odc2	0.056637	0	0.298804	0.11848	0	0	0	0
Ptth	0.216755	0.29928	0.190591	0.235542	0	0.039354	0.06343	0.0342613
RpL11	1220.12	1782.46	1839.52	1614.03	363.938	437.082	392.841	397.954
Sap47	10.8214	18.5248	16.0406	15.1289	5.26251	6.00749	5.0224	5.4308
nSyb	0.339117	1.36511	0.459765	0.721332	0.084276	0.11786	0.085176	0.0957707
Syx1A	2.91523	7.3107	5.23019	5.15204	0.837495	1.06321	0.548342	0.81635
TfIIA-S	46.0312	72.6184	63.9124	60.854	13.2692	18.0798	15.1294	15.4928
TpnC41C	0.639509	1.53162	1.9533	1.37481	0.150078	0.066251	0.128137	0.114822
bcn92	6.02039	13.2172	10.1123	9.7833	2.6964	3.29678	3.16695	3.05337
beat-Ia	0.037102	0.071088	0.052198	0.0534627	0.006563	0	0	0.00218767
Cdc2rk	5.31832	8.41495	7.32685	7.02004	1.87636	2.09365	2.2334	2.0678
igl	0.17304	0.497315	0.285129	0.318495	0	0	0	0
klu	0.177718	0.526976	0.513445	0.406046	0.002348	0	0	0.000782667
MED20	4.59105	8.59759	6.69949	6.62938	0.917913	0.797926	0.991664	0.902501
l(2)dtl	1.84751	1.9538	2.05348	1.9516	0.413799	0.497465	0.446569	0.452611
Pex1	6.50473	8.29252	9.69326	8.1635	0.519754	0.687757	0.550924	0.586145
mtd	87.0679	172.777	154.396	138.081	24.8176	31.3162	25.4001	27.178
mt:ATPase6	1135.63	349.498	2665.36	1383.5	298.657	289.248	406.326	331.41
mt:ATPase8	23.2061	0	104.94	42.7153	38.1159	39.1522	57.4947	44.9209
mt:CoI	2597.14	3625.61	6173.46	4132.07	605.793	540.789	649.102	598.562
mt:CoII	1358.93	2301.04	3104.61	2254.86	271.141	244.508	317.185	277.611
mt:CoIII	2295.22	3236.23	6195.2	3908.88	666.721	537.528	668.345	624.198
mt:Cyt-b	1093.81	824.272	2656.63	1524.91	207.689	186.793	235.125	209.869
mt:ND1	183.793	218.522	538.414	313.577	92.4999	88.0672	107.372	95.9796
mt:ND2	8.11962	3.38975	17.0737	9.52769	8.47683	8.27945	10.1042	8.9535
mt:ND3	516.131	15.0478	1159.84	563.673	80.247	75.8758	90.831	82.3179
mt:ND4L	8.36695	2.10935	10.0675	6.84792	19.8629	20.1095	35.3921	25.1215
mt:ND5	133.799	75.8056	314.089	174.565	33.7692	31.166	37.2287	34.0547
mt:ND6	3.63412	2.17593	2.70384	2.83797	10.0749	9.68432	16.3774	12.0456
mt:lrRNA	2021.69	4313.85	6387.83	4241.13	1511.54	1350.68	1619.51	1493.91
mt:ori	0.00441	0.010562	0	0.00499067	0	0	0	0
mt:srRNA	352.717	9.96156	851.51	404.73	5.99355	6.46487	6.99205	6.48349
mt:tRNA:Ala-TGC	0	0	0	0	0	0	0	0
mt:tRNA:Cys-GCA	0	0	0	0	0	0	0	0
mt:tRNA:Asp-GTC	0	0	0	0	0	0	0	0
mt:tRNA:Glu-TTC	0	0	0	0	0	0	0	0
mt:tRNA:Phe-GAA	0	0	0	0	0	0	0	0
mt:tRNA:Gly-TCC	0	0	0	0	0	0	0	0
mt:tRNA:His-GTG	0	0	0	0	0	0	0	0
mt:tRNA:Ile-GAT	0	0	0	0	0	0	0	0
mt:tRNA:Lys-CTT	0	0	0	0	0	0	0	0
mt:tRNA:Leu-TAG	0	0	0	0	0	0	0	0
mt:tRNA:Leu-TAA	0	0	0	0	0	0	0	0
mt:tRNA:Met-CAT	0	0	0	0	0	0	0	0
mt:tRNA:Asn-GTT	0	0	0	0	0	0	0	0
mt:tRNA:Pro-TGG	0	0	0	0	0	0	0	0
mt:tRNA:Gln-TTG	0	0	0	0	0	0	0	0
mt:tRNA:Arg-TCG	0	0	0	0	0	0	0	0
mt:tRNA:Ser-GCT	0	0	0	0	0	0	0	0
mt:tRNA:Ser-TGA	0	0	0	0	0	0	0	0
mt:tRNA:Thr-TGT	0	0	0	0	0	0	0	0
mt:tRNA:Val-TAC	0	0	0	0	0	0	0	0
mt:tRNA:Trp-TCA	0	0	0	0	0	0	0	0
mt:tRNA:Tyr-GTA	0	0	0	0	0	0	0	0
not	4.75218	7.15737	6.6798	6.19645	0.350796	0.402296	0.326927	0.360006
nuf	59.3397	97.9966	95.9229	84.4197	5.48661	6.8136	4.51895	5.60638
pck	30.8442	51.7026	46.4329	42.9932	11.7357	15.094	12.4921	13.1073
phyl	0.060475	0	0	0.0201583	0	0	0	0
pnut	6.19167	10.6729	10.8813	9.24863	3.78217	3.7914	3.49924	3.69093
sced	0.553349	1.2832	0.687268	0.841274	0.006179	0.00275	0.00591	0.00494633
shot	87.7002	121.231	109.416	106.115	4.60969	7.59272	3.84565	5.34935
alien	22.5538	39.415	35.3667	32.4452	2.93676	3.74537	3.32117	3.33444
Arf102F	73.8456	138.9	134.986	115.91	58.9152	45.626	50.693	51.7448
Arf51F	32.627	65.561	62.7678	53.6519	4.40416	4.18319	3.81143	4.13292
Awh	2.99974	5.80623	6.20408	5.00335	6.63444	8.05312	6.13916	6.94224
Bgb	5.59906	11.2753	11.5159	9.46342	0.171347	0.335583	0.237659	0.248196
Bro	0	0	0	0	0	0	0	0
Mtor	8.06729	14.5593	12.2432	11.6233	0.692872	0.768553	0.614064	0.69183
CASK	11.2544	19.8116	17.2639	16.11	1.69355	2.65335	1.87099	2.07263
Cdk5	7.79261	10.6744	12.8802	10.4491	1.77006	2.0619	1.61511	1.81569
Idgf6	107.618	199.022	185.64	164.093	2.04771	2.51764	1.80289	2.12275
Chi	11.591	20.648	17.4487	16.5626	1.51224	2.10384	1.79141	1.80249
cnn	5.74375	12.3988	11.2232	9.78859	0.231242	0.327137	0.260061	0.272813
Crz	0.428144	0.455736	0.167317	0.350399	0	0	0	0
Cp1	153.274	247.959	199.852	200.362	26.8987	33.6167	21.2993	27.2716
Cyp6a9	36.1029	75.7952	62.4177	58.1053	4.56087	5.97995	5.08185	5.20756
Cyp6a8	73.4989	187.364	161.595	140.819	0.04996	0.093894	0.04779	0.0638813
Cyp6a22	0.738857	1.24843	0.847474	0.944921	0.13562	0.188262	0.081248	0.135043
Deaf1	3.83682	5.93242	5.15398	4.97441	0.868694	1.14567	0.690831	0.901731
Dhc36C	0.003216	0.019256	0.033934	0.018802	0	0.004431	0.00136	0.00193033
Dhc62B	0.42366	0.808623	0.662259	0.631514	0.054553	0.075403	0.045317	0.0584243
Dhc93AB	0.009798	0.01341	0.059079	0.027429	0.027855	0.023695	0.031974	0.0278413
Dhc98D	0.002899	0.003471	0.006508	0.00429267	0.000641	0	0	0.000213667
Elal	2.13316	5.35453	5.77965	4.42245	0.058145	0.08627	0.111237	0.0852173
Esp	0.797783	1.59251	0.667114	1.01913	0.081319	0.143986	0.073914	0.0997397
Fkbp12	184.211	362.946	324.479	290.545	44.9349	50.6696	42.0913	45.8986
Gycalpha99B	0.127883	0.328156	0.305211	0.25375	0	0.003596	0.003864	0.00248667
Gycbeta100B	0.135983	0.229181	0.265708	0.210291	0.01559	0.001983	0.006391	0.007988
His4r	539.429	793.423	882.373	738.408	404.108	470.591	457.081	443.927
imd	8.21503	16.8015	17.3715	14.1293	1.70244	2.15997	1.94905	1.93715
MAPk-Ak2	51.1459	94.7987	89.6173	78.5206	6.863	8.25717	6.84491	7.32169
Calx	11.2618	21.3282	18.4683	17.0194	0.024113	0.034716	0.017043	0.0252907
Nrx-IV	15.8628	24.3788	24.0046	21.4154	1.92627	2.61498	1.79752	2.11293
Hf	5.17661	8.76409	11.7195	8.55339	0.184184	0.128831	0.151014	0.154676
Pdi	102.199	182.426	177.174	153.933	79.8197	70.8518	61.6933	70.7883
Ask1	22.2308	39.2206	36.234	32.5618	0.94125	1.20441	0.941254	1.02897
Ptp69D	5.76802	9.86769	9.14153	8.25908	0.300689	0.373955	0.223295	0.299313
Rab2	72.3544	141.287	106.566	106.736	13.6694	16.5982	14.5226	14.93
Rab5	67.5183	105.559	103.187	92.0879	14.9683	17.3136	13.687	15.3229
Rac2	45.6467	75.7587	66.8248	62.7434	1.63962	1.82263	1.22129	1.56118
Rel	42.8112	92.5833	73.3724	69.589	2.94521	3.49264	2.82445	3.08743
Rh5	0.140156	0.54547	0.184857	0.290161	0	0.006897	0	0.002299
Rho1	308.707	562.671	486.169	452.516	20.8641	24.6455	18.7294	21.413
Rlb1	3.68604	6.16808	5.68962	5.18125	0.782971	0.728706	0.72853	0.746736
mRpL47	14.5242	22.4876	22.9104	19.9741	4.21696	5.04777	4.84051	4.70175
Rnp4F	3.56329	5.15368	6.05473	4.9239	0.93208	1.15154	1.16836	1.08399
RpL7A	966.674	1412.18	1341.28	1240.04	316.681	414.957	333.246	354.961
SdhB	65.6696	120.512	110.498	98.8932	24.6982	32.7464	26.8805	28.1084
45171	34.2044	53.046	47.4129	44.8878	5.8494	7.28331	4.33123	5.82131
Spat	1.92189	5.07909	2.3309	3.11063	0.271082	0.33916	0.287339	0.299194
Sptr	35.2311	64.4307	61.3134	53.6584	8.27038	8.92993	8.51194	8.57075
Sr-CI	1.04347	1.65064	1.3669	1.35367	0.065919	0.041916	0.081071	0.0629687
Su(Tpl)	10.1848	16.9426	12.7918	13.3064	3.02542	4.26088	2.40598	3.23076
Tie	14.6821	28.129	25.3926	22.7346	1.08238	1.64792	0.94894	1.22641
Uggt	14.7082	26.4582	24.2444	21.8036	2.91402	2.63297	2.44401	2.66367
Vm32E	0	0	0	0	0	0	0	0
CG4278	6.97366	14.4372	13.9682	11.793	1.93392	2.18694	1.9199	2.01359
barr	2.96276	4.99803	4.31823	4.09301	0.323898	0.402647	0.324485	0.350343
bif	6.03996	12.1582	9.34835	9.18216	1.14272	1.51697	1.06052	1.24007
bnl	0.935751	3.48207	2.14737	2.1884	0.803137	0.889495	0.565085	0.752572
cher	34.2752	47.492	38.6862	40.1512	0.783065	0.787535	0.584815	0.718472
croc	3.34521	6.12407	6.4147	5.29466	0	0	0	0
fax	45.2212	73.9504	78.0335	65.735	0.541135	0.585541	0.433437	0.520038
gcm	0	0	0	0	0	0	0	0
Oda	549.667	1101.85	970.185	873.901	108.284	111.677	94.1091	104.69
Hel25E	27.7448	50.316	47.4386	41.8331	5.4782	6.28949	5.00213	5.58994
prod	10.7438	13.9421	14.2268	12.9709	1.98116	2.84212	2.46845	2.43057
mof	3.30977	5.0459	4.7689	4.37486	0.17219	0.156026	0.138238	0.155485
mia	0.659467	1.25697	1.16024	1.02556	0.160167	0.189187	0.079444	0.142933
mirr	0.401744	1.37759	0.547525	0.775621	0.002334	0.00831	0.002936	0.00452667
noi	7.56096	13.4741	13.4856	11.5069	0.977176	1.28371	1.25304	1.17131
nol	0.423058	0.289492	0.212566	0.308372	0	0	0	0
RhoL	42.581	80.5667	81.0856	68.0778	12.4902	14.9723	14.0035	13.822
sty	9.18173	22.4742	20.0167	17.2242	0.664154	0.546682	0.391099	0.533978
sun	247.157	420.364	453.434	373.652	136.843	153.67	141.188	143.9
tilB	0.208147	0.207713	0.366044	0.260635	0.084374	0.068284	0.05136	0.068006
tim	5.67185	13.421	10.5285	9.87378	20.2196	26.1153	19.353	21.896
Vps26	9.49631	18.4479	16.9211	14.9551	2.62414	3.38204	2.79377	2.93332
CG13397	0.490115	1.12717	0.724327	0.780538	0.226015	0.382666	0.225187	0.277956
CG11899	54.1077	73.7662	87.6706	71.8482	5.67198	5.75202	5.06562	5.49654
Acp1	0	0	0	0	0	0	0	0
Ahcy	47.054	69.4987	66.6516	61.0681	7.09501	7.08513	6.2983	6.82615
Cp7Fa	0.122726	0	0	0.0409087	0	0.019325	0	0.00644167
Cp7Fb	0	0.17535	0	0.05845	0.004611	0	0	0.001537
Cp7Fc	0	0	0	0	0	0	0	0
Cyp4e2	86.9797	142.674	130.796	120.15	1.28641	1.62922	1.07231	1.32931
Eig71Eh	0	0	0	0	0	0	0	0
Eig71Ei	0	0	0	0	0	0	0	0
Eig71Ej	0	0	0	0	0	0	0	0
Eig71Ek	0	0	0	0	0	0	0	0
His3.3A	67.4789	101.093	107.457	92.0094	53.4809	63.7763	55.9928	57.75
Hr38	0.09282	0.420049	0.181369	0.231413	0.003753	0.002227	0.007179	0.00438633
Mcm2	1.03062	0.886516	1.05938	0.992173	0.070609	0.045715	0.039911	0.0520783
Mlp84B	142.955	193.741	225.297	187.331	0.158191	0.211239	0.132404	0.167278
Mtk	2.76063	29.7527	35.1973	22.5702	1.83117	2.71693	1.75162	2.0999
Ost48	21.8971	45.7742	38.3473	35.3395	22.5221	19.3011	16.4716	19.4316
Pglym78	135.322	221.797	214.05	190.389	42.9832	57.6407	45.6761	48.7667
Psi	3.137	7.8777	5.94419	5.65296	0.806929	0.866221	0.703026	0.792059
Roe1	6.86222	12.3121	15.3854	11.5199	2.97197	3.03563	2.60346	2.87035
Set	12.5686	22.8894	20.5216	18.6599	3.61592	3.35895	2.81306	3.26264
CG14630	1.90127	1.24854	3.05126	2.06702	0.415462	0.7178	0.537661	0.556974
Hydr2	41.6052	60.2894	56.4303	52.775	4.87156	4.60062	2.46437	3.97885
CG2846	18.5332	24.7215	34.2183	25.8243	11.8249	11.9044	11.0604	11.5966
CG2678	1.16963	1.39164	1.19916	1.25348	0	0.024234	0.015624	0.013286
btn	0	0	0	0	0	0	0	0
betaggt-I	12.8168	29.43	16.2596	19.5021	8.73648	10.0176	8.78277	9.17896
iotaTry	0.067672	0.162075	0.297518	0.175755	0.014963	0	0.028625	0.0145293
Actn3	0	0.143304	0.04209	0.061798	0	0	0	0
Ag5r	72.1295	359.131	42.0804	157.78	7263.23	8241.72	7666.6	7723.85
AhcyL2	1.63852	5.41497	3.03244	3.36198	1.64027	2.71081	1.96491	2.10533
CCT3	38.2502	55.7523	59.445	51.1491	3.47981	2.65069	2.73122	2.9539
CkIalpha	39.5023	58.9127	63.3325	53.9159	7.68422	8.05277	5.43172	7.05624
CkIIalpha-i1	3.57026	6.48203	5.06338	5.03856	0.732106	0.674411	0.724659	0.710392
cype	263.346	479.627	473.339	405.438	182.99	257.159	213.073	217.741
Cyp4c3	3.02907	13.5364	11.6946	9.42003	0	0	0	0
Cyp4d8	0.232428	0.661041	0.281012	0.391494	0.006424	0.005719	0	0.00404767
Cyp4e1	22.2242	38.8315	42.5696	34.5418	0.039088	0.039768	0.016024	0.0316267
Cyp4e3	0.383143	0.592017	0.391232	0.455464	0	0.004866	0.005228	0.00336467
Cyp4ae1	0.574612	0.468492	1.5265	0.856536	0.87583	0.981831	1.01361	0.957091
Cyp4p1	6.81398	14.8066	9.52491	10.3818	0.112921	0.116398	0.09096	0.10676
Cyp9b1	16.3791	26.784	27.655	23.606	0.016975	0.065484	0.037888	0.0401157
Cyp9b2	244.813	543.678	478.73	422.407	14.4605	20.4177	15.4273	16.7685
Cyp9c1	18.305	32.6799	29.9044	26.9631	2.68682	4.32263	2.94037	3.31661
Ddx1	7.49711	9.89008	9.63702	9.00807	0.972384	0.916766	0.856902	0.915351
eIF4E1	83.2345	137.921	131.827	117.661	24.1879	25.5234	24.8951	24.8688
Fer2LCH	130.195	270.86	208.505	203.186	47.4784	62.7105	45.215	51.8013
Fer1HCH	154.212	316.606	231.535	234.118	38.7401	51.2527	36.0913	42.028
glec	2.82945	5.95824	4.86317	4.55029	1.60533	2.64805	1.38203	1.87847
Glut3	0	0	0.023134	0.00771133	0	0	0	0
Hr78	19.274	37.6738	35.8669	30.9382	3.59794	4.15235	3.90638	3.88556
Hr96	4.76754	9.26286	7.96557	7.33199	0.861719	1.15655	0.953275	0.990514
Hsp60A	71.2204	99.7483	98.3304	89.7664	6.02216	6.80821	6.77529	6.53522
Diap2	33.5296	44.6901	47.219	41.8129	5.16521	7.02371	6.32496	6.17129
Nap1	159.058	271.459	237.036	222.518	39.9503	47.8576	44.234	44.014
Nf1	6.25213	10.1546	10.3469	8.91786	0.301342	0.481132	0.253813	0.345429
Orc2	0.077096	0.448423	0.38737	0.304296	0	0.004336	0	0.00144533
Orc5	2.04627	1.47345	2.28143	1.93372	0.378513	0.410674	0.203664	0.33095
Pi3K59F	8.78504	14.1058	13.1295	12.0068	1.47577	2.69505	2.42158	2.19747
Pi3K68D	8.33766	15.5133	12.4093	12.0867	0.584617	0.68656	0.426041	0.565739
Pi3K92E	8.22118	12.5852	11.7949	10.8671	0.861713	1.06479	0.700965	0.875824
Rpt2	51.9814	97.5486	82.2877	77.2726	6.68159	6.9606	5.93607	6.52609
Rpn10	49.9003	71.6753	73.1042	64.8933	6.6424	7.65625	7.08217	7.12694
Rala	30.6804	50.7774	48.6298	43.3625	1.62783	1.46613	1.01685	1.37027
RpL22	859.353	1310.81	1252.67	1140.94	99.0146	138.611	108.747	115.457
Shark	4.85399	6.29245	6.82661	5.99102	0.668053	0.87398	0.805734	0.782589
Shc	10.7484	13.9111	13.5192	12.7262	1.3724	1.4123	1.10201	1.29557
Srp19	17.7405	26.0414	25.3276	23.0365	14.6567	13.5923	14.4033	14.2174
Ssb-c31a	14.851	20.1177	25.8803	20.283	4.24939	5.15855	5.59975	5.00256
Ssl	0	0.069953	0	0.0233177	0	0	0	0
Try29F	0.766566	1.36868	0.701748	0.945663	0	0	0	0
Ubc2	10.1131	15.9145	18.1513	14.7263	1.31499	1.37184	1.37367	1.3535
Ubc4	17.9165	29.0075	28.479	25.1343	5.51687	6.73931	6.47222	6.2428
abs	2.36795	2.84881	2.7697	2.66215	0.613666	1.02757	0.698818	0.780018
CG15865	2.38196	8.55719	0.372108	3.77042	0	0.00476	0.025573	0.010111
CG5861	16.4984	23.8554	28.821	23.0583	3.33743	2.74652	2.70986	2.93127
CG14906	4.39527	6.50468	4.01056	4.97017	0.513411	0.644772	0.613884	0.590689
CG2034	5.60885	8.60277	8.67514	7.62892	1.5228	1.49491	1.61868	1.54547
oxt	6.52093	10.3529	10.0854	8.98642	0.787428	1.05874	0.841529	0.895899
chn	1.70191	3.86849	4.12826	3.23289	0.018533	0.023246	0.016652	0.019477
RabX1	4.61914	7.90203	8.70336	7.07484	1.77514	2.22971	1.44797	1.81761
cutlet	0.379744	1.29486	0.543304	0.739304	0.005692	0.007601	0.016335	0.009876
dod	8.79933	15.2237	15.299	13.1073	2.09438	2.05093	2.0983	2.0812
drl	2.532	4.01587	5.12774	3.89187	0.113158	0.227984	0.250667	0.19727
dsf	0	0	0	0	0	0	0	0
glu	1.25096	1.71357	2.02583	1.66345	0.133322	0.168288	0.097075	0.132895
hoip	33.1621	45.9004	38.8157	39.2927	6.18959	4.68363	5.44249	5.43857
jumu	1.13929	1.69582	1.93801	1.59104	0.009417	0.004192	0.002252	0.005287
kek1	0.053356	0.246288	0.140368	0.146671	0.006139	0	0	0.00204633
kek2	0.022986	0.144508	0.050528	0.072674	0	0	0	0
ksr	8.09086	12.7981	11.8872	10.9254	0.829848	1.12986	0.888853	0.949519
Rme-8	7.64822	14.2732	11.1954	11.0389	0.956111	1.28968	0.831413	1.02573
Cul1	27.5899	48.3147	42.9976	39.634	2.08835	2.95786	2.4448	2.49701
mbc	9.22143	15.7662	14.6242	13.2039	1.26601	1.75146	1.07278	1.36342
nAChRalpha3	0.007496	0.076422	0.059318	0.0477453	0.014242	0.022662	0.055553	0.030819
nonA-l	1.64766	1.82355	2.42471	1.96531	0.131935	0.101139	0.154248	0.129107
RpS21	937.777	1205.16	1303.83	1148.92	288.619	305.062	284.255	292.645
olf186-M	23.9466	36.7065	29.98	30.211	4.67547	5.82107	4.12457	4.8737
otp	0	0.022172	0	0.00739067	0	0	0	0
peng	10.4311	19.4162	18.6312	16.1595	1.90691	1.85126	2.05448	1.93755
snoRNA:Me28S-A1322	0	0	0	0	0	0	0	0
spag	3.97801	6.16646	5.81541	5.31996	0.868765	0.85026	0.934257	0.884427
spel1	4.44507	6.17025	5.49474	5.37002	0.028853	0.04281	0.047476	0.039713
tap	0	0	0.035955	0.011985	0	0	0	0
tos	0.008981	0.086036	0.300076	0.131698	0.007943	0.045961	0.026592	0.026832
tty	0.234397	0.264955	0.132189	0.210514	0	0	0.008624	0.00287467
unpg	0	0	0	0	0.005902	0	0	0.00196733
alpha-Est1	0.225743	0.835556	0.07218	0.377826	0.013613	0.012118	0.00434	0.0100237
alpha-Est10	35.8431	44.2951	53.9393	44.6925	0.182339	0.391953	0.216959	0.26375
alpha-Est2	0.690776	1.26574	0.625559	0.860693	0.014928	0.062015	0.019039	0.031994
alpha-Est3	24.3977	33.04	36.9342	31.4573	4.40499	5.80718	5.13744	5.11654
alpha-Est4	1.23083	1.47392	2.20961	1.63812	0.31183	0.33312	0.303707	0.316219
alpha-Est6	0	0.116089	0	0.0386963	0	0	0	0
alpha-Est7	297.344	546.334	527.38	457.019	0.692601	0.890606	0.487683	0.690297
alpha-Est8	7.0186	11.9492	10.5936	9.8538	0.042565	0.078943	0.030537	0.0506817
alpha-Est9	15.6645	27.2234	26.7179	23.2019	0.890738	0.904499	0.762666	0.852634
dare	4.88867	9.23159	7.60516	7.24181	1.36598	1.33235	1.08508	1.26114
Acp29AB	0	0	0	0	0	0	0	0
Acp53Ea	0	0	0	0	0	0	0	0
Acp63F	0	0	0	0	0	0	0	0
Acp76A	0	0	0	0	0	0	0	0
Apc	4.8499	7.68747	6.51121	6.34953	0.409843	0.668745	0.349361	0.475983
AstA	0.239041	0	0	0.0796803	0.00703	0	0.010111	0.00571367
toc	14.6788	25.1691	24.3923	21.4134	3.86909	5.50335	3.88808	4.42017
BEAF-32	13.0325	21.3124	15.0325	16.4591	2.29728	2.6932	2.58368	2.52472
CadN	0.443964	0.847397	0.903297	0.731553	0	0.002332	0	0.000777333
CanB2	35.8567	62.9891	57.8707	52.2388	22.0807	24.9862	21.2578	22.7749
SMC3	5.86763	10.1948	9.23395	8.43214	0.498205	0.736519	0.735328	0.656684
Cdk8	2.46435	3.99472	3.67313	3.3774	0.411982	0.473237	0.572058	0.485759
Clp	3.89781	4.11306	4.27566	4.09551	0.383981	0.463372	0.530545	0.459299
Cnx99A	34.1615	56.1934	49.5103	46.6217	8.86704	8.30208	7.02806	8.06573
Cpr	58.6683	82.4227	91.5646	77.5519	8.83633	12.9269	10.1529	10.6387
CycB3	0	0.062455	0.198722	0.087059	0	0	0	0
Dot	2.32512	5.55101	5.08565	4.32059	0.429416	0.497512	0.361741	0.429556
Dref	9.37228	13.2123	14.1506	12.245	1.66094	1.67283	1.46101	1.59826
Cyp6a17	4.0432	5.59131	5.60832	5.08095	0.092503	0.141431	0.227093	0.153676
ktub	0.017114	0	0.060192	0.0257687	0	0	0	0
Hmu	37.1444	46.1166	51.8344	45.0318	4.24537	5.10607	4.25744	4.53629
Lis-1	40.831	64.9369	57.237	54.335	4.0342	4.3719	2.90573	3.77061
RpL9	887.388	1369.09	1381.15	1212.54	352.146	403.728	360.109	371.994
p38a	20.2828	30.5726	29.4587	26.7714	1.95867	1.97948	1.6608	1.86632
Msr-110	379.593	653.947	610.21	547.917	5.51729	8.07573	5.78617	6.45973
MstProx	0	0.07641	0	0.02547	0	0	0	0
Nak	6.06644	10.974	10.5803	9.20691	1.26434	2.03872	1.23696	1.51334
NetA	5.28926	10.0666	7.27376	7.54323	0.005675	0.007579	0.008143	0.00713233
NetB	0.254991	0.52544	0.444263	0.408231	0.011137	0.004928	0.002663	0.00624267
nrv1	123.692	217.78	190.486	177.319	42.9315	55.1474	47.1488	48.4092
nrv2	37.3736	70.2215	65.0678	57.5543	2.37927	2.97383	2.84787	2.73366
rin	11.6342	22.7321	19.3922	17.9195	1.77905	2.21447	1.44492	1.81281
P5cr	31.1104	36.8034	45.285	37.7329	18.1919	22.2855	19.7749	20.0841
Rab10	36.1069	68.2716	60.062	54.8135	7.46394	9.10734	8.1023	8.22453
Rab11	60.4616	112.608	93.3178	88.7959	15.8105	19.1673	14.8075	16.5951
Rab14	13.995	22.0671	24.828	20.2967	6.9889	7.83375	6.53127	7.11798
Rab19	13.01	18.1963	14.4849	15.2304	2.29359	2.77966	2.11418	2.39581
Rab18	60.0303	103.191	89.6257	84.2823	9.18394	12.8218	10.9603	10.9887
Rab7	79.3712	111.979	120.428	103.926	21.93	24.7982	21.4049	22.711
Rab6	15.9249	33.2427	26.074	25.0805	9.55471	8.36279	8.22892	8.71547
Rbf	5.00867	7.00891	5.50761	5.84173	1.04185	1.40134	1.1462	1.19646
Reg-5	41.3455	65.9684	59.4778	55.5972	0.942783	1.77337	1.22777	1.31464
RtGEF	10.1463	18.9067	17.3054	15.4528	4.10103	5.99916	4.31889	4.80636
HDAC1	21.4546	22.941	26.1511	23.5156	3.02492	3.22175	2.22544	2.82404
ScpX	72.9782	97.978	116.808	95.9214	4.404	4.90196	4.43158	4.57918
Spx	1.07615	1.15651	2.25644	1.49637	0.494187	0.749526	0.437702	0.560472
TfIIEalpha	9.80557	16.0364	15.5442	13.7954	1.53622	1.86941	1.38653	1.59739
TfIIEbeta	9.52527	17.4554	13.8965	13.6257	2.09614	2.04102	2.23355	2.12357
Rtnl2	0	0	0.096843	0.032281	0	0.010523	0	0.00350767
eIF3i	127.898	196.978	185.835	170.237	32.6475	39.0046	35.3773	35.6765
Vang	3.24268	7.21249	6.49482	5.64999	0.484971	0.492412	0.328493	0.435292
Drip	3.7538	21.366	3.99249	9.70411	149.659	149.284	142.351	147.098
apt	1.26784	2.937	2.46631	2.22372	0.501967	0.53849	0.325014	0.455157
ara	3.15513	15.9503	1.52015	6.87519	0	0.008507	0.018282	0.00892967
ast	4.50624	6.53081	6.0823	5.70645	0.405353	0.397246	0.358418	0.387006
caup	2.48565	9.0542	1.09696	4.21227	0.004179	0	0.013992	0.006057
crq	99.2139	184.243	168.939	150.799	3.17195	3.74237	3.12685	3.34706
csul	4.09242	5.90052	6.70655	5.5665	0.377348	0.450605	0.285896	0.371283
dah	0.055069	0	0.01614	0.0237363	0	0	0.003882	0.001294
dpa	1.47095	2.09142	1.59346	1.71861	0.152445	0.171884	0.175138	0.166489
grim	0	0	0	0	0	0	0	0
hrg	9.19531	17.527	14.0529	13.5917	2.07888	2.61565	1.92155	2.20536
Faa	0.492372	0.707538	0.779289	0.659733	0.181443	0.174448	0.131906	0.162599
lama	16.3106	29.1938	29.239	24.9145	2.6744	2.87194	2.44671	2.66435
lbm	27.0397	46.9747	42.2584	38.7576	0.218197	0.174821	0.292206	0.228408
mael	0	0.061006	0.160688	0.073898	0.011264	0.010028	0.008589	0.00996033
mei-P22	0.283389	0.617015	0.906114	0.602173	0.09114	0.091277	0.054488	0.0789683
Vsp37A	13.9471	22.5107	20.4034	18.9538	7.23397	8.65565	7.84392	7.91118
Tom40	12.8333	19.3363	22.234	18.1345	2.16385	2.2321	2.08538	2.16045
nompA	0	0	0.047918	0.0159727	0	0	0	0
pgc	0.139992	0.574767	0.086	0.26692	0	0.039365	0.016919	0.0187613
phr6-4	0.14497	0.158813	0.678222	0.327335	0.053759	0.040764	0.074463	0.0563287
Sema1b	15.5266	26.4924	25.6856	22.5682	10.5843	14.5089	10.0682	11.7205
side	1.22889	3.62961	3.17136	2.67662	0	0	0	0
smg	5.12997	8.9783	8.15732	7.42186	0.189057	0.337471	0.183486	0.236671
vkg	2.37551	4.17247	2.41257	2.98685	0.115545	0.083983	0.067452	0.0889933
vri	17.3503	33.5911	30.6745	27.2053	21.9473	26.7569	22.3971	23.7005
wun	60.8175	103.015	102.908	88.9134	8.72833	9.88091	8.50669	9.03865
xmas-1	0.590898	0.707599	0.792345	0.696947	0.10452	0.093047	0.037493	0.0783533
fry	14.4069	24.7972	22.0631	20.4224	1.16783	1.77487	1.09764	1.34678
ATPsynCF6	102.365	182.324	175.027	153.239	116.216	155.502	136.526	136.081
ATPsynD	146.109	234.095	239.146	206.45	71.8151	101.369	80.8588	84.681
Acer	16.8961	34.9668	31.004	27.6223	0.119065	0.104881	0.108809	0.110918
Alp4	0.651121	4.81336	0.834739	2.09974	0.052788	0.059636	0.034176	0.0488667
CaMKI	68.6362	130.492	138.642	112.59	2.23685	2.33555	2.14272	2.23837
Cdk4	4.20406	5.48233	4.87882	4.85507	0.043068	0.031603	0.013583	0.029418
PTP-ER	4.12774	6.81986	6.76803	5.90521	0.520262	0.780294	0.573575	0.62471
Lgr1	1.0658	2.56946	2.0537	1.89632	4.17833	7.4304	4.87154	5.49342
H15	0.024359	0	0.028558	0.017639	0	0	0	0
Ipp	29.9628	44.4311	51.6946	42.0295	0.531174	0.676463	0.402245	0.536627
Lectin-galC1	0	0.271293	0	0.090431	0	0.016739	0	0.00557967
NaPi-T	0.25634	2.99655	0.210361	1.15442	0.035666	0.091817	0.040479	0.0559873
Nlp	40.2796	72.5938	58.5831	57.1522	15.0418	15.4078	14.7312	15.0603
Nurf-38	103.212	184.186	171.207	152.868	30.4987	36.4925	32.1947	33.062
ATPsynO	180.769	244.072	292.427	239.089	77.0434	98.1919	80.5005	85.2453
Past1	18.3723	37.6345	35.6999	30.5689	13.4075	15.9944	14.3551	14.5857
Pdp1	15.8802	31.7604	33.5078	27.0495	11.6734	12.0588	8.59915	10.7771
Pitslre	13.758	31.1856	26.4317	23.7918	2.56013	4.1947	3.21918	3.32467
Prosalpha5	55.9289	92.349	96.1166	81.4648	9.18245	10.6328	8.61684	9.47736
Ptpa	13.2834	18.9272	16.7068	16.3058	1.89606	1.98579	1.99861	1.96015
Rab4	37.9123	57.7014	54.1611	49.9249	11.3239	17.3017	14.162	14.2626
Reg-2	38.3164	57.2276	62.0432	52.5291	0.120836	0.071714	0.064215	0.0855883
RpL29	1388.1	3416.09	2894.46	2566.21	612.254	641.715	620.622	624.864
sba	5.29713	8.71597	8.35446	7.45585	0.387276	0.537192	0.272146	0.398871
Usp47	84.2088	135.002	135.612	118.274	4.18399	7.64426	4.83209	5.55345
angel	5.86373	8.83011	6.7941	7.16265	1.60436	2.06903	1.69228	1.78856
dos	12.693	20.8931	18.2954	17.2938	1.182	1.09769	0.60715	0.962279
fz2	9.51005	17.359	14.9213	13.9301	1.02356	1.25424	0.678995	0.985598
Stat92E	49.426	87.4702	81.1323	72.6762	2.86102	4.19639	2.66262	3.24001
nompB	0.015825	0	0	0.005275	0.006998	0	0	0.00233267
nompC	0.642661	1.74805	1.57676	1.32249	0.001428	0.003597	0.002733	0.002586
Pino	220.326	295.045	367.944	294.439	24.2319	37.3025	28.5983	30.0443
Dyrk2	8.92893	12.2502	12.973	11.384	2.1323	3.25164	2.26891	2.55095
l(2)k10201	7.11437	6.86402	9.72436	7.90092	1.20772	0.703493	0.841483	0.917566
swaPsi	0.105117	0	0.061619	0.0555787	0	0	0	0
stnB	0.189901	0.408165	0.313642	0.303903	0.001077	0.000958	0	0.000678333
spen	8.58198	18.6051	15.1376	14.1082	1.06983	1.69742	0.770641	1.1793
snRNP-U1-70K	10.0834	17.2341	14.7659	14.0278	1.59234	1.82419	1.346	1.58751
smid	17.1607	25.085	24.4297	22.2252	1.64936	2.12809	1.78408	1.85384
sktl	15.5456	30.7262	27.4656	24.5791	2.11055	3.09456	2.17569	2.46027
cag	5.77351	12.9075	7.63778	8.77292	1.23285	1.51957	1.85636	1.53626
ari-1	7.17726	12.9071	12.8427	10.9757	1.28137	1.4458	1.05514	1.26077
asRNA:CR11538	0.017995	0	0	0.00599833	0	0	0	0
CG5989	7.40823	11.8415	12.9592	10.7363	1.98594	2.71716	1.9325	2.21186
Nelf-E	2.95071	6.64292	5.95012	5.18125	0.635017	0.828606	0.86538	0.776334
CG2187	0.043408	0.629525	0.019084	0.230672	0	0	0	0
Ubc84D	5.01579	15.8189	14.5847	11.8064	0	0.01955	0	0.00651667
U2af38	12.2105	22.959	18.2971	17.8222	1.7317	2.12039	2.26209	2.03806
T3dh	5.28549	9.85765	9.65094	8.26469	1.49686	1.69114	1.7886	1.65887
RpS3A	1002.25	1436.27	1681.32	1373.28	596.748	645.991	615.749	619.496
Rga	11.5364	22.4942	18.9966	17.6757	2.28202	3.44997	2.70479	2.81226
Rca1	2.78984	5.55038	5.50322	4.61448	0.378594	0.534608	0.293464	0.402222
Prosalpha4T2	0.041826	0.100173	0.110331	0.08411	0	0	0	0
Pdk	26.2249	32.8967	35.2813	31.4676	1.84842	2.90675	2.47036	2.40851
Ork1	0.194685	0.382652	0.396828	0.324722	0.20539	0.322278	0.244152	0.257273
ND-75	55.5453	80.0604	84.3739	73.3265	17.8771	24.1457	19.745	20.5893
ND-23	56.2382	94.5663	98.7212	83.1752	27.1095	33.6808	29.1893	29.9932
Mo25	15.6297	26.5355	24.9988	22.388	4.67533	5.26305	4.07695	4.67178
Mcm5	0.462581	1.69318	1.39674	1.18417	0.00386	0.003436	0	0.002432
Max	15.4351	35.7324	23.5594	24.909	7.19581	7.10832	7.02452	7.10955
RpL14	1515.95	2228.74	2279.68	2008.12	502.834	546.67	499.738	516.414
Lk6	204.72	318.254	312.322	278.432	41.8094	58.7514	41.335	47.2986
klg	0.035385	0.012107	0.00889	0.018794	0	0	0.004276	0.00142533
COX5A	194.601	313.527	295.727	267.952	116.772	151.062	123.401	130.412
Atu	6.2569	12.0715	12.7889	10.3724	1.21758	1.21356	1.26529	1.23214
AANAT1	14.1632	21.7701	26.6097	20.8477	5.4499	8.75334	7.0031	7.06878
ATPsynB	163.879	246.891	285.816	232.195	92.9142	121.19	105.636	106.58
toy	0.361178	0.800644	0.714223	0.625348	0.446904	0.414959	0.312258	0.391374
lncRNA:roX2	0	1.01535	3.72683	1.58073	0	0	0	0
lncRNA:roX1	2.24058	3.29863	2.34687	2.62869	0.082927	0.080283	0.045586	0.0695987
qm	13.5927	21.1027	20.1819	18.2924	1.17578	1.63345	1.32809	1.37911
lok	4.77428	5.77999	6.25163	5.60196	0.505086	0.545805	0.498475	0.516455
gcm2	0	0	0.016265	0.00542167	0	0	0	0
dj	0	0	0	0	0	0	0	0
colt	46.1076	73.667	82.2233	67.3326	6.4165	6.78931	5.99154	6.39912
Smg5	14.9102	28.6296	23.9163	22.4854	4.22668	4.77892	3.98639	4.33066
Surf4	40.7452	77.4325	68.0335	62.0704	21.5983	18.4442	18.5443	19.5289
Ser8	0	0	0	0	0	0	0	0
Ser7	0.396607	1.58312	2.49925	1.49299	0.051154	0.026022	0.048931	0.0420357
SamDC	12.7863	19.6121	18.2176	16.872	3.41173	4.04704	3.77266	3.74381
RpS20	1059.86	1808.63	1614.02	1494.17	346.908	390.606	340.407	359.307
RpI1	6.26168	9.57196	9.93361	8.58908	0.917123	0.968457	0.873913	0.919831
Rh6	0.033222	0.278483	0.058424	0.123376	0.007346	0	0	0.00244867
Cdk9	6.78776	9.87415	12.2401	9.634	1.02595	1.28361	0.988016	1.09919
Orct	13.6927	24.4704	20.1304	19.4312	0.172796	0.170775	0.152423	0.165331
ND-42	48.8404	71.373	79.2799	66.4978	16.626	22.315	18.2991	19.08
Mitofilin	39.1245	65.132	67.1648	57.1404	6.39635	8.94443	7.04086	7.46055
Khc-73	14.6434	21.8695	18.5847	18.3659	4.65676	5.61719	3.46734	4.58043
Drice	10.6008	17.5938	17.8765	15.357	0.273664	0.306786	0.145431	0.24196
Gs1l	47.5066	80.8025	84.6806	70.9966	16.2136	18.8787	16.208	17.1001
mGluR	0.030136	0.183794	0.086318	0.100083	0	0	0	0
Gcn2	7.60548	12.3556	12.0672	10.6761	0.399124	0.559626	0.404307	0.454352
Ppox	9.31536	13.4648	14.6498	12.4767	1.27028	1.63164	1.48705	1.46299
Cbl	4.69892	7.98971	8.39723	7.02862	0.819762	1.08403	0.7459	0.88323
ATPsyngamma	132.144	198.562	208.131	179.612	72.2393	89.7909	73.2871	78.4391
ATPCL	204.738	375.248	343.473	307.82	3.80296	4.41352	3.53001	3.91549
14-3-3epsilon	119.793	209.231	201.445	176.823	24.9535	26.3226	21.4523	24.2428
stet	0.33385	1.62075	1.079	1.0112	0	0	0	0
stck	69.1254	118.761	117.661	101.849	5.69932	7.09845	5.66808	6.15528
sfl	6.55356	11.8432	11.5799	9.99223	0.30834	0.435702	0.291499	0.34518
Ran	65.8254	122.859	119.208	102.631	14.7349	13.2128	12.2927	13.4135
Ppa	6.13541	12.3357	10.793	9.75468	0.584574	0.796071	0.618068	0.666238
ppk	0.191147	0.270516	0.718133	0.393265	0	0.006841	0.003675	0.00350533
pcm	3.96807	6.07564	5.14461	5.06277	0.649221	0.718846	0.618115	0.662061
mspo	3.68726	6.86837	6.08982	5.54848	0.007314	0.003256	0	0.00352333
mre11	11.6971	18.8503	18.0205	16.1893	2.16447	2.48906	2.19494	2.28282
mst	2.49553	3.84682	4.18285	3.5084	0.446583	0.257875	0.277089	0.327182
lush	0	0.333546	0.489827	0.274458	0	0	0	0
loco	26.5065	40.8553	47.8323	38.398	2.46574	3.42562	2.78437	2.89191
lig	25.8748	48.319	35.6718	36.6218	2.97991	3.52669	2.693	3.06654
laf	0	0	0	0	0	0	0	0
ko	12.2524	23.1595	19.5355	18.3158	2.42006	3.4157	2.64831	2.82802
stumps	5.00917	8.00727	7.95599	6.99081	3.50189	4.88	3.84646	4.07612
geko	27.7127	58.7865	47.9439	44.8143	0.063661	0.035421	0.030448	0.0431767
drongo	34.1538	46.117	45.0209	41.7639	1.31131	1.67145	1.29489	1.42589
dbe	6.53649	11.6181	9.10921	9.08793	2.20878	2.29808	2.06065	2.18917
dom	11.5178	25.3152	19.5875	18.8068	1.93405	2.51587	1.87474	2.10822
dve	3.08544	11.4653	1.52538	5.3587	0.00548	0.009756	0.010483	0.008573
crol	13.0859	27.5073	21.5226	20.7053	1.93157	2.56812	1.63551	2.04507
Tmtc3	4.79072	7.59138	7.39001	6.5907	0.840373	0.781219	0.650265	0.757286
Rpt6	42.9345	61.7048	68.5041	57.7144	7.77706	8.29361	7.65759	7.90942
TppII	19.427	30.2206	30.6125	26.7533	3.22114	3.40439	2.88099	3.16884
Tim17b2	0	0	0	0	0	0	0	0
TM4SF	0.176563	0.328185	0.342757	0.282502	0.014071	0.012526	0.00673	0.011109
Sr-CIII	0	0	0.147268	0.0490893	0	0.008242	0	0.00274733
Sr-CII	0	0	0	0	0	0	0	0
Sp1	0.128167	0.029234	0.148713	0.102038	0	0	0	0
Rfx	1.35958	2.14403	2.38362	1.96241	0.154223	0.217735	0.170348	0.180769
Dredd	13.2213	19.8738	19.1545	17.4165	3.3506	3.77014	3.03291	3.38455
pug	3.45278	8.39111	7.86517	6.56968	0.559464	0.66708	0.636376	0.620973
Pdk1	35.5482	65.2767	64.0349	54.9533	2.16195	2.83986	1.90241	2.30141
Gcn5	9.19	14.5577	13.4522	12.3999	1.04211	1.27899	1.0904	1.13717
Papss	2.74745	6.04544	5.9141	4.90233	2.1759	2.45553	2.05765	2.22969
Nrk	0.727551	0.986893	1.15491	0.956451	0.173677	0.177424	0.160685	0.170595
Nmt	9.86785	18.2408	17.3534	15.154	1.05011	0.988117	0.728644	0.922289
Mst89B	0	0	0	0	0	0	0.00784	0.00261333
asun	2.26658	3.52338	3.79044	3.19347	0.635424	0.85861	0.701886	0.731973
JIL-1	3.25328	5.66349	5.01774	4.64484	0.669384	0.786711	0.575754	0.677283
Idgf3	51.7292	81.4119	62.1357	65.0923	314.979	438.03	334.98	362.663
Idgf2	104.957	162.2	134.988	134.048	3.98991	5.33244	3.81875	4.38037
Idgf1	48.5378	72.6454	63.3537	61.5123	3.85468	3.77977	1.29937	2.97794
GluRIIB	0.299072	0.699222	0.488375	0.495556	0	0.002803	0	0.000934333
Fak	8.11673	13.5806	12.2106	11.3027	0.993693	1.33285	0.977699	1.10142
eRF3	26.0912	47.143	42.2091	38.4811	6.30931	5.51941	5.28084	5.70319
E23	2.38863	4.96055	3.95318	3.76745	0.507914	0.82716	0.698805	0.67796
Dad	7.52482	12.3054	12.8387	10.8896	0.538396	1.03394	0.617749	0.730028
CtBP	30.4864	55.1056	52.2609	45.951	3.44286	3.46854	2.92237	3.27793
emb	17.2323	26.5412	24.1063	22.6266	1.72488	2.23031	1.56945	1.84155
CLIP-190	184.119	334.502	288.576	269.066	32.4741	48.8381	36.5134	39.2752
Amyrel	0	0	0.026019	0.008673	0.019628	0.011649	0.012517	0.014598
Ag5r2	0.57753	0.691592	0.282121	0.517081	0.156071	0.138939	0.095003	0.130004
Acp62F	0	0	0	0	0	0	0	0
Abi	12.1909	24.6209	21.1238	19.3119	1.60349	2.06151	1.64608	1.77036
Paics	6.15494	15.9696	13.5425	11.889	3.90658	4.64985	4.12145	4.22596
snoRNA:Me28S-G764	12.6982	0	11.1654	7.95454	0	0	0	0
pio	77.6822	135.712	119.087	110.827	15.4633	29.2796	16.7808	20.5079
kraken	104.932	126.215	110.87	114.006	3.12152	3.86072	3.54814	3.51013
lncRNA:iab4	0	0	0	0	0	0	0	0
lncRNA:bxd	0.05108	0.034427	0	0.0285023	0	0	0	0
SA	7.03672	11.0993	10.0975	9.41115	0.753439	0.94797	0.879263	0.860224
Rx	0.01274	0	0	0.00424667	0	0	0	0
Rack1	750.408	1245.52	1095.12	1030.35	226.742	265.784	234.461	242.329
RN-tre	4.95515	8.2418	7.24659	6.81451	0.783929	1.04031	0.778016	0.867419
Pkn	23.8811	37.5308	36.4325	32.6148	4.49616	6.33218	4.63503	5.15445
Pi3K21B	7.34827	16.0599	14.4304	12.6129	0.561951	0.59413	0.321982	0.492688
Osbp	26.0141	40.0722	37.5973	34.5612	7.21178	8.23211	7.44624	7.63005
Mcm7	0.375472	0.961993	0.644943	0.660803	0	0	0.007387	0.00246233
Lcp65Ag2	0.196781	0	0	0.0655937	0	0	0	0
Lcp65Ag1	0	0	0	0	0	0	0	0
Lcp65Af	0	0	0	0	0	0	0	0
Lcp65Ae	0	0	0	0	0	0	0	0
Lcp65Ad	0	0	0.184689	0.061563	0	0	0	0
Lcp65Ac	0	0.541521	0	0.180507	0	0	0	0
Lcp65Ab2	0	0	0	0	0	0	0	0
Lcp65Ab1	0	0	0	0	0	0	0	0
Lcp65Aa	0	0	0	0	0	0	0	0
Lcp65APsi	0	0	0	0	0	0	0	0
KrT95D	4.75125	9.02081	8.79072	7.52093	1.19422	1.74787	1.11893	1.35367
Trxr-1	75.6673	111.345	111.005	99.3392	9.52006	10.2357	7.91893	9.22488
ArfGAP1	15.836	27.2413	22.9208	21.9994	12.2688	11.7962	12.0903	12.0518
eIF4B	57.849	125.459	114.062	99.1236	30.85	28.3916	27.3408	28.8608
Atet	6.64905	14.2901	11.0012	10.6468	0.376187	0.67455	0.414292	0.488343
Alas	52.3088	87.4036	94.2185	77.977	5.1943	7.31875	5.74484	6.08596
Acp65Aa	0.263273	0.756646	0	0.339973	0	0	0	0
Spred	10.6782	19.4768	17.9212	16.0254	0.748992	1.21836	0.723019	0.89679
CG7179	0.20425	0	0.017104	0.0737847	0.434402	0.593477	0.353818	0.460566
Su(z)12	2.22586	4.09096	3.09281	3.13654	0.605384	0.793499	0.576105	0.658329
Jon25Bi	0.093599	1.12084	2.63362	1.28269	0.013797	0.012282	0.026395	0.0174913
Scp2	0.241864	0.311912	0.098155	0.21731	0	0.014648	0	0.00488267
Scp1	0.283824	1.55373	0.046046	0.627867	0.231575	0.154616	0.23259	0.20626
Rtc1	7.86312	12.3066	11.5447	10.5715	0.840984	1.18779	1.09065	1.03981
RpL3	1286.86	1759.83	1727.55	1591.41	246.594	312.587	249.658	269.613
Ptx1	0.04848	0.132697	0.036538	0.0725717	0	0	0	0
Dgkepsilon	12.9619	23.8515	22.6601	19.8245	5.46627	6.95974	5.49671	5.97424
Crg-1	0.108132	0.05171	0	0.0532807	0	0	0	0
C901	0	0	0	0	0	0	0	0
SerRS-m	5.17288	11.2033	8.08236	8.15283	0.457762	0.629284	0.484286	0.523777
chb	15.947	29.9271	25.2474	23.7072	1.22095	1.20689	1.01009	1.14598
Nup154	4.003	4.97442	6.42453	5.13398	0.65862	0.63156	0.509689	0.599956
sdk	3.88026	7.73656	6.2584	5.95841	0.106521	0.163719	0.091888	0.120709
scu	98.5567	120.714	144.467	121.246	6.90118	8.20234	7.19542	7.43298
org-1	0	0.179738	0.023996	0.0679113	0.005367	0.005372	0	0.00357967
nudC	7.24219	15.1695	13.2271	11.8796	3.22089	3.00783	2.92879	3.0525
mira	0.184049	0.330895	0.428236	0.314393	0.025725	0.01776	0.012304	0.0185963
Tapdelta	32.6414	60.0285	51.9631	48.211	47.1789	51.1796	49.2327	49.1971
Tor	7.511	13.7064	11.9345	11.0506	0.832725	1.26975	0.861665	0.988048
Reph	3.50811	4.33787	5.40833	4.4181	0.765661	0.779746	0.629462	0.724956
Vps28	28.1949	49.116	48.1231	41.8113	9.25333	8.91925	8.26554	8.81271
DCTN2-p50	31.0139	47.7741	44.8404	41.2095	6.55051	7.17665	6.61079	6.77932
l(2)k14710	12.9281	16.841	18.4103	16.0598	1.69735	2.09673	1.74718	1.84709
l(2)k14505	14.3188	21.6478	20.7156	18.8941	4.19812	4.73667	4.24248	4.39242
Xbp1	301.794	450.594	465.158	405.849	72.4358	90.5528	82.4688	81.8191
Nle	6.5984	13.1463	10.6157	10.1201	1.65644	1.96236	1.95622	1.85834
Zfrp8	6.55017	11.5212	10.6265	9.56598	2.04709	2.38062	1.76453	2.06408
ytr	2.46288	3.78116	3.47976	3.24127	3.95152	3.88238	3.51718	3.78369
RFeSP	94.5753	176.711	172.561	147.949	82.1833	102.204	89.0826	91.1567
Coprox	7.24378	12.2127	15.7247	11.7271	1.89331	1.64593	1.55188	1.69704
ND-PDSW	108.924	198.591	175.07	160.861	54.6383	77.0965	68.9233	66.886
l(2)k09913	62.1332	99.6503	94.0882	85.2906	5.62527	8.10575	5.91823	6.54975
Rs1	8.32907	10.8797	11.121	10.1099	1.99076	1.85207	1.64943	1.83076
eIF3h	149.868	240.217	227.524	205.87	28.603	38.0056	32.4863	33.0316
Vps25	16.7492	27.6391	29.7707	24.7197	4.70611	5.37389	3.83686	4.63895
l(2)k01209	15.1555	28.3297	22.3792	21.9548	10.0962	10.2212	9.84718	10.0549
Nnp-1	4.73171	7.72984	7.71757	6.72637	0.984852	0.882493	0.892648	0.919998
Vha36-1	95.48	139.897	158.527	131.301	143.54	199.836	177.203	173.526
l(2)k05819	5.17816	9.13165	8.61816	7.64266	0.939672	1.11785	0.91246	0.989995
Gpo1	15.4288	27.0204	24.4129	22.2874	18.8368	23.7383	14.07	18.8817
Cse1	10.0502	15.7951	14.7209	13.5221	0.472313	0.653497	0.375588	0.500466
ubl	40.6757	50.7583	47.6877	46.3739	10.769	12.2816	11.4148	11.4885
lolal	6.43026	12.1955	12.9619	10.5292	4.39958	4.01822	3.44106	3.95295
l(2)09851	9.63824	15.0772	15.8242	13.5132	1.4952	1.48424	1.64575	1.54173
dnk	3.99192	10.5855	8.58925	7.72222	0.999938	0.738105	0.650056	0.796033
CG3760	30.5656	56.4054	48.4734	45.1481	10.926	10.3716	10.2726	10.5234
CG10340	18.8558	36.3284	36.3034	30.4959	6.92997	9.21541	8.29501	8.1468
CG1910	7.18711	10.2546	11.1968	9.54617	3.28272	3.8144	3.0225	3.37321
Tsf1	16.8994	33.3842	22.2889	24.1908	1.06444	2.4693	1.02662	1.52012
Sodh-2	9.8725	18.1849	13.4144	13.8239	11.019	24.9895	20.0495	18.686
Pur-alpha	27.0769	55.7453	56.1927	46.3383	4.05876	3.66754	3.16715	3.63115
Pka-R2	45.7835	84.9866	85.4908	72.087	8.8246	7.40917	5.63477	7.28951
D19B	6.22468	9.64049	8.37207	8.07908	0.677111	0.881802	0.824643	0.794519
Cht4	10.8116	50.2069	0.773791	20.5975	0.194576	0.11754	0.099709	0.137275
Cht2	1.37713	8.13366	1.77538	3.76205	0.030462	0.07593	0.019991	0.0421277
Adk1	97.6553	169.78	157.66	141.698	1.09161	1.98078	1.18813	1.42018
Ac13E	2.95038	6.18298	4.73609	4.62315	1.33369	1.38515	1.13087	1.28324
Taf8	2.20199	4.09243	3.37671	3.22371	0.459605	0.610263	0.625926	0.565265
HLH54F	0	0	0.081638	0.0272127	0.092378	0.027413	0.039273	0.0530213
Sin3A	20.0683	37.6637	31.3238	29.6853	1.94581	3.10881	1.87509	2.3099
Pp2C1	8.38048	16.6446	12.481	12.502	0.494362	0.704403	0.523125	0.573963
Peritrophin-A	0.66138	1.96678	0.23946	0.955874	0.008602	0.038289	0.008228	0.018373
Orc1	0.668887	0.571004	0.8269	0.68893	0.190359	0.15382	0.165281	0.16982
Oat	1.79745	3.16428	2.29643	2.41939	0.088317	0.072574	0.103975	0.0882887
Hira	2.18259	3.54295	3.09194	2.93916	0.225205	0.229124	0.233373	0.229234
Hel89B	9.8886	19.0367	15.8579	14.9277	1.66266	1.82013	1.30731	1.5967
Cad96Ca	11.4785	22.2358	19.0672	17.5938	0.034766	0.070341	0.054419	0.0531753
Df31	52.4598	109.914	102.879	88.4179	0.969992	1.15865	1.16021	1.09628
D19A	3.6553	5.77114	5.91245	5.11296	0.857572	1.30418	0.923878	1.02854
CycH	4.00885	6.26902	7.58901	5.95563	0.938517	0.816929	0.728171	0.827872
Cbp80	13.0588	20.6264	19.7064	17.7972	1.19788	1.0992	1.11465	1.13724
Cbp20	16.1439	19.4638	23.4655	19.6911	6.022	5.98785	5.04034	5.6834
yps	79.3197	131.217	124.203	111.58	9.56612	10.2351	7.90187	9.23436
vimar	5.74614	9.87117	8.97005	8.19578	0.330838	0.363906	0.345227	0.346657
rpk	0	0.04059	0	0.01353	0	0	0	0
qkr58E-3	7.84321	14.1764	15.0857	12.3684	2.03157	2.70785	2.46514	2.40152
qkr58E-2	12.1936	18.3454	20.0163	16.8518	1.31155	1.76618	1.44448	1.5074
qkr58E-1	2.51897	7.54052	6.41953	5.49301	0.781349	1.21471	0.860887	0.952316
qkr54B	3.91377	8.31399	7.93943	6.7224	0.575054	0.739476	0.33841	0.55098
mth	8.46986	15.4193	14.1318	12.6737	0.311364	0.450526	0.265147	0.342346
melt	3.77156	6.38486	5.55624	5.23755	0.316821	0.426355	0.333732	0.358969
CRMP	13.7181	22.5221	22.6809	19.6404	3.45158	4.9311	3.82252	4.0684
Clk	6.74299	13.3821	12.0773	10.7342	0.752591	1.28684	0.58351	0.874313
gek	17.6365	26.9941	26.0895	23.5734	0.642045	0.836326	0.692805	0.723725
fray	6.45977	11.8983	10.4971	9.61837	1.08751	1.60309	1.04265	1.24442
dtr	0.056095	0.082675	0.136589	0.0917863	0.009541	0.010192	0.009126	0.00961967
dimm	0.063179	0.090788	0.029111	0.061026	0	0	0	0
cyc	11.9087	21.8597	19.6397	17.8027	3.26972	4.90268	4.07366	4.08202
caps	33.6743	57.7279	50.1939	47.1987	1.92429	2.19426	1.52137	1.87997
btv	0	0.018308	0.069903	0.0294037	0	0	0	0
bon	6.06359	11.2285	9.16258	8.81822	0.551234	0.770944	0.512263	0.61148
aay	29.6774	68.2702	55.5197	51.1558	11.6086	13.1442	9.73134	11.4947
a6	3.48098	5.60029	5.83679	4.97269	0.442284	0.789576	0.526669	0.586176
Uba1	46.0165	79.1821	71.4194	65.5393	4.51621	6.26084	4.72124	5.1661
SmD3	2.91785	2.88848	3.35244	3.05292	1.56557	2.22075	1.62921	1.80518
AMPKalpha	43.9393	71.3376	66.6872	60.6547	7.26036	10.625	8.56598	8.81711
RpL39	5649.47	7556.98	8924.76	7377.07	3466.64	3878.13	3674.75	3673.18
rnh1	4.70393	12.6607	10.3994	9.25469	3.1499	3.23622	3.17414	3.18675
RhoGEF2	26.3583	49.1521	42.0222	39.1775	1.67767	2.5494	1.72459	1.98389
Prosbeta2	51.4057	98.6342	90.8754	80.3051	5.79956	7.18951	5.93128	6.30678
Prosalpha7	64.1425	103.471	103.256	90.2899	7.92518	9.13949	8.5439	8.53619
Pp4-19C	8.23204	16.6279	14.8318	13.2306	1.2421	1.74271	1.39593	1.46025
Pdf	0	0	0	0	0	0.017595	0	0.005865
amon	0.267144	0.381424	0.551105	0.399891	0	0.002022	0.002173	0.00139833
Orc6	0.558999	1.46631	0.561741	0.862349	0.023542	0.031437	0.033779	0.029586
Orc4	3.35099	2.93373	4.2588	3.51451	0.628848	0.454507	0.44668	0.510012
Jon74E	3.35772	47.8674	134.433	61.8861	0.247469	0.264365	0.263772	0.258535
EloB	38.7592	65.3164	59.7911	54.6222	6.18982	7.86629	6.73642	6.93085
eIF4G1	51.5829	100.032	85.4727	79.0293	8.90568	6.92933	6.01349	7.28283
edl	16.9363	31.7312	33.2086	27.292	0.854114	0.98658	0.884531	0.908408
Mnt	7.3158	16.858	14.2031	12.7923	1.91	2.26732	1.04961	1.74231
Parg	2.97889	4.94329	4.86324	4.26181	0.325624	0.515343	0.314939	0.385302
Dap160	6.33434	9.93709	11.0569	9.10943	1.23853	1.53351	1.15102	1.30769
Chd3	0.020475	0.016346	0.024004	0.020275	0	0.002687	0	0.000895667
B4	12.7238	23.5726	18.5342	18.2769	1.12306	1.67493	1.00355	1.26718
Acp32CD	0	0	0	0	0	0	0	0
Ac3	0.047997	0.162851	0.177596	0.129481	0.01396	0.004033	0	0.00599767
fus	19.5204	39.1279	37.5341	32.0608	1.6211	1.94651	1.50992	1.69251
Rbcn-3A	16.7409	25.9123	24.4026	22.352	9.45099	15.3499	8.82241	11.2078
Taldo	237.307	431.857	422.671	363.945	37.4594	47.195	39.8594	41.5046
teq	2.23501	7.31412	5.15888	4.90267	0.127023	0.149554	0.148552	0.14171
Pph13	0.082535	0	0.103675	0.06207	0	0.004642	0	0.00154733
Lip3	0	0	0	0	0	0	0	0
[truncated: 15,204 more rows]
