# Supplementary material for: Cellular and molecular organization of the Drosophila foregut
Source: Proc Natl Acad Sci U S A. 2024 Mar 5;121(11):e2318760121. doi: 10.1073/pnas.2318760121 (PMC10945768; doi:10.1073/pnas.2318760121)
Supplement: Supplementary file 8 — Dataset S7 (XLSX) [file pnas.2318760121.sd07.xlsx]

## Sheet: Dataset S7
Dataset S7. Differential gene expression analysis on PV tissues of adult flies reared in the presence of LpWF compared to adult flies reared axenically
Gene	FlyBaseID	BaseMean	Log2FoldChange	LfcSE	Stat	Pvalue	Padj
CG33891	FBgn0053891	358.828	9.53119	2.25817	4.22076	2.43485e-05	0.00190008
IM18	FBgn0067903	952.046	5.26485	1.27825	4.11879	3.80859e-05	0.00261675
DptB	FBgn0034407	6171.47	3.45141	0.83505	4.13317	3.5779e-05	0.00251288
AttB	FBgn0041581	455.652	2.97121	0.518369	5.73184	9.93457e-09	2.51186e-06
AttA	FBgn0012042	543.798	2.95714	0.671061	4.40667	1.04973e-05	0.00099035
lncRNA:CR45045	FBgn0266405	269.199	2.43592	0.54274	4.4882	7.18277e-06	0.000732295
PGRP-SD	FBgn0035806	1449.85	2.30463	0.574555	4.01115	6.04233e-05	0.00385794
PGRP-SB1	FBgn0043578	243.05	2.24939	0.269568	8.34443	7.15606e-17	9.04669e-14
CG42807	FBgn0261989	1335.77	1.73777	0.445283	3.90261	9.51601e-05	0.0052305
CG5910	FBgn0036993	275.697	1.38704	0.232893	5.9557	2.5896e-09	6.82036e-07
pirk	FBgn0034647	343.757	1.29588	0.181802	7.12794	1.01883e-12	8.05004e-10
CG14949	FBgn0035358	342.815	1.24108	0.199427	6.22323	4.8701e-10	1.5392e-07
CG7017	FBgn0036951	9964.1	1.22896	0.242061	5.07708	3.8327e-07	6.21193e-05
Def	FBgn0010385	11445.3	1.1778	0.263333	4.47265	7.72568e-06	0.000763032
CG12896	FBgn0033521	199.254	1.09458	0.292344	3.74415	0.000181003	0.00853819
CG10352	FBgn0030348	326.735	1.05365	0.241789	4.35774	1.31415e-05	0.00118668
Prx2540-2	FBgn0033518	308.658	0.988559	0.209909	4.70945	2.48384e-06	0.00030193
CG6908	FBgn0037936	347.162	0.958774	0.226749	4.22835	2.35414e-05	0.00186007
Prx2540-1	FBgn0033520	267.667	0.911328	0.243019	3.75003	0.000176811	0.00846685
CG18748	FBgn0042105	401.278	0.869617	0.173245	5.01959	5.17814e-07	8.18276e-05
CG15739	FBgn0030347	1206.32	0.847075	0.137386	6.16563	7.02022e-10	2.11309e-07
CG31087	FBgn0051087	358.055	0.813413	0.188598	4.31294	1.61095e-05	0.00135771
fon	FBgn0032773	776.312	-0.800344	0.123174	-6.49769	8.15601e-11	3.43694e-08
CG13003	FBgn0030798	485.243	-0.814703	0.148898	-5.47155	4.46113e-08	1.0444e-05
Apoltp	FBgn0032136	2643.49	-0.823702	0.109608	-7.51499	5.69163e-14	5.99614e-11
CG32694	FBgn0052694	649.125	-0.842755	0.178255	-4.72781	2.26949e-06	0.000281283
CG12116	FBgn0030041	368.598	-0.854297	0.177229	-4.8203	1.43341e-06	0.000192778
Yp2	FBgn0005391	17546.7	-0.935842	0.0885241	-10.5716	4.03514e-26	2.55061e-22
CG33882	FBgn0053882	220.905	-12.9224	3.04674	-4.2414	2.22132e-05	0.00180013
