# Supplementary material for: Cellular and molecular organization of the Drosophila foregut
Source: Proc Natl Acad Sci U S A. 2024 Mar 5;121(11):e2318760121. doi: 10.1073/pnas.2318760121 (PMC10945768; doi:10.1073/pnas.2318760121)
Supplement: Supplementary file 9 — Dataset S8 (XLSX) [file pnas.2318760121.sd08.xlsx]

## Sheet: Dataset S8
Dataset S8. Table for sequence information

## Sheet: Muc68D_RNA_FISH
Sequence name	Sequence
Muc68D-RB-CDS_1	aaagcccataggactcttac
Muc68D-RB-CDS_2	agggccaataaaaccaaggc
Muc68D-RB-CDS_3	tatccattcttgcaggtatt
Muc68D-RB-CDS_4	ttgatggttacttccttctt
Muc68D-RB-CDS_5	gaatataaggggtctgtcca
Muc68D-RB-CDS_6	aaatgggcaattgggttggg
Muc68D-RB-CDS_7	atccttatcagccagattat
Muc68D-RB-CDS_8	gttggggatgaatccgaaga
Muc68D-RB-CDS_9	aggatacctgtgtcgaacta
Muc68D-RB-CDS_10	tcttgtatagattcagccga
Muc68D-RB-CDS_11	aacgacttccttgtgttgta
Muc68D-RB-CDS_12	cgtaggcacgatactttcag
Muc68D-RB-CDS_13	ccttccgtcgaacttgaaat
Muc68D-RB-CDS_14	tcttgggtactatctggtag
Muc68D-RB-CDS_15	ttcagtgcttgagctactat
Muc68D-RB-CDS_16	tgtcgcatctgtagttgatt
Muc68D-RB-CDS_17	tagacaagggaccttcagtg
Muc68D-RB-CDS_18	ctgatctgttactgctgttg
Muc68D-RB-CDS_19	caaaggaccttcagtgctag
Muc68D-RB-CDS_20	caaaggaccttcagtgctag
Muc68D-RB-CDS_21	caaaggaccttcagtgctag
Muc68D-RB-CDS_22	aaggaccttcagagctagag
Muc68D-RB-CDS_23	gaagactcattagcttcggt
Muc68D-RB-CDS_24	caaaggaccttcagtgctag
Muc68D-RB-CDS_25	caaaggaccttcagtgctag
Muc68D-RB-CDS_26	aaggaccttcagagctagag
Muc68D-RB-CDS_27	caaaggaccttcagtgctag
Muc68D-RB-CDS_28	aaggaccttcagagctagag
Muc68D-RB-CDS_29	caaaggaccttcagtgctag
Muc68D-RB-CDS_30	tagacaagggaccttcagtg
Muc68D-RB-CDS_31	ctcattagcttctgtggatg
Muc68D-RB-CDS_32	caaaggaccttcagtgctag
Muc68D-RB-CDS_33	ctgtagatggctcagtagac
Muc68D-RB-CDS_34	caaaggaccttcagtgctag
Muc68D-RB-CDS_35	caaaggaccttcagtgctag
Muc68D-RB-CDS_36	ccttgcgttgaactatttgg
Muc68D-RB-CDS_37	ttgacggattatcggtggta
Muc68D-RB-CDS_38	ctccagtagtggaagtgatt
Muc68D-RB-CDS_39	tcggatgggcggtataagaa
Muc68D-RB-CDS_40	cagtcagttcgatcttcttg
Muc68D-RB-CDS_41	aagtgcagatttctgggaca
Muc68D-RB-CDS_42	ttcgcaaggacttacagtca
Muc68D-RB-CDS_43	cgtccattggcacaaacata
Muc68D-RB-CDS_44	caaggagcactgtaccaaga
Muc68D-RB-CDS_45	ctttcactttggtgcaatcg
Muc68D-RB-CDS_46	gacgtctccaaatcgtgtat
Muc68D-RB-CDS_47	cttttcccttcaagcaaaca
Muc68D-RB-CDS_48	cgaaggtcgaaccaatttcc

## Sheet: CG14125_RNA_FISH
Sequence name	Sequence
CG14125-RB-CDS_1	ccagaagcgtttgtacttca
CG14125-RB-CDS_2	tcaacatccagaccactgaa
CG14125-RB-CDS_3	gccaaaagcattagctgcaa
CG14125-RB-CDS_4	acattgcctggcactaagag
CG14125-RB-CDS_5	ttggtgaagcagttggcttg
CG14125-RB-CDS_6	atcatcagtggggtcgtcag
CG14125-RB-CDS_7	gatgagtcatctgtgggatc
CG14125-RB-CDS_8	ttcatcggtcgaatcggatg
CG14125-RB-CDS_9	tggtactactgtgggcttag
CG14125-RB-CDS_10	taatgttcgagggcggttca
CG14125-RB-CDS_11	ctccgatggattttcagtag
CG14125-RB-CDS_12	ccgtgggattcaatggattt
CG14125-RB-CDS_13	gatccgatggattttcagtg
CG14125-RB-CDS_14	attagacgtttctccagtgg
CG14125-RB-CDS_15	tgtcagtgggttgatctgat
CG14125-RB-CDS_16	tgtttcttgagtcggttgac
CG14125-RB-CDS_17	ccggtattttagtctcttca
CG14125-RB-CDS_18	tcttcagtggaatccgaagt
CG14125-RB-CDS_19	gaattgatggttctccagtg
CG14125-RB-CDS_20	gaggattcttctggctcatg
CG14125-RB-CDS_21	acttgtcggatctgatggat
CG14125-RB-CDS_22	catccacgttgggaattgtc
CG14125-RB-CDS_23	ttgatgagctctacaggagg
CG14125-RB-CDS_24	tcgtacggatgtggcagaaa
CG14125-RB-CDS_25	tctccatcgcaatgtatgta
CG14125-RB-CDS_26	gacaatccttgatgaatcca
CG14125-RB-CDS_27	gagttccagtacagatcact
CG14125-RB-CDS_28	cttgtcgcaagtctggttta

## Sheet: GFP_CDS
Sequence name	Sequence
GFP_CDS	atgagtaaaggagaagaacttttcactggagttgtcccaattcttgttgaattagatggtgatgttaatgggcacaaattttctgtcagtggagagggtgaaggtgatgcaacatacggaaaacttacccttaaatttatttgcactactggaaaactacctgttccatggccaacacttgtcactactttaacttatggtgttcaatgcttttcaagatacccagatcatatgaaacagcatgactttttcaagagtgccatgcccgaaggttatgtccaggaaagaactatatttttcaaagatgacgggaactacaagacacgtgctgaagtcaagtttgaaggtgatacccttgttaatagaatcgagttaaaaggtattgattttaaagaagat…
